# Supplementary material for: PLAE Web App Enables Powerful Searching and Multiple Visualizations Across One Million Unified Single-Cell Ocular Transcriptomes
Source: Transl Vis Sci Technol. 2023 Sep 25;12(9):18. doi: 10.1167/tvst.12.9.18 (PMC10578359; doi:10.1167/tvst.12.9.18)
Supplement: Supplement 2 [file tvst-12-9-18_s002.zip › samples_hand_removed.csv]

sample_accession	run_accession	library_layout	organism	Platform	UMI	study_accession	Tissue	Covariate	Age	integration_group	TissueNote	Source	bam10x	Comment	biosample	Donor	Organ	sex	Batch	biosample_title	retina_region	strain	batch
#SRS5055866	SRR9632697	SINGLE	Homo sapiens	SCRBSeq	No	SRP212788	Retina	P3	Adult	NA	P3	Tissue	NA	NA	SAMN12201413	NA	Eye	NA	NA	Per_R39_C16	NA	NA	SRP212788_SCRBSeq_P3
#SRS5055865	SRR9632696	SINGLE	Homo sapiens	SCRBSeq	No	SRP212788	Retina	P3	Adult	NA	P3	Tissue	NA	NA	SAMN12201414	NA	Eye	NA	NA	Per_R39_C13	NA	NA	SRP212788_SCRBSeq_P3
#SRS5055864	SRR9632695	SINGLE	Homo sapiens	SCRBSeq	No	SRP212788	Retina	P3	Adult	NA	P3	Tissue	NA	NA	SAMN12201415	NA	Eye	NA	NA	Per_R39_C12	NA	NA	SRP212788_SCRBSeq_P3
#SRS5055862	SRR9632694	SINGLE	Homo sapiens	SCRBSeq	No	SRP212788	Retina	P3	Adult	NA	P3	Tissue	NA	NA	SAMN12201416	NA	Eye	NA	NA	Per_R38_C66	NA	NA	SRP212788_SCRBSeq_P3
#SRS5055863	SRR9632693	SINGLE	Homo sapiens	SCRBSeq	No	SRP212788	Retina	P3	Adult	NA	P3	Tissue	NA	NA	SAMN12201417	NA	Eye	NA	NA	Per_R38_C65	NA	NA	SRP212788_SCRBSeq_P3
#SRS5055861	SRR9632692	SINGLE	Homo sapiens	SCRBSeq	No	SRP212788	Retina	P3	Adult	NA	P3	Tissue	NA	NA	SAMN12201418	NA	Eye	NA	NA	Per_R38_C64	NA	NA	SRP212788_SCRBSeq_P3
#SRS5055860	SRR9632691	SINGLE	Homo sapiens	SCRBSeq	No	SRP212788	Retina	P3	Adult	NA	P3	Tissue	NA	NA	SAMN12201507	NA	Eye	NA	NA	Per_R38_C43	NA	NA	SRP212788_SCRBSeq_P3
#SRS5055858	SRR9632690	SINGLE	Homo sapiens	SCRBSeq	No	SRP212788	Retina	P3	Adult	NA	P3	Tissue	NA	NA	SAMN12201508	NA	Eye	NA	NA	Per_R38_C37	NA	NA	SRP212788_SCRBSeq_P3
#SRS5055859	SRR9631697	SINGLE	Homo sapiens	SCRBSeq	No	SRP212788	Retina	P3	Adult	NA	P3	Tissue	NA	NA	SAMN12201929	NA	Eye	NA	NA	Mac_R48_C49	NA	NA	SRP212788_SCRBSeq_P3
#SRS5055857	SRR9631696	SINGLE	Homo sapiens	SCRBSeq	No	SRP212788	Retina	P3	Adult	NA	P3	Tissue	NA	NA	SAMN12201930	NA	Eye	NA	NA	Mac_R48_C35	NA	NA	SRP212788_SCRBSeq_P3
#SRS5055856	SRR9631695	SINGLE	Homo sapiens	SCRBSeq	No	SRP212788	Retina	P3	Adult	NA	P3	Tissue	NA	NA	SAMN12201931	NA	Eye	NA	NA	Mac_R48_C31	NA	NA	SRP212788_SCRBSeq_P3
#SRS5055855	SRR9631694	SINGLE	Homo sapiens	SCRBSeq	No	SRP212788	Retina	P3	Adult	NA	P3	Tissue	NA	NA	SAMN12201932	NA	Eye	NA	NA	Mac_R48_C28	NA	NA	SRP212788_SCRBSeq_P3
#SRS5055854	SRR9631693	SINGLE	Homo sapiens	SCRBSeq	No	SRP212788	Retina	P3	Adult	NA	P3	Tissue	NA	NA	SAMN12201843	NA	Eye	NA	NA	Mac_R48_C27	NA	NA	SRP212788_SCRBSeq_P3
#SRS5055853	SRR9631692	SINGLE	Homo sapiens	SCRBSeq	No	SRP212788	Retina	P3	Adult	NA	P3	Tissue	NA	NA	SAMN12201844	NA	Eye	NA	NA	Mac_R48_C0	NA	NA	SRP212788_SCRBSeq_P3
#SRS5055852	SRR9631691	SINGLE	Homo sapiens	SCRBSeq	No	SRP212788	Retina	P3	Adult	NA	P3	Tissue	NA	NA	SAMN12201845	NA	Eye	NA	NA	Mac_R47_C8	NA	NA	SRP212788_SCRBSeq_P3
#SRS5055851	SRR9631690	SINGLE	Homo sapiens	SCRBSeq	No	SRP212788	Retina	P3	Adult	NA	P3	Tissue	NA	NA	SAMN12201846	NA	Eye	NA	NA	Mac_R47_C5	NA	NA	SRP212788_SCRBSeq_P3
#SRS5055850	SRR9630345	SINGLE	Homo sapiens	SCRBSeq	No	SRP212788	Retina	P3	Adult	NA	P3	Tissue	NA	NA	SAMN12200861	NA	Eye	NA	NA	sample_R51_C42	NA	NA	SRP212788_SCRBSeq_P3
#SRS5055849	SRR9630344	SINGLE	Homo sapiens	SCRBSeq	No	SRP212788	Retina	P3	Adult	NA	P3	Tissue	NA	NA	SAMN12200862	NA	Eye	NA	NA	sample_R51_C41	NA	NA	SRP212788_SCRBSeq_P3
#SRS5055848	SRR9630343	SINGLE	Homo sapiens	SCRBSeq	No	SRP212788	Retina	P3	Adult	NA	P3	Tissue	NA	NA	SAMN12200863	NA	Eye	NA	NA	sample_R51_C3	NA	NA	SRP212788_SCRBSeq_P3
#SRS5055847	SRR9630342	SINGLE	Homo sapiens	SCRBSeq	No	SRP212788	Retina	P3	Adult	NA	P3	Tissue	NA	NA	SAMN12200864	NA	Eye	NA	NA	sample_R51_C39	NA	NA	SRP212788_SCRBSeq_P3
#SRS5055846	SRR9630341	SINGLE	Homo sapiens	SCRBSeq	No	SRP212788	Retina	P3	Adult	NA	P3	Tissue	NA	NA	SAMN12200865	NA	Eye	NA	NA	sample_R51_C38	NA	NA	SRP212788_SCRBSeq_P3
#SRS5055845	SRR9630340	SINGLE	Homo sapiens	SCRBSeq	No	SRP212788	Retina	P3	Adult	NA	P3	Tissue	NA	NA	SAMN12200866	NA	Eye	NA	NA	sample_R51_C36	NA	NA	SRP212788_SCRBSeq_P3
#SRS5055844	SRR9630339	SINGLE	Homo sapiens	SCRBSeq	No	SRP212788	Retina	P3	Adult	NA	P3	Tissue	NA	NA	SAMN12200867	NA	Eye	NA	NA	sample_R51_C34	NA	NA	SRP212788_SCRBSeq_P3
#SRS5055843	SRR9630338	SINGLE	Homo sapiens	SCRBSeq	No	SRP212788	Retina	P3	Adult	NA	P3	Tissue	NA	NA	SAMN12200868	NA	Eye	NA	NA	sample_R51_C33	NA	NA	SRP212788_SCRBSeq_P3
#SRS5055842	SRR9629417	SINGLE	Homo sapiens	SCRBSeq	No	SRP212788	Retina	P3	Adult	NA	P3	Tissue	NA	NA	SAMN12199793	NA	Eye	NA	NA	sample_R33_C22	NA	NA	SRP212788_SCRBSeq_P3
#SRS5055841	SRR9629416	SINGLE	Homo sapiens	SCRBSeq	No	SRP212788	Retina	P3	Adult	NA	P3	Tissue	NA	NA	SAMN12199794	NA	Eye	NA	NA	sample_R33_C19	NA	NA	SRP212788_SCRBSeq_P3
#SRS5055840	SRR9629415	SINGLE	Homo sapiens	SCRBSeq	No	SRP212788	Retina	P3	Adult	NA	P3	Tissue	NA	NA	SAMN12199795	NA	Eye	NA	NA	sample_R33_C17	NA	NA	SRP212788_SCRBSeq_P3
#SRS5055839	SRR9629414	SINGLE	Homo sapiens	SCRBSeq	No	SRP212788	Retina	P3	Adult	NA	P3	Tissue	NA	NA	SAMN12199796	NA	Eye	NA	NA	sample_R33_C15	NA	NA	SRP212788_SCRBSeq_P3
#SRS5055838	SRR9629413	SINGLE	Homo sapiens	SCRBSeq	No	SRP212788	Retina	P3	Adult	NA	P3	Tissue	NA	NA	SAMN12199797	NA	Eye	NA	NA	sample_R33_C14	NA	NA	SRP212788_SCRBSeq_P3
#SRS5055837	SRR9629412	SINGLE	Homo sapiens	SCRBSeq	No	SRP212788	Retina	P3	Adult	NA	P3	Tissue	NA	NA	SAMN12199798	NA	Eye	NA	NA	sample_R33_C10	NA	NA	SRP212788_SCRBSeq_P3
#SRS5055836	SRR9629411	SINGLE	Homo sapiens	SCRBSeq	No	SRP212788	Retina	P3	Adult	NA	P3	Tissue	NA	NA	SAMN12199799	NA	Eye	NA	NA	sample_R32_C70	NA	NA	SRP212788_SCRBSeq_P3
#SRS5055835	SRR9629410	SINGLE	Homo sapiens	SCRBSeq	No	SRP212788	Retina	P3	Adult	NA	P3	Tissue	NA	NA	SAMN12199800	NA	Eye	NA	NA	sample_R32_C68	NA	NA	SRP212788_SCRBSeq_P3
#SRS5055834	SRR9628489	SINGLE	Homo sapiens	SCRBSeq	No	SRP212788	Retina	P3	Adult	NA	P3	Tissue	NA	NA	SAMN12200141	NA	Eye	NA	NA	Per_R9_C51	NA	NA	SRP212788_SCRBSeq_P3
#SRS5055833	SRR9628488	SINGLE	Homo sapiens	SCRBSeq	No	SRP212788	Retina	P3	Adult	NA	P3	Tissue	NA	NA	SAMN12200142	NA	Eye	NA	NA	Per_R9_C50	NA	NA	SRP212788_SCRBSeq_P3
#SRS5055832	SRR9628487	SINGLE	Homo sapiens	SCRBSeq	No	SRP212788	Retina	P3	Adult	NA	P3	Tissue	NA	NA	SAMN12198968	NA	Eye	NA	NA	Per_R9_C49	NA	NA	SRP212788_SCRBSeq_P3
#SRS5055831	SRR9628486	SINGLE	Homo sapiens	SCRBSeq	No	SRP212788	Retina	P3	Adult	NA	P3	Tissue	NA	NA	SAMN12198969	NA	Eye	NA	NA	Per_R8_C8	NA	NA	SRP212788_SCRBSeq_P3
#SRS5055830	SRR9628485	SINGLE	Homo sapiens	SCRBSeq	No	SRP212788	Retina	P3	Adult	NA	P3	Tissue	NA	NA	SAMN12198970	NA	Eye	NA	NA	Per_R8_C5	NA	NA	SRP212788_SCRBSeq_P3
#SRS5055829	SRR9628484	SINGLE	Homo sapiens	SCRBSeq	No	SRP212788	Retina	P3	Adult	NA	P3	Tissue	NA	NA	SAMN12198971	NA	Eye	NA	NA	Per_R8_C56	NA	NA	SRP212788_SCRBSeq_P3
#SRS5055828	SRR9628483	SINGLE	Homo sapiens	SCRBSeq	No	SRP212788	Retina	P3	Adult	NA	P3	Tissue	NA	NA	SAMN12198731	NA	Eye	NA	NA	Per_R8_C53	NA	NA	SRP212788_SCRBSeq_P3
#SRS5055827	SRR9628482	SINGLE	Homo sapiens	SCRBSeq	No	SRP212788	Retina	P3	Adult	NA	P3	Tissue	NA	NA	SAMN12198732	NA	Eye	NA	NA	Per_R8_C50	NA	NA	SRP212788_SCRBSeq_P3
#SRS5055826	SRR9634112	SINGLE	Homo sapiens	SCRBSeq	No	SRP212788	Retina	P2	Adult	NA	P2	Tissue	NA	NA	SAMN12196940	NA	Eye	NA	NA	M_R71_C64	NA	NA	SRP212788_SCRBSeq_P2
#SRS5055825	SRR9634111	SINGLE	Homo sapiens	SCRBSeq	No	SRP212788	Retina	P2	Adult	NA	P2	Tissue	NA	NA	SAMN12196954	NA	Eye	NA	NA	M_R71_C44	NA	NA	SRP212788_SCRBSeq_P2
#SRS5055824	SRR9634110	SINGLE	Homo sapiens	SCRBSeq	No	SRP212788	Retina	P2	Adult	NA	P2	Tissue	NA	NA	SAMN12196966	NA	Eye	NA	NA	M_R71_C42	NA	NA	SRP212788_SCRBSeq_P2
#SRS5055823	SRR9634109	SINGLE	Homo sapiens	SCRBSeq	No	SRP212788	Retina	P2	Adult	NA	P2	Tissue	NA	NA	SAMN12196977	NA	Eye	NA	NA	M_R71_C19	NA	NA	SRP212788_SCRBSeq_P2
#SRS5055822	SRR9634108	SINGLE	Homo sapiens	SCRBSeq	No	SRP212788	Retina	P2	Adult	NA	P2	Tissue	NA	NA	SAMN12197066	NA	Eye	NA	NA	M_R70_C71	NA	NA	SRP212788_SCRBSeq_P2
#SRS5055821	SRR9634107	SINGLE	Homo sapiens	SCRBSeq	No	SRP212788	Retina	P2	Adult	NA	P2	Tissue	NA	NA	SAMN12196986	NA	Eye	NA	NA	M_R70_C65	NA	NA	SRP212788_SCRBSeq_P2
#SRS5055820	SRR9634106	SINGLE	Homo sapiens	SCRBSeq	No	SRP212788	Retina	P2	Adult	NA	P2	Tissue	NA	NA	SAMN12196999	NA	Eye	NA	NA	M_R70_C63	NA	NA	SRP212788_SCRBSeq_P2
#SRS5055819	SRR9634105	SINGLE	Homo sapiens	SCRBSeq	No	SRP212788	Retina	P2	Adult	NA	P2	Tissue	NA	NA	SAMN12197010	NA	Eye	NA	NA	M_R70_C46	NA	NA	SRP212788_SCRBSeq_P2
#SRS5055818	SRR9633122	SINGLE	Homo sapiens	SCRBSeq	No	SRP212788	Retina	P2	Adult	NA	P2	Tissue	NA	NA	SAMN12191372	NA	Eye	NA	NA	M_R10_C16	NA	NA	SRP212788_SCRBSeq_P2
#SRS5055817	SRR9633121	SINGLE	Homo sapiens	SCRBSeq	No	SRP212788	Retina	P2	Adult	NA	P2	Tissue	NA	NA	SAMN12191373	NA	Eye	NA	NA	M_R10_C14	NA	NA	SRP212788_SCRBSeq_P2
#SRS5055816	SRR9633120	SINGLE	Homo sapiens	SCRBSeq	No	SRP212788	Retina	P2	Adult	NA	P2	Tissue	NA	NA	SAMN12191374	NA	Eye	NA	NA	M_R10_C12	NA	NA	SRP212788_SCRBSeq_P2
#SRS5055815	SRR9633119	SINGLE	Homo sapiens	SCRBSeq	No	SRP212788	Retina	P2	Adult	NA	P2	Tissue	NA	NA	SAMN12191375	NA	Eye	NA	NA	M_R0_C68	NA	NA	SRP212788_SCRBSeq_P2
#SRS5055813	SRR9633118	SINGLE	Homo sapiens	SCRBSeq	No	SRP212788	Retina	P2	Adult	NA	P2	Tissue	NA	NA	SAMN12191376	NA	Eye	NA	NA	M_R0_C65	NA	NA	SRP212788_SCRBSeq_P2
#SRS5055814	SRR9633117	SINGLE	Homo sapiens	SCRBSeq	No	SRP212788	Retina	P2	Adult	NA	P2	Tissue	NA	NA	SAMN12191377	NA	Eye	NA	NA	M_R0_C41	NA	NA	SRP212788_SCRBSeq_P2
#SRS5055812	SRR9633116	SINGLE	Homo sapiens	SCRBSeq	No	SRP212788	Retina	P2	Adult	NA	P2	Tissue	NA	NA	SAMN12191378	NA	Eye	NA	NA	M_R0_C22	NA	NA	SRP212788_SCRBSeq_P2
#SRS5055811	SRR9633115	SINGLE	Homo sapiens	SCRBSeq	No	SRP212788	Retina	P2	Adult	NA	P2	Tissue	NA	NA	SAMN12191379	NA	Eye	NA	NA	M_R0_C16	NA	NA	SRP212788_SCRBSeq_P2
#SRS5055810	SRR9632281	SINGLE	Homo sapiens	SCRBSeq	No	SRP212788	Retina	P2	Adult	NA	P2	Tissue	NA	NA	SAMN12190863	NA	Eye	NA	NA	Macular_R51_C62	Macula	NA	SRP212788_SCRBSeq_P2
#SRS5055809	SRR9632280	SINGLE	Homo sapiens	SCRBSeq	No	SRP212788	Retina	P2	Adult	NA	P2	Tissue	NA	NA	SAMN12190864	NA	Eye	NA	NA	Macular_R51_C60	Macula	NA	SRP212788_SCRBSeq_P2
#SRS5055808	SRR9632279	SINGLE	Homo sapiens	SCRBSeq	No	SRP212788	Retina	P2	Adult	NA	P2	Tissue	NA	NA	SAMN12190865	NA	Eye	NA	NA	Macular_R51_C5	Macula	NA	SRP212788_SCRBSeq_P2
#SRS5055807	SRR9632278	SINGLE	Homo sapiens	SCRBSeq	No	SRP212788	Retina	P2	Adult	NA	P2	Tissue	NA	NA	SAMN12190866	NA	Eye	NA	NA	Macular_R51_C59	Macula	NA	SRP212788_SCRBSeq_P2
#SRS5055806	SRR9632277	SINGLE	Homo sapiens	SCRBSeq	No	SRP212788	Retina	P2	Adult	NA	P2	Tissue	NA	NA	SAMN12190867	NA	Eye	NA	NA	Macular_R51_C58	Macula	NA	SRP212788_SCRBSeq_P2
#SRS5055805	SRR9632276	SINGLE	Homo sapiens	SCRBSeq	No	SRP212788	Retina	P2	Adult	NA	P2	Tissue	NA	NA	SAMN12190868	NA	Eye	NA	NA	Macular_R51_C56	Macula	NA	SRP212788_SCRBSeq_P2
#SRS5055804	SRR9632275	SINGLE	Homo sapiens	SCRBSeq	No	SRP212788	Retina	P2	Adult	NA	P2	Tissue	NA	NA	SAMN12190869	NA	Eye	NA	NA	Macular_R51_C50	Macula	NA	SRP212788_SCRBSeq_P2
#SRS5055803	SRR9632274	SINGLE	Homo sapiens	SCRBSeq	No	SRP212788	Retina	P2	Adult	NA	P2	Tissue	NA	NA	SAMN12190870	NA	Eye	NA	NA	Macular_R51_C48	Macula	NA	SRP212788_SCRBSeq_P2
#SRS5055802	SRR9631561	SINGLE	Homo sapiens	SCRBSeq	No	SRP212788	Retina	P2	Adult	NA	P2	Tissue	NA	NA	SAMN12190279	NA	Eye	NA	NA	Macular_R2_C20	Macula	NA	SRP212788_SCRBSeq_P2
#SRS5055801	SRR9631560	SINGLE	Homo sapiens	SCRBSeq	No	SRP212788	Retina	P2	Adult	NA	P2	Tissue	NA	NA	SAMN12190280	NA	Eye	NA	NA	Macular_R2_C18	Macula	NA	SRP212788_SCRBSeq_P2
#SRS5055800	SRR9631559	SINGLE	Homo sapiens	SCRBSeq	No	SRP212788	Retina	P2	Adult	NA	P2	Tissue	NA	NA	SAMN12190281	NA	Eye	NA	NA	Macular_R2_C12	Macula	NA	SRP212788_SCRBSeq_P2
#SRS5055799	SRR9631558	SINGLE	Homo sapiens	SCRBSeq	No	SRP212788	Retina	P2	Adult	NA	P2	Tissue	NA	NA	SAMN12190282	NA	Eye	NA	NA	Macular_R29_C64	Macula	NA	SRP212788_SCRBSeq_P2
#SRS5055798	SRR9631557	SINGLE	Homo sapiens	SCRBSeq	No	SRP212788	Retina	P2	Adult	NA	P2	Tissue	NA	NA	SAMN12190283	NA	Eye	NA	NA	Macular_R29_C5	Macula	NA	SRP212788_SCRBSeq_P2
#SRS5055797	SRR9631556	SINGLE	Homo sapiens	SCRBSeq	No	SRP212788	Retina	P2	Adult	NA	P2	Tissue	NA	NA	SAMN12190284	NA	Eye	NA	NA	Macular_R29_C53	Macula	NA	SRP212788_SCRBSeq_P2
#SRS5055796	SRR9631555	SINGLE	Homo sapiens	SCRBSeq	No	SRP212788	Retina	P2	Adult	NA	P2	Tissue	NA	NA	SAMN12190285	NA	Eye	NA	NA	Macular_R29_C50	Macula	NA	SRP212788_SCRBSeq_P2
#SRS5055795	SRR9631554	SINGLE	Homo sapiens	SCRBSeq	No	SRP212788	Retina	P2	Adult	NA	P2	Tissue	NA	NA	SAMN12190288	NA	Eye	NA	NA	Macular_R29_C37	Macula	NA	SRP212788_SCRBSeq_P2
#SRS5055793	SRR9630777	SINGLE	Homo sapiens	SCRBSeq	No	SRP212788	Retina	P1	Adult	NA	P1	Tissue	NA	NA	SAMN12190437	NA	Eye	NA	NA	Periph_Nuc_R64_C42	Peripheral	NA	SRP212788_SCRBSeq_P1
#SRS5055794	SRR9630776	SINGLE	Homo sapiens	SCRBSeq	No	SRP212788	Retina	P1	Adult	NA	P1	Tissue	NA	NA	SAMN12190438	NA	Eye	NA	NA	Periph_Nuc_R64_C41	Peripheral	NA	SRP212788_SCRBSeq_P1
#SRS5055792	SRR9630775	SINGLE	Homo sapiens	SCRBSeq	No	SRP212788	Retina	P1	Adult	NA	P1	Tissue	NA	NA	SAMN12190439	NA	Eye	NA	NA	Periph_Nuc_R64_C39	Peripheral	NA	SRP212788_SCRBSeq_P1
#SRS5055791	SRR9630774	SINGLE	Homo sapiens	SCRBSeq	No	SRP212788	Retina	P1	Adult	NA	P1	Tissue	NA	NA	SAMN12190440	NA	Eye	NA	NA	Periph_Nuc_R64_C38	Peripheral	NA	SRP212788_SCRBSeq_P1
#SRS5055790	SRR9630773	SINGLE	Homo sapiens	SCRBSeq	No	SRP212788	Retina	P1	Adult	NA	P1	Tissue	NA	NA	SAMN12190441	NA	Eye	NA	NA	Periph_Nuc_R64_C37	Peripheral	NA	SRP212788_SCRBSeq_P1
#SRS5055789	SRR9630772	SINGLE	Homo sapiens	SCRBSeq	No	SRP212788	Retina	P1	Adult	NA	P1	Tissue	NA	NA	SAMN12190373	NA	Eye	NA	NA	Periph_Nuc_R64_C36	Peripheral	NA	SRP212788_SCRBSeq_P1
#SRS5055788	SRR9630771	SINGLE	Homo sapiens	SCRBSeq	No	SRP212788	Retina	P1	Adult	NA	P1	Tissue	NA	NA	SAMN12190374	NA	Eye	NA	NA	Periph_Nuc_R64_C21	Peripheral	NA	SRP212788_SCRBSeq_P1
#SRS5055787	SRR9630770	SINGLE	Homo sapiens	SCRBSeq	No	SRP212788	Retina	P1	Adult	NA	P1	Tissue	NA	NA	SAMN12190375	NA	Eye	NA	NA	Periph_Nuc_R64_C15	Peripheral	NA	SRP212788_SCRBSeq_P1
#SRS5055786	SRR9629857	SINGLE	Homo sapiens	SCRBSeq	No	SRP212788	Retina	P1	Adult	NA	P1	Tissue	NA	NA	SAMN12189584	NA	Eye	NA	NA	Macu_Nuc_R61_C55	NA	NA	SRP212788_SCRBSeq_P1
#SRS5055785	SRR9629856	SINGLE	Homo sapiens	SCRBSeq	No	SRP212788	Retina	P1	Adult	NA	P1	Tissue	NA	NA	SAMN12189585	NA	Eye	NA	NA	Macu_Nuc_R61_C51	NA	NA	SRP212788_SCRBSeq_P1
#SRS5055783	SRR9629855	SINGLE	Homo sapiens	SCRBSeq	No	SRP212788	Retina	P1	Adult	NA	P1	Tissue	NA	NA	SAMN12189586	NA	Eye	NA	NA	Macu_Nuc_R61_C33	NA	NA	SRP212788_SCRBSeq_P1
#SRS5055784	SRR9629854	SINGLE	Homo sapiens	SCRBSeq	No	SRP212788	Retina	P1	Adult	NA	P1	Tissue	NA	NA	SAMN12189587	NA	Eye	NA	NA	Macu_Nuc_R61_C29	NA	NA	SRP212788_SCRBSeq_P1
#SRS5055782	SRR9629853	SINGLE	Homo sapiens	SCRBSeq	No	SRP212788	Retina	P1	Adult	NA	P1	Tissue	NA	NA	SAMN12189588	NA	Eye	NA	NA	Macu_Nuc_R61_C28	NA	NA	SRP212788_SCRBSeq_P1
#SRS5055781	SRR9629852	SINGLE	Homo sapiens	SCRBSeq	No	SRP212788	Retina	P1	Adult	NA	P1	Tissue	NA	NA	SAMN12189589	NA	Eye	NA	NA	Macu_Nuc_R61_C26	NA	NA	SRP212788_SCRBSeq_P1
#SRS5055780	SRR9629851	SINGLE	Homo sapiens	SCRBSeq	No	SRP212788	Retina	P1	Adult	NA	P1	Tissue	NA	NA	SAMN12189590	NA	Eye	NA	NA	Macu_Nuc_R61_C10	NA	NA	SRP212788_SCRBSeq_P1
#SRS5055779	SRR9629850	SINGLE	Homo sapiens	SCRBSeq	No	SRP212788	Retina	P1	Adult	NA	P1	Tissue	NA	NA	SAMN12189591	NA	Eye	NA	NA	Macu_Nuc_R60_C6	NA	NA	SRP212788_SCRBSeq_P1
#SRS5055778	SRR9629009	SINGLE	Homo sapiens	SCRBSeq	No	SRP212788	Retina	P1	Adult	NA	P1	Tissue	NA	NA	SAMN12189210	NA	Eye	NA	NA	Mac1cell_R66_C54	NA	NA	SRP212788_SCRBSeq_P1
#SRS5055777	SRR9629008	SINGLE	Homo sapiens	SCRBSeq	No	SRP212788	Retina	P1	Adult	NA	P1	Tissue	NA	NA	SAMN12189211	NA	Eye	NA	NA	Mac1cell_R66_C52	NA	NA	SRP212788_SCRBSeq_P1
#SRS5055776	SRR9629007	SINGLE	Homo sapiens	SCRBSeq	No	SRP212788	Retina	P1	Adult	NA	P1	Tissue	NA	NA	SAMN12189212	NA	Eye	NA	NA	Mac1cell_R66_C49	NA	NA	SRP212788_SCRBSeq_P1
#SRS5055775	SRR9629006	SINGLE	Homo sapiens	SCRBSeq	No	SRP212788	Retina	P1	Adult	NA	P1	Tissue	NA	NA	SAMN12189213	NA	Eye	NA	NA	Mac1cell_R66_C43	NA	NA	SRP212788_SCRBSeq_P1
#SRS5055773	SRR9629005	SINGLE	Homo sapiens	SCRBSeq	No	SRP212788	Retina	P1	Adult	NA	P1	Tissue	NA	NA	SAMN12189214	NA	Eye	NA	NA	Mac1cell_R66_C40	NA	NA	SRP212788_SCRBSeq_P1
#SRS5055774	SRR9629004	SINGLE	Homo sapiens	SCRBSeq	No	SRP212788	Retina	P1	Adult	NA	P1	Tissue	NA	NA	SAMN12189215	NA	Eye	NA	NA	Mac1cell_R66_C36	NA	NA	SRP212788_SCRBSeq_P1
#SRS5055772	SRR9629003	SINGLE	Homo sapiens	SCRBSeq	No	SRP212788	Retina	P1	Adult	NA	P1	Tissue	NA	NA	SAMN12189216	NA	Eye	NA	NA	Mac1cell_R66_C2	NA	NA	SRP212788_SCRBSeq_P1
#SRS5055771	SRR9629002	SINGLE	Homo sapiens	SCRBSeq	No	SRP212788	Retina	P1	Adult	NA	P1	Tissue	NA	NA	SAMN12189217	NA	Eye	NA	NA	Mac1cell_R66_C27	NA	NA	SRP212788_SCRBSeq_P1
#SRS5055770	SRR9634040	SINGLE	Homo sapiens	SCRBSeq	No	SRP212788	Retina	P1	Adult	NA	P1	Tissue	NA	NA	SAMN12188119	NA	Eye	NA	NA	Mac1cell_R21_C64	NA	NA	SRP212788_SCRBSeq_P1
#SRS5055769	SRR9634039	SINGLE	Homo sapiens	SCRBSeq	No	SRP212788	Retina	P1	Adult	NA	P1	Tissue	NA	NA	SAMN12188120	NA	Eye	NA	NA	Mac1cell_R21_C63	NA	NA	SRP212788_SCRBSeq_P1
#SRS5055768	SRR9634038	SINGLE	Homo sapiens	SCRBSeq	No	SRP212788	Retina	P1	Adult	NA	P1	Tissue	NA	NA	SAMN12188121	NA	Eye	NA	NA	Mac1cell_R21_C61	NA	NA	SRP212788_SCRBSeq_P1
#SRS5055767	SRR9634037	SINGLE	Homo sapiens	SCRBSeq	No	SRP212788	Retina	P1	Adult	NA	P1	Tissue	NA	NA	SAMN12188125	NA	Eye	NA	NA	Mac1cell_R21_C59	NA	NA	SRP212788_SCRBSeq_P1
#SRS5055766	SRR9634036	SINGLE	Homo sapiens	SCRBSeq	No	SRP212788	Retina	P1	Adult	NA	P1	Tissue	NA	NA	SAMN12188126	NA	Eye	NA	NA	Mac1cell_R21_C58	NA	NA	SRP212788_SCRBSeq_P1
#SRS5055765	SRR9634035	SINGLE	Homo sapiens	SCRBSeq	No	SRP212788	Retina	P1	Adult	NA	P1	Tissue	NA	NA	SAMN12188127	NA	Eye	NA	NA	Mac1cell_R21_C54	NA	NA	SRP212788_SCRBSeq_P1
#SRS5055764	SRR9634034	SINGLE	Homo sapiens	SCRBSeq	No	SRP212788	Retina	P1	Adult	NA	P1	Tissue	NA	NA	SAMN12188123	NA	Eye	NA	NA	Mac1cell_R21_C52	NA	NA	SRP212788_SCRBSeq_P1
#SRS5055763	SRR9634033	SINGLE	Homo sapiens	SCRBSeq	No	SRP212788	Retina	P1	Adult	NA	P1	Tissue	NA	NA	SAMN12188124	NA	Eye	NA	NA	Mac1cell_R21_C48	NA	NA	SRP212788_SCRBSeq_P1
#SRS5055762	SRR9628297	SINGLE	Homo sapiens	SCRBSeq	No	SRP212788	Retina	P1	Adult	NA	P1	Tissue	NA	NA	SAMN12188964	NA	Eye	NA	NA	Mac1cell_R42_C67	NA	NA	SRP212788_SCRBSeq_P1
#SRS5055761	SRR9628296	SINGLE	Homo sapiens	SCRBSeq	No	SRP212788	Retina	P1	Adult	NA	P1	Tissue	NA	NA	SAMN12188965	NA	Eye	NA	NA	Mac1cell_R42_C66	NA	NA	SRP212788_SCRBSeq_P1
#SRS5055760	SRR9628295	SINGLE	Homo sapiens	SCRBSeq	No	SRP212788	Retina	P1	Adult	NA	P1	Tissue	NA	NA	SAMN12188966	NA	Eye	NA	NA	Mac1cell_R42_C65	NA	NA	SRP212788_SCRBSeq_P1
#SRS5055758	SRR9628294	SINGLE	Homo sapiens	SCRBSeq	No	SRP212788	Retina	P1	Adult	NA	P1	Tissue	NA	NA	SAMN12188967	NA	Eye	NA	NA	Mac1cell_R42_C64	NA	NA	SRP212788_SCRBSeq_P1
#SRS5055759	SRR9628293	SINGLE	Homo sapiens	SCRBSeq	No	SRP212788	Retina	P1	Adult	NA	P1	Tissue	NA	NA	SAMN12188969	NA	Eye	NA	NA	Mac1cell_R42_C62	NA	NA	SRP212788_SCRBSeq_P1
#SRS5055757	SRR9628292	SINGLE	Homo sapiens	SCRBSeq	No	SRP212788	Retina	P1	Adult	NA	P1	Tissue	NA	NA	SAMN12188982	NA	Eye	NA	NA	Mac1cell_R42_C61	NA	NA	SRP212788_SCRBSeq_P1
#SRS5055756	SRR9628291	SINGLE	Homo sapiens	SCRBSeq	No	SRP212788	Retina	P1	Adult	NA	P1	Tissue	NA	NA	SAMN12188983	NA	Eye	NA	NA	Mac1cell_R42_C59	NA	NA	SRP212788_SCRBSeq_P1
#SRS5055754	SRR9628290	SINGLE	Homo sapiens	SCRBSeq	No	SRP212788	Retina	P1	Adult	NA	P1	Tissue	NA	NA	SAMN12188984	NA	Eye	NA	NA	Mac1cell_R42_C56	NA	NA	SRP212788_SCRBSeq_P1
#SRS5055753	SRR9632689	SINGLE	Homo sapiens	SCRBSeq	No	SRP212788	Retina	P3	Adult	NA	P3	Tissue	NA	NA	SAMN12201510	NA	Eye	NA	NA	Per_R38_C21	NA	NA	SRP212788_SCRBSeq_P3
#SRS5055755	SRR9632688	SINGLE	Homo sapiens	SCRBSeq	No	SRP212788	Retina	P3	Adult	NA	P3	Tissue	NA	NA	SAMN12201511	NA	Eye	NA	NA	Per_R37_C71	NA	NA	SRP212788_SCRBSeq_P3
#SRS5055752	SRR9632687	SINGLE	Homo sapiens	SCRBSeq	No	SRP212788	Retina	P3	Adult	NA	P3	Tissue	NA	NA	SAMN12201512	NA	Eye	NA	NA	Per_R37_C70	NA	NA	SRP212788_SCRBSeq_P3
#SRS5055751	SRR9632686	SINGLE	Homo sapiens	SCRBSeq	No	SRP212788	Retina	P3	Adult	NA	P3	Tissue	NA	NA	SAMN12201513	NA	Eye	NA	NA	Per_R37_C66	NA	NA	SRP212788_SCRBSeq_P3
#SRS5055750	SRR9632685	SINGLE	Homo sapiens	SCRBSeq	No	SRP212788	Retina	P3	Adult	NA	P3	Tissue	NA	NA	SAMN12201515	NA	Eye	NA	NA	Per_R37_C65	NA	NA	SRP212788_SCRBSeq_P3
#SRS5055749	SRR9632684	SINGLE	Homo sapiens	SCRBSeq	No	SRP212788	Retina	P3	Adult	NA	P3	Tissue	NA	NA	SAMN12201516	NA	Eye	NA	NA	Per_R37_C64	NA	NA	SRP212788_SCRBSeq_P3
#SRS5055748	SRR9632683	SINGLE	Homo sapiens	SCRBSeq	No	SRP212788	Retina	P3	Adult	NA	P3	Tissue	NA	NA	SAMN12201517	NA	Eye	NA	NA	Per_R37_C60	NA	NA	SRP212788_SCRBSeq_P3
#SRS5055746	SRR9632682	SINGLE	Homo sapiens	SCRBSeq	No	SRP212788	Retina	P3	Adult	NA	P3	Tissue	NA	NA	SAMN12201518	NA	Eye	NA	NA	Per_R37_C47	NA	NA	SRP212788_SCRBSeq_P3
#SRS5055747	SRR9631689	SINGLE	Homo sapiens	SCRBSeq	No	SRP212788	Retina	P3	Adult	NA	P3	Tissue	NA	NA	SAMN12201847	NA	Eye	NA	NA	Mac_R47_C59	NA	NA	SRP212788_SCRBSeq_P3
#SRS5055745	SRR9631688	SINGLE	Homo sapiens	SCRBSeq	No	SRP212788	Retina	P3	Adult	NA	P3	Tissue	NA	NA	SAMN12201848	NA	Eye	NA	NA	Mac_R47_C52	NA	NA	SRP212788_SCRBSeq_P3
#SRS5055744	SRR9631687	SINGLE	Homo sapiens	SCRBSeq	No	SRP212788	Retina	P3	Adult	NA	P3	Tissue	NA	NA	SAMN12201849	NA	Eye	NA	NA	Mac_R47_C26	NA	NA	SRP212788_SCRBSeq_P3
#SRS5055742	SRR9631686	SINGLE	Homo sapiens	SCRBSeq	No	SRP212788	Retina	P3	Adult	NA	P3	Tissue	NA	NA	SAMN12201850	NA	Eye	NA	NA	Mac_R47_C11	NA	NA	SRP212788_SCRBSeq_P3
#SRS5055743	SRR9631685	SINGLE	Homo sapiens	SCRBSeq	No	SRP212788	Retina	P3	Adult	NA	P3	Tissue	NA	NA	SAMN12201903	NA	Eye	NA	NA	Mac_R46_C9	NA	NA	SRP212788_SCRBSeq_P3
#SRS5055741	SRR9631684	SINGLE	Homo sapiens	SCRBSeq	No	SRP212788	Retina	P3	Adult	NA	P3	Tissue	NA	NA	SAMN12201851	NA	Eye	NA	NA	Mac_R46_C59	NA	NA	SRP212788_SCRBSeq_P3
#SRS5055740	SRR9631683	SINGLE	Homo sapiens	SCRBSeq	No	SRP212788	Retina	P3	Adult	NA	P3	Tissue	NA	NA	SAMN12201852	NA	Eye	NA	NA	Mac_R46_C53	NA	NA	SRP212788_SCRBSeq_P3
#SRS5055739	SRR9631682	SINGLE	Homo sapiens	SCRBSeq	No	SRP212788	Retina	P3	Adult	NA	P3	Tissue	NA	NA	SAMN12201853	NA	Eye	NA	NA	Mac_R46_C49	NA	NA	SRP212788_SCRBSeq_P3
#SRS5055737	SRR9630865	SINGLE	Homo sapiens	SCRBSeq	No	SRP212788	Retina	P3	Adult	NA	P3	Tissue	NA	NA	SAMN12200555	NA	Eye	NA	NA	sample_R63_C33	NA	NA	SRP212788_SCRBSeq_P3
#SRS5055738	SRR9630864	SINGLE	Homo sapiens	SCRBSeq	No	SRP212788	Retina	P3	Adult	NA	P3	Tissue	NA	NA	SAMN12200556	NA	Eye	NA	NA	sample_R63_C31	NA	NA	SRP212788_SCRBSeq_P3
#SRS5055736	SRR9630863	SINGLE	Homo sapiens	SCRBSeq	No	SRP212788	Retina	P3	Adult	NA	P3	Tissue	NA	NA	SAMN12200557	NA	Eye	NA	NA	sample_R63_C30	NA	NA	SRP212788_SCRBSeq_P3
#SRS5055735	SRR9630862	SINGLE	Homo sapiens	SCRBSeq	No	SRP212788	Retina	P3	Adult	NA	P3	Tissue	NA	NA	SAMN12200558	NA	Eye	NA	NA	sample_R63_C24	NA	NA	SRP212788_SCRBSeq_P3
#SRS5055734	SRR9630861	SINGLE	Homo sapiens	SCRBSeq	No	SRP212788	Retina	P3	Adult	NA	P3	Tissue	NA	NA	SAMN12200584	NA	Eye	NA	NA	sample_R63_C19	NA	NA	SRP212788_SCRBSeq_P3
#SRS5055733	SRR9630860	SINGLE	Homo sapiens	SCRBSeq	No	SRP212788	Retina	P3	Adult	NA	P3	Tissue	NA	NA	SAMN12200585	NA	Eye	NA	NA	sample_R63_C18	NA	NA	SRP212788_SCRBSeq_P3
#SRS5055732	SRR9630859	SINGLE	Homo sapiens	SCRBSeq	No	SRP212788	Retina	P3	Adult	NA	P3	Tissue	NA	NA	SAMN12200586	NA	Eye	NA	NA	sample_R63_C14	NA	NA	SRP212788_SCRBSeq_P3
#SRS5055730	SRR9630858	SINGLE	Homo sapiens	SCRBSeq	No	SRP212788	Retina	P3	Adult	NA	P3	Tissue	NA	NA	SAMN12200587	NA	Eye	NA	NA	sample_R63_C13	NA	NA	SRP212788_SCRBSeq_P3
#SRS5055731	SRR9630337	SINGLE	Homo sapiens	SCRBSeq	No	SRP212788	Retina	P3	Adult	NA	P3	Tissue	NA	NA	SAMN12200869	NA	Eye	NA	NA	sample_R51_C30	NA	NA	SRP212788_SCRBSeq_P3
#SRS5055729	SRR9630336	SINGLE	Homo sapiens	SCRBSeq	No	SRP212788	Retina	P3	Adult	NA	P3	Tissue	NA	NA	SAMN12200870	NA	Eye	NA	NA	sample_R51_C2	NA	NA	SRP212788_SCRBSeq_P3
#SRS5055728	SRR9630335	SINGLE	Homo sapiens	SCRBSeq	No	SRP212788	Retina	P3	Adult	NA	P3	Tissue	NA	NA	SAMN12200871	NA	Eye	NA	NA	sample_R51_C25	NA	NA	SRP212788_SCRBSeq_P3
#SRS5055727	SRR9630334	SINGLE	Homo sapiens	SCRBSeq	No	SRP212788	Retina	P3	Adult	NA	P3	Tissue	NA	NA	SAMN12200872	NA	Eye	NA	NA	sample_R51_C20	NA	NA	SRP212788_SCRBSeq_P3
#SRS5055726	SRR9630333	SINGLE	Homo sapiens	SCRBSeq	No	SRP212788	Retina	P3	Adult	NA	P3	Tissue	NA	NA	SAMN12200873	NA	Eye	NA	NA	sample_R51_C1	NA	NA	SRP212788_SCRBSeq_P3
#SRS5055725	SRR9630332	SINGLE	Homo sapiens	SCRBSeq	No	SRP212788	Retina	P3	Adult	NA	P3	Tissue	NA	NA	SAMN12200874	NA	Eye	NA	NA	sample_R51_C19	NA	NA	SRP212788_SCRBSeq_P3
#SRS5055724	SRR9630331	SINGLE	Homo sapiens	SCRBSeq	No	SRP212788	Retina	P3	Adult	NA	P3	Tissue	NA	NA	SAMN12200875	NA	Eye	NA	NA	sample_R51_C16	NA	NA	SRP212788_SCRBSeq_P3
#SRS5055723	SRR9630330	SINGLE	Homo sapiens	SCRBSeq	No	SRP212788	Retina	P3	Adult	NA	P3	Tissue	NA	NA	SAMN12200876	NA	Eye	NA	NA	sample_R51_C15	NA	NA	SRP212788_SCRBSeq_P3
#SRS5055722	SRR9629409	SINGLE	Homo sapiens	SCRBSeq	No	SRP212788	Retina	P3	Adult	NA	P3	Tissue	NA	NA	SAMN12199801	NA	Eye	NA	NA	sample_R32_C5	NA	NA	SRP212788_SCRBSeq_P3
#SRS5055721	SRR9629408	SINGLE	Homo sapiens	SCRBSeq	No	SRP212788	Retina	P3	Adult	NA	P3	Tissue	NA	NA	SAMN12199692	NA	Eye	NA	NA	sample_R32_C56	NA	NA	SRP212788_SCRBSeq_P3
#SRS5055720	SRR9629407	SINGLE	Homo sapiens	SCRBSeq	No	SRP212788	Retina	P3	Adult	NA	P3	Tissue	NA	NA	SAMN12199693	NA	Eye	NA	NA	sample_R32_C47	NA	NA	SRP212788_SCRBSeq_P3
#SRS5055719	SRR9629406	SINGLE	Homo sapiens	SCRBSeq	No	SRP212788	Retina	P3	Adult	NA	P3	Tissue	NA	NA	SAMN12199694	NA	Eye	NA	NA	sample_R32_C46	NA	NA	SRP212788_SCRBSeq_P3
#SRS5055717	SRR9629405	SINGLE	Homo sapiens	SCRBSeq	No	SRP212788	Retina	P3	Adult	NA	P3	Tissue	NA	NA	SAMN12199695	NA	Eye	NA	NA	sample_R32_C38	NA	NA	SRP212788_SCRBSeq_P3
#SRS5055718	SRR9629404	SINGLE	Homo sapiens	SCRBSeq	No	SRP212788	Retina	P3	Adult	NA	P3	Tissue	NA	NA	SAMN12199696	NA	Eye	NA	NA	sample_R32_C36	NA	NA	SRP212788_SCRBSeq_P3
#SRS5055716	SRR9629403	SINGLE	Homo sapiens	SCRBSeq	No	SRP212788	Retina	P3	Adult	NA	P3	Tissue	NA	NA	SAMN12199697	NA	Eye	NA	NA	sample_R32_C33	NA	NA	SRP212788_SCRBSeq_P3
#SRS5055714	SRR9629402	SINGLE	Homo sapiens	SCRBSeq	No	SRP212788	Retina	P3	Adult	NA	P3	Tissue	NA	NA	SAMN12199698	NA	Eye	NA	NA	sample_R32_C32	NA	NA	SRP212788_SCRBSeq_P3
#SRS5055715	SRR9628481	SINGLE	Homo sapiens	SCRBSeq	No	SRP212788	Retina	P3	Adult	NA	P3	Tissue	NA	NA	SAMN12198733	NA	Eye	NA	NA	Per_R8_C27	NA	NA	SRP212788_SCRBSeq_P3
#SRS5055713	SRR9628480	SINGLE	Homo sapiens	SCRBSeq	No	SRP212788	Retina	P3	Adult	NA	P3	Tissue	NA	NA	SAMN12198734	NA	Eye	NA	NA	Per_R8_C1	NA	NA	SRP212788_SCRBSeq_P3
#SRS5055712	SRR9628479	SINGLE	Homo sapiens	SCRBSeq	No	SRP212788	Retina	P3	Adult	NA	P3	Tissue	NA	NA	SAMN12198735	NA	Eye	NA	NA	Per_R7_C55	NA	NA	SRP212788_SCRBSeq_P3
#SRS5055711	SRR9628478	SINGLE	Homo sapiens	SCRBSeq	No	SRP212788	Retina	P3	Adult	NA	P3	Tissue	NA	NA	SAMN12198736	NA	Eye	NA	NA	Per_R7_C54	NA	NA	SRP212788_SCRBSeq_P3
#SRS5055710	SRR9628477	SINGLE	Homo sapiens	SCRBSeq	No	SRP212788	Retina	P3	Adult	NA	P3	Tissue	NA	NA	SAMN12198737	NA	Eye	NA	NA	Per_R7_C52	NA	NA	SRP212788_SCRBSeq_P3
#SRS5055708	SRR9628476	SINGLE	Homo sapiens	SCRBSeq	No	SRP212788	Retina	P3	Adult	NA	P3	Tissue	NA	NA	SAMN12198738	NA	Eye	NA	NA	Per_R7_C35	NA	NA	SRP212788_SCRBSeq_P3
#SRS5055709	SRR9628475	SINGLE	Homo sapiens	SCRBSeq	No	SRP212788	Retina	P3	Adult	NA	P3	Tissue	NA	NA	SAMN12198739	NA	Eye	NA	NA	Per_R7_C32	NA	NA	SRP212788_SCRBSeq_P3
#SRS5055707	SRR9628474	SINGLE	Homo sapiens	SCRBSeq	No	SRP212788	Retina	P3	Adult	NA	P3	Tissue	NA	NA	SAMN12198740	NA	Eye	NA	NA	Per_R7_C29	NA	NA	SRP212788_SCRBSeq_P3
#SRS5055706	SRR9634104	SINGLE	Homo sapiens	SCRBSeq	No	SRP212788	Retina	P2	Adult	NA	P2	Tissue	NA	NA	SAMN12197015	NA	Eye	NA	NA	M_R70_C44	NA	NA	SRP212788_SCRBSeq_P2
#SRS5055704	SRR9634103	SINGLE	Homo sapiens	SCRBSeq	No	SRP212788	Retina	P2	Adult	NA	P2	Tissue	NA	NA	SAMN12197016	NA	Eye	NA	NA	M_R70_C40	NA	NA	SRP212788_SCRBSeq_P2
#SRS5055705	SRR9634102	SINGLE	Homo sapiens	SCRBSeq	No	SRP212788	Retina	P2	Adult	NA	P2	Tissue	NA	NA	SAMN12197067	NA	Eye	NA	NA	M_R70_C19	NA	NA	SRP212788_SCRBSeq_P2
#SRS5055703	SRR9634101	SINGLE	Homo sapiens	SCRBSeq	No	SRP212788	Retina	P2	Adult	NA	P2	Tissue	NA	NA	SAMN12197068	NA	Eye	NA	NA	M_R70_C15	NA	NA	SRP212788_SCRBSeq_P2
#SRS5055702	SRR9634100	SINGLE	Homo sapiens	SCRBSeq	No	SRP212788	Retina	P2	Adult	NA	P2	Tissue	NA	NA	SAMN12197069	NA	Eye	NA	NA	M_R6_C43	NA	NA	SRP212788_SCRBSeq_P2
#SRS5055701	SRR9634099	SINGLE	Homo sapiens	SCRBSeq	No	SRP212788	Retina	P2	Adult	NA	P2	Tissue	NA	NA	SAMN12197070	NA	Eye	NA	NA	M_R6_C40	NA	NA	SRP212788_SCRBSeq_P2
#SRS5055700	SRR9634098	SINGLE	Homo sapiens	SCRBSeq	No	SRP212788	Retina	P2	Adult	NA	P2	Tissue	NA	NA	SAMN12197071	NA	Eye	NA	NA	M_R6_C22	NA	NA	SRP212788_SCRBSeq_P2
#SRS5055698	SRR9634097	SINGLE	Homo sapiens	SCRBSeq	No	SRP212788	Retina	P2	Adult	NA	P2	Tissue	NA	NA	SAMN12197072	NA	Eye	NA	NA	M_R6_C21	NA	NA	SRP212788_SCRBSeq_P2
#SRS5055697	SRR9633114	SINGLE	Homo sapiens	SCRBSeq	No	SRP212788	Retina	P2	Adult	NA	P2	Tissue	NA	NA	SAMN12191380	NA	Eye	NA	NA	Macular_R9_C60	Macula	NA	SRP212788_SCRBSeq_P2
#SRS5055699	SRR9633113	SINGLE	Homo sapiens	SCRBSeq	No	SRP212788	Retina	P2	Adult	NA	P2	Tissue	NA	NA	SAMN12190736	NA	Eye	NA	NA	Macular_R9_C57	Macula	NA	SRP212788_SCRBSeq_P2
#SRS5055694	SRR9633112	SINGLE	Homo sapiens	SCRBSeq	No	SRP212788	Retina	P2	Adult	NA	P2	Tissue	NA	NA	SAMN12191381	NA	Eye	NA	NA	Macular_R9_C46	Macula	NA	SRP212788_SCRBSeq_P2
#SRS5055695	SRR9633111	SINGLE	Homo sapiens	SCRBSeq	No	SRP212788	Retina	P2	Adult	NA	P2	Tissue	NA	NA	SAMN12191382	NA	Eye	NA	NA	Macular_R9_C44	Macula	NA	SRP212788_SCRBSeq_P2
#SRS5055696	SRR9633110	SINGLE	Homo sapiens	SCRBSeq	No	SRP212788	Retina	P2	Adult	NA	P2	Tissue	NA	NA	SAMN12191383	NA	Eye	NA	NA	Macular_R9_C42	Macula	NA	SRP212788_SCRBSeq_P2
#SRS5055693	SRR9633109	SINGLE	Homo sapiens	SCRBSeq	No	SRP212788	Retina	P2	Adult	NA	P2	Tissue	NA	NA	SAMN12191384	NA	Eye	NA	NA	Macular_R9_C36	Macula	NA	SRP212788_SCRBSeq_P2
#SRS5055692	SRR9633108	SINGLE	Homo sapiens	SCRBSeq	No	SRP212788	Retina	P2	Adult	NA	P2	Tissue	NA	NA	SAMN12190735	NA	Eye	NA	NA	Macular_R9_C33	Macula	NA	SRP212788_SCRBSeq_P2
#SRS5055691	SRR9633107	SINGLE	Homo sapiens	SCRBSeq	No	SRP212788	Retina	P2	Adult	NA	P2	Tissue	NA	NA	SAMN12190737	NA	Eye	NA	NA	Macular_R9_C32	Macula	NA	SRP212788_SCRBSeq_P2
#SRS5055690	SRR9632273	SINGLE	Homo sapiens	SCRBSeq	No	SRP212788	Retina	P2	Adult	NA	P2	Tissue	NA	NA	SAMN12190871	NA	Eye	NA	NA	Macular_R51_C47	Macula	NA	SRP212788_SCRBSeq_P2
#SRS5055689	SRR9632272	SINGLE	Homo sapiens	SCRBSeq	No	SRP212788	Retina	P2	Adult	NA	P2	Tissue	NA	NA	SAMN12190872	NA	Eye	NA	NA	Macular_R51_C36	Macula	NA	SRP212788_SCRBSeq_P2
#SRS5055687	SRR9632271	SINGLE	Homo sapiens	SCRBSeq	No	SRP212788	Retina	P2	Adult	NA	P2	Tissue	NA	NA	SAMN12190873	NA	Eye	NA	NA	Macular_R51_C35	Macula	NA	SRP212788_SCRBSeq_P2
#SRS5055688	SRR9632270	SINGLE	Homo sapiens	SCRBSeq	No	SRP212788	Retina	P2	Adult	NA	P2	Tissue	NA	NA	SAMN12190874	NA	Eye	NA	NA	Macular_R51_C31	Macula	NA	SRP212788_SCRBSeq_P2
#SRS5055685	SRR9632269	SINGLE	Homo sapiens	SCRBSeq	No	SRP212788	Retina	P2	Adult	NA	P2	Tissue	NA	NA	SAMN12190875	NA	Eye	NA	NA	Macular_R51_C30	Macula	NA	SRP212788_SCRBSeq_P2
#SRS5055686	SRR9632268	SINGLE	Homo sapiens	SCRBSeq	No	SRP212788	Retina	P2	Adult	NA	P2	Tissue	NA	NA	SAMN12190876	NA	Eye	NA	NA	Macular_R51_C29	Macula	NA	SRP212788_SCRBSeq_P2
#SRS5055684	SRR9632267	SINGLE	Homo sapiens	SCRBSeq	No	SRP212788	Retina	P2	Adult	NA	P2	Tissue	NA	NA	SAMN12190877	NA	Eye	NA	NA	Macular_R51_C23	Macula	NA	SRP212788_SCRBSeq_P2
#SRS5055683	SRR9632266	SINGLE	Homo sapiens	SCRBSeq	No	SRP212788	Retina	P2	Adult	NA	P2	Tissue	NA	NA	SAMN12190878	NA	Eye	NA	NA	Macular_R51_C18	Macula	NA	SRP212788_SCRBSeq_P2
#SRS5055682	SRR9630769	SINGLE	Homo sapiens	SCRBSeq	No	SRP212788	Retina	P1	Adult	NA	P1	Tissue	NA	NA	SAMN12190377	NA	Eye	NA	NA	Periph_Nuc_R64_C14	Peripheral	NA	SRP212788_SCRBSeq_P1
#SRS5055681	SRR9630768	SINGLE	Homo sapiens	SCRBSeq	No	SRP212788	Retina	P1	Adult	NA	P1	Tissue	NA	NA	SAMN12190378	NA	Eye	NA	NA	Periph_Nuc_R64_C13	Peripheral	NA	SRP212788_SCRBSeq_P1
#SRS5055680	SRR9630767	SINGLE	Homo sapiens	SCRBSeq	No	SRP212788	Retina	P1	Adult	NA	P1	Tissue	NA	NA	SAMN12190379	NA	Eye	NA	NA	Periph_Nuc_R63_C70	Peripheral	NA	SRP212788_SCRBSeq_P1
#SRS5055679	SRR9630766	SINGLE	Homo sapiens	SCRBSeq	No	SRP212788	Retina	P1	Adult	NA	P1	Tissue	NA	NA	SAMN12190380	NA	Eye	NA	NA	Periph_Nuc_R63_C62	Peripheral	NA	SRP212788_SCRBSeq_P1
#SRS5055678	SRR9630765	SINGLE	Homo sapiens	SCRBSeq	No	SRP212788	Retina	P1	Adult	NA	P1	Tissue	NA	NA	SAMN12190381	NA	Eye	NA	NA	Periph_Nuc_R63_C61	Peripheral	NA	SRP212788_SCRBSeq_P1
#SRS5055677	SRR9630764	SINGLE	Homo sapiens	SCRBSeq	No	SRP212788	Retina	P1	Adult	NA	P1	Tissue	NA	NA	SAMN12190383	NA	Eye	NA	NA	Periph_Nuc_R63_C45	Peripheral	NA	SRP212788_SCRBSeq_P1
#SRS5055676	SRR9630763	SINGLE	Homo sapiens	SCRBSeq	No	SRP212788	Retina	P1	Adult	NA	P1	Tissue	NA	NA	SAMN12190384	NA	Eye	NA	NA	Periph_Nuc_R63_C40	Peripheral	NA	SRP212788_SCRBSeq_P1
#SRS5055675	SRR9630762	SINGLE	Homo sapiens	SCRBSeq	No	SRP212788	Retina	P1	Adult	NA	P1	Tissue	NA	NA	SAMN12190385	NA	Eye	NA	NA	Periph_Nuc_R63_C15	Peripheral	NA	SRP212788_SCRBSeq_P1
#SRS5055674	SRR9629849	SINGLE	Homo sapiens	SCRBSeq	No	SRP212788	Retina	P1	Adult	NA	P1	Tissue	NA	NA	SAMN12189592	NA	Eye	NA	NA	Macu_Nuc_R60_C59	NA	NA	SRP212788_SCRBSeq_P1
#SRS5055673	SRR9629848	SINGLE	Homo sapiens	SCRBSeq	No	SRP212788	Retina	P1	Adult	NA	P1	Tissue	NA	NA	SAMN12189593	NA	Eye	NA	NA	Macu_Nuc_R60_C51	NA	NA	SRP212788_SCRBSeq_P1
#SRS5055672	SRR9629847	SINGLE	Homo sapiens	SCRBSeq	No	SRP212788	Retina	P1	Adult	NA	P1	Tissue	NA	NA	SAMN12189594	NA	Eye	NA	NA	Macu_Nuc_R60_C33	NA	NA	SRP212788_SCRBSeq_P1
#SRS5055671	SRR9629846	SINGLE	Homo sapiens	SCRBSeq	No	SRP212788	Retina	P1	Adult	NA	P1	Tissue	NA	NA	SAMN12189595	NA	Eye	NA	NA	Macu_Nuc_R60_C2	NA	NA	SRP212788_SCRBSeq_P1
#SRS5055670	SRR9629845	SINGLE	Homo sapiens	SCRBSeq	No	SRP212788	Retina	P1	Adult	NA	P1	Tissue	NA	NA	SAMN12189596	NA	Eye	NA	NA	Macu_Nuc_R60_C25	NA	NA	SRP212788_SCRBSeq_P1
#SRS5055668	SRR9629844	SINGLE	Homo sapiens	SCRBSeq	No	SRP212788	Retina	P1	Adult	NA	P1	Tissue	NA	NA	SAMN12189597	NA	Eye	NA	NA	Macu_Nuc_R59_C5	NA	NA	SRP212788_SCRBSeq_P1
#SRS5055669	SRR9629843	SINGLE	Homo sapiens	SCRBSeq	No	SRP212788	Retina	P1	Adult	NA	P1	Tissue	NA	NA	SAMN12189598	NA	Eye	NA	NA	Macu_Nuc_R59_C59	NA	NA	SRP212788_SCRBSeq_P1
#SRS5055667	SRR9629842	SINGLE	Homo sapiens	SCRBSeq	No	SRP212788	Retina	P1	Adult	NA	P1	Tissue	NA	NA	SAMN12189599	NA	Eye	NA	NA	Macu_Nuc_R59_C54	NA	NA	SRP212788_SCRBSeq_P1
#SRS5055666	SRR9629001	SINGLE	Homo sapiens	SCRBSeq	No	SRP212788	Retina	P1	Adult	NA	P1	Tissue	NA	NA	SAMN12189218	NA	Eye	NA	NA	Mac1cell_R66_C16	NA	NA	SRP212788_SCRBSeq_P1
#SRS5055665	SRR9629000	SINGLE	Homo sapiens	SCRBSeq	No	SRP212788	Retina	P1	Adult	NA	P1	Tissue	NA	NA	SAMN12189219	NA	Eye	NA	NA	Mac1cell_R65_C8	NA	NA	SRP212788_SCRBSeq_P1
#SRS5055664	SRR9628999	SINGLE	Homo sapiens	SCRBSeq	No	SRP212788	Retina	P1	Adult	NA	P1	Tissue	NA	NA	SAMN12189220	NA	Eye	NA	NA	Mac1cell_R65_C71	NA	NA	SRP212788_SCRBSeq_P1
#SRS5055663	SRR9628998	SINGLE	Homo sapiens	SCRBSeq	No	SRP212788	Retina	P1	Adult	NA	P1	Tissue	NA	NA	SAMN12189222	NA	Eye	NA	NA	Mac1cell_R65_C68	NA	NA	SRP212788_SCRBSeq_P1
#SRS5055662	SRR9628997	SINGLE	Homo sapiens	SCRBSeq	No	SRP212788	Retina	P1	Adult	NA	P1	Tissue	NA	NA	SAMN12189223	NA	Eye	NA	NA	Mac1cell_R65_C65	NA	NA	SRP212788_SCRBSeq_P1
#SRS5055661	SRR9628996	SINGLE	Homo sapiens	SCRBSeq	No	SRP212788	Retina	P1	Adult	NA	P1	Tissue	NA	NA	SAMN12189224	NA	Eye	NA	NA	Mac1cell_R65_C57	NA	NA	SRP212788_SCRBSeq_P1
#SRS5055659	SRR9628995	SINGLE	Homo sapiens	SCRBSeq	No	SRP212788	Retina	P1	Adult	NA	P1	Tissue	NA	NA	SAMN12189226	NA	Eye	NA	NA	Mac1cell_R65_C56	NA	NA	SRP212788_SCRBSeq_P1
#SRS5055658	SRR9628994	SINGLE	Homo sapiens	SCRBSeq	No	SRP212788	Retina	P1	Adult	NA	P1	Tissue	NA	NA	SAMN12189141	NA	Eye	NA	NA	Mac1cell_R65_C54	NA	NA	SRP212788_SCRBSeq_P1
#SRS5055657	SRR9634032	SINGLE	Homo sapiens	SCRBSeq	No	SRP212788	Retina	P1	Adult	NA	P1	Tissue	NA	NA	SAMN12188129	NA	Eye	NA	NA	Mac1cell_R21_C47	NA	NA	SRP212788_SCRBSeq_P1
#SRS5055656	SRR9634031	SINGLE	Homo sapiens	SCRBSeq	No	SRP212788	Retina	P1	Adult	NA	P1	Tissue	NA	NA	SAMN12188130	NA	Eye	NA	NA	Mac1cell_R21_C3	NA	NA	SRP212788_SCRBSeq_P1
#SRS5055655	SRR9634030	SINGLE	Homo sapiens	SCRBSeq	No	SRP212788	Retina	P1	Adult	NA	P1	Tissue	NA	NA	SAMN12188131	NA	Eye	NA	NA	Mac1cell_R21_C36	NA	NA	SRP212788_SCRBSeq_P1
#SRS5055654	SRR9634029	SINGLE	Homo sapiens	SCRBSeq	No	SRP212788	Retina	P1	Adult	NA	P1	Tissue	NA	NA	SAMN12188132	NA	Eye	NA	NA	Mac1cell_R21_C34	NA	NA	SRP212788_SCRBSeq_P1
#SRS5055653	SRR9634028	SINGLE	Homo sapiens	SCRBSeq	No	SRP212788	Retina	P1	Adult	NA	P1	Tissue	NA	NA	SAMN12188230	NA	Eye	NA	NA	Mac1cell_R21_C32	NA	NA	SRP212788_SCRBSeq_P1
#SRS5055652	SRR9634027	SINGLE	Homo sapiens	SCRBSeq	No	SRP212788	Retina	P1	Adult	NA	P1	Tissue	NA	NA	SAMN12188231	NA	Eye	NA	NA	Mac1cell_R21_C30	NA	NA	SRP212788_SCRBSeq_P1
#SRS5055651	SRR9634026	SINGLE	Homo sapiens	SCRBSeq	No	SRP212788	Retina	P1	Adult	NA	P1	Tissue	NA	NA	SAMN12188232	NA	Eye	NA	NA	Mac1cell_R21_C28	NA	NA	SRP212788_SCRBSeq_P1
#SRS5055650	SRR9634025	SINGLE	Homo sapiens	SCRBSeq	No	SRP212788	Retina	P1	Adult	NA	P1	Tissue	NA	NA	SAMN12188233	NA	Eye	NA	NA	Mac1cell_R21_C27	NA	NA	SRP212788_SCRBSeq_P1
#SRS5055649	SRR9628289	SINGLE	Homo sapiens	SCRBSeq	No	SRP212788	Retina	P1	Adult	NA	P1	Tissue	NA	NA	SAMN12188986	NA	Eye	NA	NA	Mac1cell_R42_C55	NA	NA	SRP212788_SCRBSeq_P1
#SRS5055648	SRR9628288	SINGLE	Homo sapiens	SCRBSeq	No	SRP212788	Retina	P1	Adult	NA	P1	Tissue	NA	NA	SAMN12188987	NA	Eye	NA	NA	Mac1cell_R42_C54	NA	NA	SRP212788_SCRBSeq_P1
#SRS5055647	SRR9628287	SINGLE	Homo sapiens	SCRBSeq	No	SRP212788	Retina	P1	Adult	NA	P1	Tissue	NA	NA	SAMN12188988	NA	Eye	NA	NA	Mac1cell_R42_C53	NA	NA	SRP212788_SCRBSeq_P1
#SRS5055646	SRR9628286	SINGLE	Homo sapiens	SCRBSeq	No	SRP212788	Retina	P1	Adult	NA	P1	Tissue	NA	NA	SAMN12188989	NA	Eye	NA	NA	Mac1cell_R42_C49	NA	NA	SRP212788_SCRBSeq_P1
#SRS5055645	SRR9628285	SINGLE	Homo sapiens	SCRBSeq	No	SRP212788	Retina	P1	Adult	NA	P1	Tissue	NA	NA	SAMN12188991	NA	Eye	NA	NA	Mac1cell_R42_C48	NA	NA	SRP212788_SCRBSeq_P1
#SRS5055644	SRR9628284	SINGLE	Homo sapiens	SCRBSeq	No	SRP212788	Retina	P1	Adult	NA	P1	Tissue	NA	NA	SAMN12188992	NA	Eye	NA	NA	Mac1cell_R42_C45	NA	NA	SRP212788_SCRBSeq_P1
#SRS5055643	SRR9628283	SINGLE	Homo sapiens	SCRBSeq	No	SRP212788	Retina	P1	Adult	NA	P1	Tissue	NA	NA	SAMN12188993	NA	Eye	NA	NA	Mac1cell_R42_C36	NA	NA	SRP212788_SCRBSeq_P1
#SRS5055642	SRR9628282	SINGLE	Homo sapiens	SCRBSeq	No	SRP212788	Retina	P1	Adult	NA	P1	Tissue	NA	NA	SAMN12188994	NA	Eye	NA	NA	Mac1cell_R42_C30	NA	NA	SRP212788_SCRBSeq_P1
#SRS5055641	SRR9632681	SINGLE	Homo sapiens	SCRBSeq	No	SRP212788	Retina	P3	Adult	NA	P3	Tissue	NA	NA	SAMN12201449	NA	Eye	NA	NA	Per_R37_C46	NA	NA	SRP212788_SCRBSeq_P3
#SRS5055640	SRR9632680	SINGLE	Homo sapiens	SCRBSeq	No	SRP212788	Retina	P3	Adult	NA	P3	Tissue	NA	NA	SAMN12201450	NA	Eye	NA	NA	Per_R37_C44	NA	NA	SRP212788_SCRBSeq_P3
#SRS5055639	SRR9632679	SINGLE	Homo sapiens	SCRBSeq	No	SRP212788	Retina	P3	Adult	NA	P3	Tissue	NA	NA	SAMN12201451	NA	Eye	NA	NA	Per_R37_C42	NA	NA	SRP212788_SCRBSeq_P3
#SRS5055638	SRR9632678	SINGLE	Homo sapiens	SCRBSeq	No	SRP212788	Retina	P3	Adult	NA	P3	Tissue	NA	NA	SAMN12201452	NA	Eye	NA	NA	Per_R37_C38	NA	NA	SRP212788_SCRBSeq_P3
#SRS5055637	SRR9632677	SINGLE	Homo sapiens	SCRBSeq	No	SRP212788	Retina	P3	Adult	NA	P3	Tissue	NA	NA	SAMN12201453	NA	Eye	NA	NA	Per_R37_C21	NA	NA	SRP212788_SCRBSeq_P3
#SRS5055636	SRR9632676	SINGLE	Homo sapiens	SCRBSeq	No	SRP212788	Retina	P3	Adult	NA	P3	Tissue	NA	NA	SAMN12201454	NA	Eye	NA	NA	Per_R37_C20	NA	NA	SRP212788_SCRBSeq_P3
#SRS5055635	SRR9632675	SINGLE	Homo sapiens	SCRBSeq	No	SRP212788	Retina	P3	Adult	NA	P3	Tissue	NA	NA	SAMN12201455	NA	Eye	NA	NA	Per_R37_C13	NA	NA	SRP212788_SCRBSeq_P3
#SRS5055634	SRR9632674	SINGLE	Homo sapiens	SCRBSeq	No	SRP212788	Retina	P3	Adult	NA	P3	Tissue	NA	NA	SAMN12201456	NA	Eye	NA	NA	Per_R37_C12	NA	NA	SRP212788_SCRBSeq_P3
#SRS5055632	SRR9631681	SINGLE	Homo sapiens	SCRBSeq	No	SRP212788	Retina	P3	Adult	NA	P3	Tissue	NA	NA	SAMN12201854	NA	Eye	NA	NA	Mac_R46_C33	NA	NA	SRP212788_SCRBSeq_P3
#SRS5055633	SRR9631680	SINGLE	Homo sapiens	SCRBSeq	No	SRP212788	Retina	P3	Adult	NA	P3	Tissue	NA	NA	SAMN12201902	NA	Eye	NA	NA	Mac_R46_C30	NA	NA	SRP212788_SCRBSeq_P3
#SRS5055631	SRR9631679	SINGLE	Homo sapiens	SCRBSeq	No	SRP212788	Retina	P3	Adult	NA	P3	Tissue	NA	NA	SAMN12201904	NA	Eye	NA	NA	Mac_R46_C29	NA	NA	SRP212788_SCRBSeq_P3
#SRS5055630	SRR9631678	SINGLE	Homo sapiens	SCRBSeq	No	SRP212788	Retina	P3	Adult	NA	P3	Tissue	NA	NA	SAMN12201905	NA	Eye	NA	NA	Mac_R45_C59	NA	NA	SRP212788_SCRBSeq_P3
#SRS5055629	SRR9631677	SINGLE	Homo sapiens	SCRBSeq	No	SRP212788	Retina	P3	Adult	NA	P3	Tissue	NA	NA	SAMN12201906	NA	Eye	NA	NA	Mac_R45_C57	NA	NA	SRP212788_SCRBSeq_P3
#SRS5055627	SRR9631676	SINGLE	Homo sapiens	SCRBSeq	No	SRP212788	Retina	P3	Adult	NA	P3	Tissue	NA	NA	SAMN12201907	NA	Eye	NA	NA	Mac_R45_C52	NA	NA	SRP212788_SCRBSeq_P3
#SRS5055628	SRR9631675	SINGLE	Homo sapiens	SCRBSeq	No	SRP212788	Retina	P3	Adult	NA	P3	Tissue	NA	NA	SAMN12201908	NA	Eye	NA	NA	Mac_R45_C50	NA	NA	SRP212788_SCRBSeq_P3
#SRS5055626	SRR9631674	SINGLE	Homo sapiens	SCRBSeq	No	SRP212788	Retina	P3	Adult	NA	P3	Tissue	NA	NA	SAMN12201909	NA	Eye	NA	NA	Mac_R45_C4	NA	NA	SRP212788_SCRBSeq_P3
#SRS5055625	SRR9630857	SINGLE	Homo sapiens	SCRBSeq	No	SRP212788	Retina	P3	Adult	NA	P3	Tissue	NA	NA	SAMN12200588	NA	Eye	NA	NA	sample_R63_C11	NA	NA	SRP212788_SCRBSeq_P3
#SRS5055623	SRR9630856	SINGLE	Homo sapiens	SCRBSeq	No	SRP212788	Retina	P3	Adult	NA	P3	Tissue	NA	NA	SAMN12200589	NA	Eye	NA	NA	sample_R62_C7	NA	NA	SRP212788_SCRBSeq_P3
#SRS5055624	SRR9630855	SINGLE	Homo sapiens	SCRBSeq	No	SRP212788	Retina	P3	Adult	NA	P3	Tissue	NA	NA	SAMN12200590	NA	Eye	NA	NA	sample_R62_C71	NA	NA	SRP212788_SCRBSeq_P3
#SRS5055622	SRR9630854	SINGLE	Homo sapiens	SCRBSeq	No	SRP212788	Retina	P3	Adult	NA	P3	Tissue	NA	NA	SAMN12200591	NA	Eye	NA	NA	sample_R62_C6	NA	NA	SRP212788_SCRBSeq_P3
#SRS5055621	SRR9630853	SINGLE	Homo sapiens	SCRBSeq	No	SRP212788	Retina	P3	Adult	NA	P3	Tissue	NA	NA	SAMN12200592	NA	Eye	NA	NA	sample_R62_C69	NA	NA	SRP212788_SCRBSeq_P3
#SRS5055620	SRR9630852	SINGLE	Homo sapiens	SCRBSeq	No	SRP212788	Retina	P3	Adult	NA	P3	Tissue	NA	NA	SAMN12200593	NA	Eye	NA	NA	sample_R62_C64	NA	NA	SRP212788_SCRBSeq_P3
#SRS5055619	SRR9630851	SINGLE	Homo sapiens	SCRBSeq	No	SRP212788	Retina	P3	Adult	NA	P3	Tissue	NA	NA	SAMN12200594	NA	Eye	NA	NA	sample_R62_C63	NA	NA	SRP212788_SCRBSeq_P3
#SRS5055618	SRR9630850	SINGLE	Homo sapiens	SCRBSeq	No	SRP212788	Retina	P3	Adult	NA	P3	Tissue	NA	NA	SAMN12200595	NA	Eye	NA	NA	sample_R62_C62	NA	NA	SRP212788_SCRBSeq_P3
#SRS5055617	SRR9630329	SINGLE	Homo sapiens	SCRBSeq	No	SRP212788	Retina	P3	Adult	NA	P3	Tissue	NA	NA	SAMN12200877	NA	Eye	NA	NA	sample_R51_C14	NA	NA	SRP212788_SCRBSeq_P3
#SRS5055616	SRR9630328	SINGLE	Homo sapiens	SCRBSeq	No	SRP212788	Retina	P3	Adult	NA	P3	Tissue	NA	NA	SAMN12200878	NA	Eye	NA	NA	sample_R51_C0	NA	NA	SRP212788_SCRBSeq_P3
#SRS5055615	SRR9630327	SINGLE	Homo sapiens	SCRBSeq	No	SRP212788	Retina	P3	Adult	NA	P3	Tissue	NA	NA	SAMN12200879	NA	Eye	NA	NA	sample_R50_C9	NA	NA	SRP212788_SCRBSeq_P3
#SRS5055614	SRR9630326	SINGLE	Homo sapiens	SCRBSeq	No	SRP212788	Retina	P3	Adult	NA	P3	Tissue	NA	NA	SAMN12200880	NA	Eye	NA	NA	sample_R50_C7	NA	NA	SRP212788_SCRBSeq_P3
#SRS5055613	SRR9630325	SINGLE	Homo sapiens	SCRBSeq	No	SRP212788	Retina	P3	Adult	NA	P3	Tissue	NA	NA	SAMN12200881	NA	Eye	NA	NA	sample_R50_C69	NA	NA	SRP212788_SCRBSeq_P3
#SRS5055612	SRR9630324	SINGLE	Homo sapiens	SCRBSeq	No	SRP212788	Retina	P3	Adult	NA	P3	Tissue	NA	NA	SAMN12200882	NA	Eye	NA	NA	sample_R50_C63	NA	NA	SRP212788_SCRBSeq_P3
#SRS5055611	SRR9630323	SINGLE	Homo sapiens	SCRBSeq	No	SRP212788	Retina	P3	Adult	NA	P3	Tissue	NA	NA	SAMN12200883	NA	Eye	NA	NA	sample_R50_C62	NA	NA	SRP212788_SCRBSeq_P3
#SRS5055610	SRR9630322	SINGLE	Homo sapiens	SCRBSeq	No	SRP212788	Retina	P3	Adult	NA	P3	Tissue	NA	NA	SAMN12200884	NA	Eye	NA	NA	sample_R50_C61	NA	NA	SRP212788_SCRBSeq_P3
#SRS5055609	SRR9629401	SINGLE	Homo sapiens	SCRBSeq	No	SRP212788	Retina	P3	Adult	NA	P3	Tissue	NA	NA	SAMN12199699	NA	Eye	NA	NA	sample_R32_C27	NA	NA	SRP212788_SCRBSeq_P3
#SRS5055607	SRR9629400	SINGLE	Homo sapiens	SCRBSeq	No	SRP212788	Retina	P3	Adult	NA	P3	Tissue	NA	NA	SAMN12199700	NA	Eye	NA	NA	sample_R32_C24	NA	NA	SRP212788_SCRBSeq_P3
#SRS5055608	SRR9629399	SINGLE	Homo sapiens	SCRBSeq	No	SRP212788	Retina	P3	Adult	NA	P3	Tissue	NA	NA	SAMN12199701	NA	Eye	NA	NA	sample_R32_C23	NA	NA	SRP212788_SCRBSeq_P3
#SRS5055606	SRR9629398	SINGLE	Homo sapiens	SCRBSeq	No	SRP212788	Retina	P3	Adult	NA	P3	Tissue	NA	NA	SAMN12199702	NA	Eye	NA	NA	sample_R32_C18	NA	NA	SRP212788_SCRBSeq_P3
#SRS5055605	SRR9629397	SINGLE	Homo sapiens	SCRBSeq	No	SRP212788	Retina	P3	Adult	NA	P3	Tissue	NA	NA	SAMN12199703	NA	Eye	NA	NA	sample_R32_C13	NA	NA	SRP212788_SCRBSeq_P3
#SRS5055660	SRR9629396	SINGLE	Homo sapiens	SCRBSeq	No	SRP212788	Retina	P3	Adult	NA	P3	Tissue	NA	NA	SAMN12199704	NA	Eye	NA	NA	sample_R31_C8	NA	NA	SRP212788_SCRBSeq_P3
#SRS5055604	SRR9629395	SINGLE	Homo sapiens	SCRBSeq	No	SRP212788	Retina	P3	Adult	NA	P3	Tissue	NA	NA	SAMN12199705	NA	Eye	NA	NA	sample_R31_C6	NA	NA	SRP212788_SCRBSeq_P3
#SRS5055603	SRR9629394	SINGLE	Homo sapiens	SCRBSeq	No	SRP212788	Retina	P3	Adult	NA	P3	Tissue	NA	NA	SAMN12199706	NA	Eye	NA	NA	sample_R31_C68	NA	NA	SRP212788_SCRBSeq_P3
#SRS5055602	SRR9628473	SINGLE	Homo sapiens	SCRBSeq	No	SRP212788	Retina	P3	Adult	NA	P3	Tissue	NA	NA	SAMN12198741	NA	Eye	NA	NA	Per_R7_C26	NA	NA	SRP212788_SCRBSeq_P3
#SRS5055601	SRR9628472	SINGLE	Homo sapiens	SCRBSeq	No	SRP212788	Retina	P3	Adult	NA	P3	Tissue	NA	NA	SAMN12198742	NA	Eye	NA	NA	Per_R7_C24	NA	NA	SRP212788_SCRBSeq_P3
#SRS5055600	SRR9628471	SINGLE	Homo sapiens	SCRBSeq	No	SRP212788	Retina	P3	Adult	NA	P3	Tissue	NA	NA	SAMN12198743	NA	Eye	NA	NA	Per_R7_C0	NA	NA	SRP212788_SCRBSeq_P3
#SRS5055599	SRR9628470	SINGLE	Homo sapiens	SCRBSeq	No	SRP212788	Retina	P3	Adult	NA	P3	Tissue	NA	NA	SAMN12198744	NA	Eye	NA	NA	Per_R71_C7	NA	NA	SRP212788_SCRBSeq_P3
#SRS5055598	SRR9628469	SINGLE	Homo sapiens	SCRBSeq	No	SRP212788	Retina	P3	Adult	NA	P3	Tissue	NA	NA	SAMN12198745	NA	Eye	NA	NA	Per_R71_C55	NA	NA	SRP212788_SCRBSeq_P3
#SRS5055596	SRR9628468	SINGLE	Homo sapiens	SCRBSeq	No	SRP212788	Retina	P3	Adult	NA	P3	Tissue	NA	NA	SAMN12198746	NA	Eye	NA	NA	Per_R71_C53	NA	NA	SRP212788_SCRBSeq_P3
#SRS5055595	SRR9628467	SINGLE	Homo sapiens	SCRBSeq	No	SRP212788	Retina	P3	Adult	NA	P3	Tissue	NA	NA	SAMN12198747	NA	Eye	NA	NA	Per_R71_C2	NA	NA	SRP212788_SCRBSeq_P3
#SRS5055594	SRR9628466	SINGLE	Homo sapiens	SCRBSeq	No	SRP212788	Retina	P3	Adult	NA	P3	Tissue	NA	NA	SAMN12198748	NA	Eye	NA	NA	Per_R71_C26	NA	NA	SRP212788_SCRBSeq_P3
#SRS5055597	SRR9634096	SINGLE	Homo sapiens	SCRBSeq	No	SRP212788	Retina	P2	Adult	NA	P2	Tissue	NA	NA	SAMN12197073	NA	Eye	NA	NA	M_R6_C17	NA	NA	SRP212788_SCRBSeq_P2
#SRS5055593	SRR9634095	SINGLE	Homo sapiens	SCRBSeq	No	SRP212788	Retina	P2	Adult	NA	P2	Tissue	NA	NA	SAMN12197074	NA	Eye	NA	NA	M_R6_C15	NA	NA	SRP212788_SCRBSeq_P2
#SRS5055592	SRR9634094	SINGLE	Homo sapiens	SCRBSeq	No	SRP212788	Retina	P2	Adult	NA	P2	Tissue	NA	NA	SAMN12197075	NA	Eye	NA	NA	M_R6_C13	NA	NA	SRP212788_SCRBSeq_P2
#SRS5055590	SRR9634093	SINGLE	Homo sapiens	SCRBSeq	No	SRP212788	Retina	P2	Adult	NA	P2	Tissue	NA	NA	SAMN12197076	NA	Eye	NA	NA	M_R6_C12	NA	NA	SRP212788_SCRBSeq_P2
#SRS5055589	SRR9634092	SINGLE	Homo sapiens	SCRBSeq	No	SRP212788	Retina	P2	Adult	NA	P2	Tissue	NA	NA	SAMN12197077	NA	Eye	NA	NA	M_R69_C68	NA	NA	SRP212788_SCRBSeq_P2
#SRS5055591	SRR9634091	SINGLE	Homo sapiens	SCRBSeq	No	SRP212788	Retina	P2	Adult	NA	P2	Tissue	NA	NA	SAMN12197078	NA	Eye	NA	NA	M_R69_C46	NA	NA	SRP212788_SCRBSeq_P2
#SRS5055588	SRR9634010	SINGLE	Homo sapiens	SCRBSeq	No	SRP212788	Retina	P2	Adult	NA	P2	Tissue	NA	NA	SAMN12197079	NA	Eye	NA	NA	M_R69_C44	NA	NA	SRP212788_SCRBSeq_P2
#SRS5055587	SRR9634009	SINGLE	Homo sapiens	SCRBSeq	No	SRP212788	Retina	P2	Adult	NA	P2	Tissue	NA	NA	SAMN12197080	NA	Eye	NA	NA	M_R69_C43	NA	NA	SRP212788_SCRBSeq_P2
#SRS5055585	SRR9633106	SINGLE	Homo sapiens	SCRBSeq	No	SRP212788	Retina	P2	Adult	NA	P2	Tissue	NA	NA	SAMN12190738	NA	Eye	NA	NA	Macular_R9_C11	Macula	NA	SRP212788_SCRBSeq_P2
#SRS5055586	SRR9633105	SINGLE	Homo sapiens	SCRBSeq	No	SRP212788	Retina	P2	Adult	NA	P2	Tissue	NA	NA	SAMN12190739	NA	Eye	NA	NA	Macular_R8_C7	Macula	NA	SRP212788_SCRBSeq_P2
#SRS5055584	SRR9633104	SINGLE	Homo sapiens	SCRBSeq	No	SRP212788	Retina	P2	Adult	NA	P2	Tissue	NA	NA	SAMN12190740	NA	Eye	NA	NA	Macular_R8_C66	Macula	NA	SRP212788_SCRBSeq_P2
#SRS5055583	SRR9633103	SINGLE	Homo sapiens	SCRBSeq	No	SRP212788	Retina	P2	Adult	NA	P2	Tissue	NA	NA	SAMN12190741	NA	Eye	NA	NA	Macular_R8_C62	Macula	NA	SRP212788_SCRBSeq_P2
#SRS5055582	SRR9633102	SINGLE	Homo sapiens	SCRBSeq	No	SRP212788	Retina	P2	Adult	NA	P2	Tissue	NA	NA	SAMN12190742	NA	Eye	NA	NA	Macular_R8_C61	Macula	NA	SRP212788_SCRBSeq_P2
#SRS5055581	SRR9633101	SINGLE	Homo sapiens	SCRBSeq	No	SRP212788	Retina	P2	Adult	NA	P2	Tissue	NA	NA	SAMN12190985	NA	Eye	NA	NA	Macular_R8_C56	Macula	NA	SRP212788_SCRBSeq_P2
#SRS5055579	SRR9633100	SINGLE	Homo sapiens	SCRBSeq	No	SRP212788	Retina	P2	Adult	NA	P2	Tissue	NA	NA	SAMN12190986	NA	Eye	NA	NA	Macular_R8_C50	Macula	NA	SRP212788_SCRBSeq_P2
#SRS5055580	SRR9633099	SINGLE	Homo sapiens	SCRBSeq	No	SRP212788	Retina	P2	Adult	NA	P2	Tissue	NA	NA	SAMN12190988	NA	Eye	NA	NA	Macular_R8_C4	Macula	NA	SRP212788_SCRBSeq_P2
#SRS5055578	SRR9632265	SINGLE	Homo sapiens	SCRBSeq	No	SRP212788	Retina	P2	Adult	NA	P2	Tissue	NA	NA	SAMN12190879	NA	Eye	NA	NA	Macular_R51_C15	Macula	NA	SRP212788_SCRBSeq_P2
#SRS5055577	SRR9632264	SINGLE	Homo sapiens	SCRBSeq	No	SRP212788	Retina	P2	Adult	NA	P2	Tissue	NA	NA	SAMN12190880	NA	Eye	NA	NA	Macular_R51_C14	Macula	NA	SRP212788_SCRBSeq_P2
#SRS5055576	SRR9632263	SINGLE	Homo sapiens	SCRBSeq	No	SRP212788	Retina	P2	Adult	NA	P2	Tissue	NA	NA	SAMN12190881	NA	Eye	NA	NA	Macular_R51_C12	Macula	NA	SRP212788_SCRBSeq_P2
#SRS5055575	SRR9632262	SINGLE	Homo sapiens	SCRBSeq	No	SRP212788	Retina	P2	Adult	NA	P2	Tissue	NA	NA	SAMN12190882	NA	Eye	NA	NA	Macular_R50_C71	Macula	NA	SRP212788_SCRBSeq_P2
#SRS5055574	SRR9632261	SINGLE	Homo sapiens	SCRBSeq	No	SRP212788	Retina	P2	Adult	NA	P2	Tissue	NA	NA	SAMN12190883	NA	Eye	NA	NA	Macular_R50_C70	Macula	NA	SRP212788_SCRBSeq_P2
#SRS5055573	SRR9632260	SINGLE	Homo sapiens	SCRBSeq	No	SRP212788	Retina	P2	Adult	NA	P2	Tissue	NA	NA	SAMN12190884	NA	Eye	NA	NA	Macular_R50_C68	Macula	NA	SRP212788_SCRBSeq_P2
#SRS5055572	SRR9632259	SINGLE	Homo sapiens	SCRBSeq	No	SRP212788	Retina	P2	Adult	NA	P2	Tissue	NA	NA	SAMN12190885	NA	Eye	NA	NA	Macular_R50_C67	Macula	NA	SRP212788_SCRBSeq_P2
#SRS5055571	SRR9632258	SINGLE	Homo sapiens	SCRBSeq	No	SRP212788	Retina	P2	Adult	NA	P2	Tissue	NA	NA	SAMN12190886	NA	Eye	NA	NA	Macular_R50_C65	Macula	NA	SRP212788_SCRBSeq_P2
#SRS5055570	SRR9631553	SINGLE	Homo sapiens	SCRBSeq	No	SRP212788	Retina	P2	Adult	NA	P2	Tissue	NA	NA	SAMN12190289	NA	Eye	NA	NA	Macular_R29_C15	Macula	NA	SRP212788_SCRBSeq_P2
#SRS5055569	SRR9631552	SINGLE	Homo sapiens	SCRBSeq	No	SRP212788	Retina	P2	Adult	NA	P2	Tissue	NA	NA	SAMN12190290	NA	Eye	NA	NA	Macular_R28_C71	Macula	NA	SRP212788_SCRBSeq_P2
#SRS5055568	SRR9631551	SINGLE	Homo sapiens	SCRBSeq	No	SRP212788	Retina	P2	Adult	NA	P2	Tissue	NA	NA	SAMN12190291	NA	Eye	NA	NA	Macular_R28_C70	Macula	NA	SRP212788_SCRBSeq_P2
#SRS5055567	SRR9631550	SINGLE	Homo sapiens	SCRBSeq	No	SRP212788	Retina	P2	Adult	NA	P2	Tissue	NA	NA	SAMN12190286	NA	Eye	NA	NA	Macular_R28_C69	Macula	NA	SRP212788_SCRBSeq_P2
#SRS5055566	SRR9631549	SINGLE	Homo sapiens	SCRBSeq	No	SRP212788	Retina	P2	Adult	NA	P2	Tissue	NA	NA	SAMN12190287	NA	Eye	NA	NA	Macular_R28_C63	Macula	NA	SRP212788_SCRBSeq_P2
#SRS5055565	SRR9631548	SINGLE	Homo sapiens	SCRBSeq	No	SRP212788	Retina	P2	Adult	NA	P2	Tissue	NA	NA	SAMN12190292	NA	Eye	NA	NA	Macular_R28_C56	Macula	NA	SRP212788_SCRBSeq_P2
#SRS5055564	SRR9631467	SINGLE	Homo sapiens	SCRBSeq	No	SRP212788	Retina	P2	Adult	NA	P2	Tissue	NA	NA	SAMN12190293	NA	Eye	NA	NA	Macular_R28_C55	Macula	NA	SRP212788_SCRBSeq_P2
#SRS5055563	SRR9631466	SINGLE	Homo sapiens	SCRBSeq	No	SRP212788	Retina	P2	Adult	NA	P2	Tissue	NA	NA	SAMN12190294	NA	Eye	NA	NA	Macular_R28_C50	Macula	NA	SRP212788_SCRBSeq_P2
#SRS5055560	SRR9630761	SINGLE	Homo sapiens	SCRBSeq	No	SRP212788	Retina	P1	Adult	NA	P1	Tissue	NA	NA	SAMN12190386	NA	Eye	NA	NA	Periph_Nuc_R63_C12	Peripheral	NA	SRP212788_SCRBSeq_P1
#SRS5055559	SRR9630760	SINGLE	Homo sapiens	SCRBSeq	No	SRP212788	Retina	P1	Adult	NA	P1	Tissue	NA	NA	SAMN12190388	NA	Eye	NA	NA	Periph_Nuc_R62_C71	Peripheral	NA	SRP212788_SCRBSeq_P1
#SRS5055561	SRR9630759	SINGLE	Homo sapiens	SCRBSeq	No	SRP212788	Retina	P1	Adult	NA	P1	Tissue	NA	NA	SAMN12190389	NA	Eye	NA	NA	Periph_Nuc_R62_C70	Peripheral	NA	SRP212788_SCRBSeq_P1
#SRS5055558	SRR9630758	SINGLE	Homo sapiens	SCRBSeq	No	SRP212788	Retina	P1	Adult	NA	P1	Tissue	NA	NA	SAMN12190390	NA	Eye	NA	NA	Periph_Nuc_R62_C69	Peripheral	NA	SRP212788_SCRBSeq_P1
#SRS5055562	SRR9630757	SINGLE	Homo sapiens	SCRBSeq	No	SRP212788	Retina	P1	Adult	NA	P1	Tissue	NA	NA	SAMN12190391	NA	Eye	NA	NA	Periph_Nuc_R62_C67	Peripheral	NA	SRP212788_SCRBSeq_P1
#SRS5055557	SRR9630756	SINGLE	Homo sapiens	SCRBSeq	No	SRP212788	Retina	P1	Adult	NA	P1	Tissue	NA	NA	SAMN12190393	NA	Eye	NA	NA	Periph_Nuc_R62_C66	Peripheral	NA	SRP212788_SCRBSeq_P1
#SRS5055556	SRR9630755	SINGLE	Homo sapiens	SCRBSeq	No	SRP212788	Retina	P1	Adult	NA	P1	Tissue	NA	NA	SAMN12190394	NA	Eye	NA	NA	Periph_Nuc_R62_C64	Peripheral	NA	SRP212788_SCRBSeq_P1
#SRS5055555	SRR9630754	SINGLE	Homo sapiens	SCRBSeq	No	SRP212788	Retina	P1	Adult	NA	P1	Tissue	NA	NA	SAMN12190395	NA	Eye	NA	NA	Periph_Nuc_R62_C62	Peripheral	NA	SRP212788_SCRBSeq_P1
#SRS5055554	SRR9629841	SINGLE	Homo sapiens	SCRBSeq	No	SRP212788	Retina	P1	Adult	NA	P1	Tissue	NA	NA	SAMN12189600	NA	Eye	NA	NA	Macu_Nuc_R59_C49	NA	NA	SRP212788_SCRBSeq_P1
#SRS5055551	SRR9629840	SINGLE	Homo sapiens	SCRBSeq	No	SRP212788	Retina	P1	Adult	NA	P1	Tissue	NA	NA	SAMN12189602	NA	Eye	NA	NA	Macu_Nuc_R59_C31	NA	NA	SRP212788_SCRBSeq_P1
#SRS5055552	SRR9629839	SINGLE	Homo sapiens	SCRBSeq	No	SRP212788	Retina	P1	Adult	NA	P1	Tissue	NA	NA	SAMN12189604	NA	Eye	NA	NA	Macu_Nuc_R59_C30	NA	NA	SRP212788_SCRBSeq_P1
#SRS5055550	SRR9629838	SINGLE	Homo sapiens	SCRBSeq	No	SRP212788	Retina	P1	Adult	NA	P1	Tissue	NA	NA	SAMN12189605	NA	Eye	NA	NA	Macu_Nuc_R59_C29	NA	NA	SRP212788_SCRBSeq_P1
#SRS5055553	SRR9629837	SINGLE	Homo sapiens	SCRBSeq	No	SRP212788	Retina	P1	Adult	NA	P1	Tissue	NA	NA	SAMN12189606	NA	Eye	NA	NA	Macu_Nuc_R59_C26	NA	NA	SRP212788_SCRBSeq_P1
#SRS5055549	SRR9629836	SINGLE	Homo sapiens	SCRBSeq	No	SRP212788	Retina	P1	Adult	NA	P1	Tissue	NA	NA	SAMN12189607	NA	Eye	NA	NA	Macu_Nuc_R59_C11	NA	NA	SRP212788_SCRBSeq_P1
#SRS5055547	SRR9629835	SINGLE	Homo sapiens	SCRBSeq	No	SRP212788	Retina	P1	Adult	NA	P1	Tissue	NA	NA	SAMN12189601	NA	Eye	NA	NA	Macu_Nuc_R59_C10	NA	NA	SRP212788_SCRBSeq_P1
#SRS5055546	SRR9629834	SINGLE	Homo sapiens	SCRBSeq	No	SRP212788	Retina	P1	Adult	NA	P1	Tissue	NA	NA	SAMN12189608	NA	Eye	NA	NA	Macu_Nuc_R58_C55	NA	NA	SRP212788_SCRBSeq_P1
#SRS5055545	SRR9628993	SINGLE	Homo sapiens	SCRBSeq	No	SRP212788	Retina	P1	Adult	NA	P1	Tissue	NA	NA	SAMN12189142	NA	Eye	NA	NA	Mac1cell_R65_C51	NA	NA	SRP212788_SCRBSeq_P1
#SRS5055548	SRR9628992	SINGLE	Homo sapiens	SCRBSeq	No	SRP212788	Retina	P1	Adult	NA	P1	Tissue	NA	NA	SAMN12189143	NA	Eye	NA	NA	Mac1cell_R65_C48	NA	NA	SRP212788_SCRBSeq_P1
#SRS5055543	SRR9628991	SINGLE	Homo sapiens	SCRBSeq	No	SRP212788	Retina	P1	Adult	NA	P1	Tissue	NA	NA	SAMN12189145	NA	Eye	NA	NA	Mac1cell_R65_C44	NA	NA	SRP212788_SCRBSeq_P1
#SRS5055542	SRR9628990	SINGLE	Homo sapiens	SCRBSeq	No	SRP212788	Retina	P1	Adult	NA	P1	Tissue	NA	NA	SAMN12189146	NA	Eye	NA	NA	Mac1cell_R65_C39	NA	NA	SRP212788_SCRBSeq_P1
#SRS5055544	SRR9628989	SINGLE	Homo sapiens	SCRBSeq	No	SRP212788	Retina	P1	Adult	NA	P1	Tissue	NA	NA	SAMN12189147	NA	Eye	NA	NA	Mac1cell_R65_C38	NA	NA	SRP212788_SCRBSeq_P1
#SRS5055541	SRR9628988	SINGLE	Homo sapiens	SCRBSeq	No	SRP212788	Retina	P1	Adult	NA	P1	Tissue	NA	NA	SAMN12189149	NA	Eye	NA	NA	Mac1cell_R65_C36	NA	NA	SRP212788_SCRBSeq_P1
#SRS5055539	SRR9628907	SINGLE	Homo sapiens	SCRBSeq	No	SRP212788	Retina	P1	Adult	NA	P1	Tissue	NA	NA	SAMN12189258	NA	Eye	NA	NA	Mac1cell_R65_C33	NA	NA	SRP212788_SCRBSeq_P1
#SRS5055540	SRR9628906	SINGLE	Homo sapiens	SCRBSeq	No	SRP212788	Retina	P1	Adult	NA	P1	Tissue	NA	NA	SAMN12189259	NA	Eye	NA	NA	Mac1cell_R65_C26	NA	NA	SRP212788_SCRBSeq_P1
#SRS5055538	SRR9634024	SINGLE	Homo sapiens	SCRBSeq	No	SRP212788	Retina	P1	Adult	NA	P1	Tissue	NA	NA	SAMN12188234	NA	Eye	NA	NA	Mac1cell_R21_C25	NA	NA	SRP212788_SCRBSeq_P1
#SRS5055537	SRR9634023	SINGLE	Homo sapiens	SCRBSeq	No	SRP212788	Retina	P1	Adult	NA	P1	Tissue	NA	NA	SAMN12188236	NA	Eye	NA	NA	Mac1cell_R21_C21	NA	NA	SRP212788_SCRBSeq_P1
#SRS5055536	SRR9634022	SINGLE	Homo sapiens	SCRBSeq	No	SRP212788	Retina	P1	Adult	NA	P1	Tissue	NA	NA	SAMN12188237	NA	Eye	NA	NA	Mac1cell_R21_C17	NA	NA	SRP212788_SCRBSeq_P1
#SRS5055535	SRR9634021	SINGLE	Homo sapiens	SCRBSeq	No	SRP212788	Retina	P1	Adult	NA	P1	Tissue	NA	NA	SAMN12188238	NA	Eye	NA	NA	Mac1cell_R21_C14	NA	NA	SRP212788_SCRBSeq_P1
#SRS5055534	SRR9634020	SINGLE	Homo sapiens	SCRBSeq	No	SRP212788	Retina	P1	Adult	NA	P1	Tissue	NA	NA	SAMN12188239	NA	Eye	NA	NA	Mac1cell_R21_C12	NA	NA	SRP212788_SCRBSeq_P1
#SRS5055532	SRR9634019	SINGLE	Homo sapiens	SCRBSeq	No	SRP212788	Retina	P1	Adult	NA	P1	Tissue	NA	NA	SAMN12188241	NA	Eye	NA	NA	Mac1cell_R21_C10	NA	NA	SRP212788_SCRBSeq_P1
#SRS5055533	SRR9634018	SINGLE	Homo sapiens	SCRBSeq	No	SRP212788	Retina	P1	Adult	NA	P1	Tissue	NA	NA	SAMN12188242	NA	Eye	NA	NA	Mac1cell_R20_C70	NA	NA	SRP212788_SCRBSeq_P1
#SRS5055531	SRR9634017	SINGLE	Homo sapiens	SCRBSeq	No	SRP212788	Retina	P1	Adult	NA	P1	Tissue	NA	NA	SAMN12188243	NA	Eye	NA	NA	Mac1cell_R20_C67	NA	NA	SRP212788_SCRBSeq_P1
#SRS5055530	SRR9628281	SINGLE	Homo sapiens	SCRBSeq	No	SRP212788	Retina	P1	Adult	NA	P1	Tissue	NA	NA	SAMN12188996	NA	Eye	NA	NA	Mac1cell_R42_C29	NA	NA	SRP212788_SCRBSeq_P1
#SRS5055529	SRR9628280	SINGLE	Homo sapiens	SCRBSeq	No	SRP212788	Retina	P1	Adult	NA	P1	Tissue	NA	NA	SAMN12188997	NA	Eye	NA	NA	Mac1cell_R42_C26	NA	NA	SRP212788_SCRBSeq_P1
#SRS5055528	SRR9628279	SINGLE	Homo sapiens	SCRBSeq	No	SRP212788	Retina	P1	Adult	NA	P1	Tissue	NA	NA	SAMN12188998	NA	Eye	NA	NA	Mac1cell_R42_C24	NA	NA	SRP212788_SCRBSeq_P1
#SRS5055527	SRR9628278	SINGLE	Homo sapiens	SCRBSeq	No	SRP212788	Retina	P1	Adult	NA	P1	Tissue	NA	NA	SAMN12188999	NA	Eye	NA	NA	Mac1cell_R42_C21	NA	NA	SRP212788_SCRBSeq_P1
#SRS5055525	SRR9628277	SINGLE	Homo sapiens	SCRBSeq	No	SRP212788	Retina	P1	Adult	NA	P1	Tissue	NA	NA	SAMN12189000	NA	Eye	NA	NA	Mac1cell_R42_C20	NA	NA	SRP212788_SCRBSeq_P1
#SRS5055526	SRR9628276	SINGLE	Homo sapiens	SCRBSeq	No	SRP212788	Retina	P1	Adult	NA	P1	Tissue	NA	NA	SAMN12189003	NA	Eye	NA	NA	Mac1cell_R42_C1	NA	NA	SRP212788_SCRBSeq_P1
#SRS5055524	SRR9628275	SINGLE	Homo sapiens	SCRBSeq	No	SRP212788	Retina	P1	Adult	NA	P1	Tissue	NA	NA	SAMN12189004	NA	Eye	NA	NA	Mac1cell_R42_C16	NA	NA	SRP212788_SCRBSeq_P1
#SRS5055523	SRR9628274	SINGLE	Homo sapiens	SCRBSeq	No	SRP212788	Retina	P1	Adult	NA	P1	Tissue	NA	NA	SAMN12189005	NA	Eye	NA	NA	Mac1cell_R41_C71	NA	NA	SRP212788_SCRBSeq_P1
#SRS5055522	SRR9633690	SINGLE	Homo sapiens	SCRBSeq	No	SRP212788	Retina	P3	Adult	NA	P3	Tissue	NA	NA	SAMN12200944	NA	Eye	NA	NA	Per_R9_C67	NA	NA	SRP212788_SCRBSeq_P3
#SRS5055521	SRR9633689	SINGLE	Homo sapiens	SCRBSeq	No	SRP212788	Retina	P3	Adult	NA	P3	Tissue	NA	NA	SAMN12200946	NA	Eye	NA	NA	Per_R9_C63	NA	NA	SRP212788_SCRBSeq_P3
#SRS5055520	SRR9633688	SINGLE	Homo sapiens	SCRBSeq	No	SRP212788	Retina	P3	Adult	NA	P3	Tissue	NA	NA	SAMN12200947	NA	Eye	NA	NA	Per_R9_C46	NA	NA	SRP212788_SCRBSeq_P3
#SRS5055519	SRR9633687	SINGLE	Homo sapiens	SCRBSeq	No	SRP212788	Retina	P3	Adult	NA	P3	Tissue	NA	NA	SAMN12200948	NA	Eye	NA	NA	Per_R9_C22	NA	NA	SRP212788_SCRBSeq_P3
#SRS5055518	SRR9633686	SINGLE	Homo sapiens	SCRBSeq	No	SRP212788	Retina	P3	Adult	NA	P3	Tissue	NA	NA	SAMN12200949	NA	Eye	NA	NA	Per_R9_C18	NA	NA	SRP212788_SCRBSeq_P3
#SRS5055517	SRR9633685	SINGLE	Homo sapiens	SCRBSeq	No	SRP212788	Retina	P3	Adult	NA	P3	Tissue	NA	NA	SAMN12200950	NA	Eye	NA	NA	Per_R9_C15	NA	NA	SRP212788_SCRBSeq_P3
#SRS5055516	SRR9632673	SINGLE	Homo sapiens	SCRBSeq	No	SRP212788	Retina	P3	Adult	NA	P3	Tissue	NA	NA	SAMN12201457	NA	Eye	NA	NA	Per_R36_C70	NA	NA	SRP212788_SCRBSeq_P3
#SRS5055513	SRR9632672	SINGLE	Homo sapiens	SCRBSeq	No	SRP212788	Retina	P3	Adult	NA	P3	Tissue	NA	NA	SAMN12201458	NA	Eye	NA	NA	Per_R36_C67	NA	NA	SRP212788_SCRBSeq_P3
#SRS5055514	SRR9632671	SINGLE	Homo sapiens	SCRBSeq	No	SRP212788	Retina	P3	Adult	NA	P3	Tissue	NA	NA	SAMN12201459	NA	Eye	NA	NA	Per_R36_C66	NA	NA	SRP212788_SCRBSeq_P3
#SRS5055515	SRR9632670	SINGLE	Homo sapiens	SCRBSeq	No	SRP212788	Retina	P3	Adult	NA	P3	Tissue	NA	NA	SAMN12201460	NA	Eye	NA	NA	Per_R36_C65	NA	NA	SRP212788_SCRBSeq_P3
#SRS5055512	SRR9632669	SINGLE	Homo sapiens	SCRBSeq	No	SRP212788	Retina	P3	Adult	NA	P3	Tissue	NA	NA	SAMN12201461	NA	Eye	NA	NA	Per_R36_C45	NA	NA	SRP212788_SCRBSeq_P3
#SRS5055511	SRR9632668	SINGLE	Homo sapiens	SCRBSeq	No	SRP212788	Retina	P3	Adult	NA	P3	Tissue	NA	NA	SAMN12201462	NA	Eye	NA	NA	Per_R36_C42	NA	NA	SRP212788_SCRBSeq_P3
#SRS5055510	SRR9632587	SINGLE	Homo sapiens	SCRBSeq	No	SRP212788	Retina	P3	Adult	NA	P3	Tissue	NA	NA	SAMN12201463	NA	Eye	NA	NA	Per_R36_C41	NA	NA	SRP212788_SCRBSeq_P3
#SRS5055509	SRR9632586	SINGLE	Homo sapiens	SCRBSeq	No	SRP212788	Retina	P3	Adult	NA	P3	Tissue	NA	NA	SAMN12201464	NA	Eye	NA	NA	Per_R36_C38	NA	NA	SRP212788_SCRBSeq_P3
#SRS5055508	SRR9631673	SINGLE	Homo sapiens	SCRBSeq	No	SRP212788	Retina	P3	Adult	NA	P3	Tissue	NA	NA	SAMN12201910	NA	Eye	NA	NA	Mac_R45_C49	NA	NA	SRP212788_SCRBSeq_P3
#SRS5055507	SRR9631672	SINGLE	Homo sapiens	SCRBSeq	No	SRP212788	Retina	P3	Adult	NA	P3	Tissue	NA	NA	SAMN12201911	NA	Eye	NA	NA	Mac_R45_C28	NA	NA	SRP212788_SCRBSeq_P3
#SRS5055506	SRR9631671	SINGLE	Homo sapiens	SCRBSeq	No	SRP212788	Retina	P3	Adult	NA	P3	Tissue	NA	NA	SAMN12201912	NA	Eye	NA	NA	Mac_R45_C27	NA	NA	SRP212788_SCRBSeq_P3
#SRS5055505	SRR9631670	SINGLE	Homo sapiens	SCRBSeq	No	SRP212788	Retina	P3	Adult	NA	P3	Tissue	NA	NA	SAMN12201913	NA	Eye	NA	NA	Mac_R44_C8	NA	NA	SRP212788_SCRBSeq_P3
#SRS5055504	SRR9631669	SINGLE	Homo sapiens	SCRBSeq	No	SRP212788	Retina	P3	Adult	NA	P3	Tissue	NA	NA	SAMN12201914	NA	Eye	NA	NA	Mac_R44_C6	NA	NA	SRP212788_SCRBSeq_P3
#SRS5055502	SRR9631668	SINGLE	Homo sapiens	SCRBSeq	No	SRP212788	Retina	P3	Adult	NA	P3	Tissue	NA	NA	SAMN12200225	NA	Eye	NA	NA	Mac_R44_C58	NA	NA	SRP212788_SCRBSeq_P3
#SRS5055503	SRR9631667	SINGLE	Homo sapiens	SCRBSeq	No	SRP212788	Retina	P3	Adult	NA	P3	Tissue	NA	NA	SAMN12200226	NA	Eye	NA	NA	Mac_R44_C57	NA	NA	SRP212788_SCRBSeq_P3
#SRS5055501	SRR9631666	SINGLE	Homo sapiens	SCRBSeq	No	SRP212788	Retina	P3	Adult	NA	P3	Tissue	NA	NA	SAMN12200227	NA	Eye	NA	NA	Mac_R44_C52	NA	NA	SRP212788_SCRBSeq_P3
#SRS5055500	SRR9630849	SINGLE	Homo sapiens	SCRBSeq	No	SRP212788	Retina	P3	Adult	NA	P3	Tissue	NA	NA	SAMN12200596	NA	Eye	NA	NA	sample_R62_C58	NA	NA	SRP212788_SCRBSeq_P3
#SRS5055499	SRR9630848	SINGLE	Homo sapiens	SCRBSeq	No	SRP212788	Retina	P3	Adult	NA	P3	Tissue	NA	NA	SAMN12200597	NA	Eye	NA	NA	sample_R62_C47	NA	NA	SRP212788_SCRBSeq_P3
#SRS5055498	SRR9630847	SINGLE	Homo sapiens	SCRBSeq	No	SRP212788	Retina	P3	Adult	NA	P3	Tissue	NA	NA	SAMN12200598	NA	Eye	NA	NA	sample_R62_C3	NA	NA	SRP212788_SCRBSeq_P3
#SRS5055497	SRR9630846	SINGLE	Homo sapiens	SCRBSeq	No	SRP212788	Retina	P3	Adult	NA	P3	Tissue	NA	NA	SAMN12200599	NA	Eye	NA	NA	sample_R62_C37	NA	NA	SRP212788_SCRBSeq_P3
#SRS5055496	SRR9630845	SINGLE	Homo sapiens	SCRBSeq	No	SRP212788	Retina	P3	Adult	NA	P3	Tissue	NA	NA	SAMN12200600	NA	Eye	NA	NA	sample_R62_C31	NA	NA	SRP212788_SCRBSeq_P3
#SRS5055495	SRR9630844	SINGLE	Homo sapiens	SCRBSeq	No	SRP212788	Retina	P3	Adult	NA	P3	Tissue	NA	NA	SAMN12200601	NA	Eye	NA	NA	sample_R62_C2	NA	NA	SRP212788_SCRBSeq_P3
#SRS5055494	SRR9630843	SINGLE	Homo sapiens	SCRBSeq	No	SRP212788	Retina	P3	Adult	NA	P3	Tissue	NA	NA	SAMN12200602	NA	Eye	NA	NA	sample_R62_C29	NA	NA	SRP212788_SCRBSeq_P3
#SRS5055493	SRR9630842	SINGLE	Homo sapiens	SCRBSeq	No	SRP212788	Retina	P3	Adult	NA	P3	Tissue	NA	NA	SAMN12200603	NA	Eye	NA	NA	sample_R62_C27	NA	NA	SRP212788_SCRBSeq_P3
#SRS5055492	SRR9630321	SINGLE	Homo sapiens	SCRBSeq	No	SRP212788	Retina	P3	Adult	NA	P3	Tissue	NA	NA	SAMN12200893	NA	Eye	NA	NA	sample_R50_C60	NA	NA	SRP212788_SCRBSeq_P3
#SRS5055491	SRR9630320	SINGLE	Homo sapiens	SCRBSeq	No	SRP212788	Retina	P3	Adult	NA	P3	Tissue	NA	NA	SAMN12200894	NA	Eye	NA	NA	sample_R50_C5	NA	NA	SRP212788_SCRBSeq_P3
#SRS5055490	SRR9630319	SINGLE	Homo sapiens	SCRBSeq	No	SRP212788	Retina	P3	Adult	NA	P3	Tissue	NA	NA	SAMN12200896	NA	Eye	NA	NA	sample_R50_C53	NA	NA	SRP212788_SCRBSeq_P3
#SRS5055489	SRR9630318	SINGLE	Homo sapiens	SCRBSeq	No	SRP212788	Retina	P3	Adult	NA	P3	Tissue	NA	NA	SAMN12200897	NA	Eye	NA	NA	sample_R50_C51	NA	NA	SRP212788_SCRBSeq_P3
#SRS5055488	SRR9630317	SINGLE	Homo sapiens	SCRBSeq	No	SRP212788	Retina	P3	Adult	NA	P3	Tissue	NA	NA	SAMN12200898	NA	Eye	NA	NA	sample_R50_C49	NA	NA	SRP212788_SCRBSeq_P3
#SRS5055487	SRR9630316	SINGLE	Homo sapiens	SCRBSeq	No	SRP212788	Retina	P3	Adult	NA	P3	Tissue	NA	NA	SAMN12200900	NA	Eye	NA	NA	sample_R50_C43	NA	NA	SRP212788_SCRBSeq_P3
#SRS5055486	SRR9630315	SINGLE	Homo sapiens	SCRBSeq	No	SRP212788	Retina	P3	Adult	NA	P3	Tissue	NA	NA	SAMN12200902	NA	Eye	NA	NA	sample_R50_C39	NA	NA	SRP212788_SCRBSeq_P3
#SRS5055485	SRR9630314	SINGLE	Homo sapiens	SCRBSeq	No	SRP212788	Retina	P3	Adult	NA	P3	Tissue	NA	NA	SAMN12200903	NA	Eye	NA	NA	sample_R50_C37	NA	NA	SRP212788_SCRBSeq_P3
#SRS5055484	SRR9629393	SINGLE	Homo sapiens	SCRBSeq	No	SRP212788	Retina	P3	Adult	NA	P3	Tissue	NA	NA	SAMN12199707	NA	Eye	NA	NA	sample_R31_C67	NA	NA	SRP212788_SCRBSeq_P3
#SRS5055483	SRR9629392	SINGLE	Homo sapiens	SCRBSeq	No	SRP212788	Retina	P3	Adult	NA	P3	Tissue	NA	NA	SAMN12199708	NA	Eye	NA	NA	sample_R31_C66	NA	NA	SRP212788_SCRBSeq_P3
#SRS5055482	SRR9629391	SINGLE	Homo sapiens	SCRBSeq	No	SRP212788	Retina	P3	Adult	NA	P3	Tissue	NA	NA	SAMN12199759	NA	Eye	NA	NA	sample_R31_C5	NA	NA	SRP212788_SCRBSeq_P3
#SRS5055481	SRR9629390	SINGLE	Homo sapiens	SCRBSeq	No	SRP212788	Retina	P3	Adult	NA	P3	Tissue	NA	NA	SAMN12199760	NA	Eye	NA	NA	sample_R31_C56	NA	NA	SRP212788_SCRBSeq_P3
#SRS5055480	SRR9629389	SINGLE	Homo sapiens	SCRBSeq	No	SRP212788	Retina	P3	Adult	NA	P3	Tissue	NA	NA	SAMN12199761	NA	Eye	NA	NA	sample_R31_C4	NA	NA	SRP212788_SCRBSeq_P3
#SRS5055479	SRR9629388	SINGLE	Homo sapiens	SCRBSeq	No	SRP212788	Retina	P3	Adult	NA	P3	Tissue	NA	NA	SAMN12199762	NA	Eye	NA	NA	sample_R31_C48	NA	NA	SRP212788_SCRBSeq_P3
#SRS5055478	SRR9629307	SINGLE	Homo sapiens	SCRBSeq	No	SRP212788	Retina	P3	Adult	NA	P3	Tissue	NA	NA	SAMN12199763	NA	Eye	NA	NA	sample_R31_C41	NA	NA	SRP212788_SCRBSeq_P3
#SRS5055477	SRR9629306	SINGLE	Homo sapiens	SCRBSeq	No	SRP212788	Retina	P3	Adult	NA	P3	Tissue	NA	NA	SAMN12199764	NA	Eye	NA	NA	sample_R31_C35	NA	NA	SRP212788_SCRBSeq_P3
#SRS5055476	SRR9628465	SINGLE	Homo sapiens	SCRBSeq	No	SRP212788	Retina	P3	Adult	NA	P3	Tissue	NA	NA	SAMN12198749	NA	Eye	NA	NA	Per_R71_C10	NA	NA	SRP212788_SCRBSeq_P3
#SRS5055475	SRR9628464	SINGLE	Homo sapiens	SCRBSeq	No	SRP212788	Retina	P3	Adult	NA	P3	Tissue	NA	NA	SAMN12198750	NA	Eye	NA	NA	Per_R70_C5	NA	NA	SRP212788_SCRBSeq_P3
#SRS5055474	SRR9628463	SINGLE	Homo sapiens	SCRBSeq	No	SRP212788	Retina	P3	Adult	NA	P3	Tissue	NA	NA	SAMN12198751	NA	Eye	NA	NA	Per_R70_C53	NA	NA	SRP212788_SCRBSeq_P3
#SRS5055472	SRR9628462	SINGLE	Homo sapiens	SCRBSeq	No	SRP212788	Retina	P3	Adult	NA	P3	Tissue	NA	NA	SAMN12198752	NA	Eye	NA	NA	Per_R70_C4	NA	NA	SRP212788_SCRBSeq_P3
#SRS5055473	SRR9628461	SINGLE	Homo sapiens	SCRBSeq	No	SRP212788	Retina	P3	Adult	NA	P3	Tissue	NA	NA	SAMN12198753	NA	Eye	NA	NA	Per_R70_C3	NA	NA	SRP212788_SCRBSeq_P3
#SRS5055471	SRR9628460	SINGLE	Homo sapiens	SCRBSeq	No	SRP212788	Retina	P3	Adult	NA	P3	Tissue	NA	NA	SAMN12198759	NA	Eye	NA	NA	Per_R70_C33	NA	NA	SRP212788_SCRBSeq_P3
#SRS5055470	SRR9628459	SINGLE	Homo sapiens	SCRBSeq	No	SRP212788	Retina	P3	Adult	NA	P3	Tissue	NA	NA	SAMN12194925	NA	Eye	NA	NA	Per_R70_C31	NA	NA	SRP212788_SCRBSeq_P3
#SRS5055469	SRR9628458	SINGLE	Homo sapiens	SCRBSeq	No	SRP212788	Retina	P3	Adult	NA	P3	Tissue	NA	NA	SAMN12194926	NA	Eye	NA	NA	Per_R70_C29	NA	NA	SRP212788_SCRBSeq_P3
#SRS5055468	SRR9634008	SINGLE	Homo sapiens	SCRBSeq	No	SRP212788	Retina	P2	Adult	NA	P2	Tissue	NA	NA	SAMN12197081	NA	Eye	NA	NA	M_R69_C37	NA	NA	SRP212788_SCRBSeq_P2
#SRS5055467	SRR9634007	SINGLE	Homo sapiens	SCRBSeq	No	SRP212788	Retina	P2	Adult	NA	P2	Tissue	NA	NA	SAMN12197082	NA	Eye	NA	NA	M_R68_C68	NA	NA	SRP212788_SCRBSeq_P2
#SRS5055466	SRR9634006	SINGLE	Homo sapiens	SCRBSeq	No	SRP212788	Retina	P2	Adult	NA	P2	Tissue	NA	NA	SAMN12197083	NA	Eye	NA	NA	M_R68_C64	NA	NA	SRP212788_SCRBSeq_P2
#SRS5055465	SRR9634005	SINGLE	Homo sapiens	SCRBSeq	No	SRP212788	Retina	P2	Adult	NA	P2	Tissue	NA	NA	SAMN12197084	NA	Eye	NA	NA	M_R68_C46	NA	NA	SRP212788_SCRBSeq_P2
#SRS5055464	SRR9634004	SINGLE	Homo sapiens	SCRBSeq	No	SRP212788	Retina	P2	Adult	NA	P2	Tissue	NA	NA	SAMN12197085	NA	Eye	NA	NA	M_R68_C45	NA	NA	SRP212788_SCRBSeq_P2
#SRS5055463	SRR9634003	SINGLE	Homo sapiens	SCRBSeq	No	SRP212788	Retina	P2	Adult	NA	P2	Tissue	NA	NA	SAMN12197086	NA	Eye	NA	NA	M_R68_C43	NA	NA	SRP212788_SCRBSeq_P2
#SRS5055462	SRR9634002	SINGLE	Homo sapiens	SCRBSeq	No	SRP212788	Retina	P2	Adult	NA	P2	Tissue	NA	NA	SAMN12197087	NA	Eye	NA	NA	M_R68_C41	NA	NA	SRP212788_SCRBSeq_P2
#SRS5055461	SRR9634001	SINGLE	Homo sapiens	SCRBSeq	No	SRP212788	Retina	P2	Adult	NA	P2	Tissue	NA	NA	SAMN12197088	NA	Eye	NA	NA	M_R68_C37	NA	NA	SRP212788_SCRBSeq_P2
#SRS5055460	SRR9633098	SINGLE	Homo sapiens	SCRBSeq	No	SRP212788	Retina	P2	Adult	NA	P2	Tissue	NA	NA	SAMN12190989	NA	Eye	NA	NA	Macular_R8_C45	Macula	NA	SRP212788_SCRBSeq_P2
#SRS5055459	SRR9633097	SINGLE	Homo sapiens	SCRBSeq	No	SRP212788	Retina	P2	Adult	NA	P2	Tissue	NA	NA	SAMN12190991	NA	Eye	NA	NA	Macular_R8_C3	Macula	NA	SRP212788_SCRBSeq_P2
#SRS5055458	SRR9633096	SINGLE	Homo sapiens	SCRBSeq	No	SRP212788	Retina	P2	Adult	NA	P2	Tissue	NA	NA	SAMN12190992	NA	Eye	NA	NA	Macular_R8_C36	Macula	NA	SRP212788_SCRBSeq_P2
#SRS5055457	SRR9633095	SINGLE	Homo sapiens	SCRBSeq	No	SRP212788	Retina	P2	Adult	NA	P2	Tissue	NA	NA	SAMN12190993	NA	Eye	NA	NA	Macular_R8_C35	Macula	NA	SRP212788_SCRBSeq_P2
#SRS5055456	SRR9633094	SINGLE	Homo sapiens	SCRBSeq	No	SRP212788	Retina	P2	Adult	NA	P2	Tissue	NA	NA	SAMN12190995	NA	Eye	NA	NA	Macular_R8_C33	Macula	NA	SRP212788_SCRBSeq_P2
#SRS5055455	SRR9633093	SINGLE	Homo sapiens	SCRBSeq	No	SRP212788	Retina	P2	Adult	NA	P2	Tissue	NA	NA	SAMN12190900	NA	Eye	NA	NA	Macular_R8_C31	Macula	NA	SRP212788_SCRBSeq_P2
#SRS5055454	SRR9633092	SINGLE	Homo sapiens	SCRBSeq	No	SRP212788	Retina	P2	Adult	NA	P2	Tissue	NA	NA	SAMN12190901	NA	Eye	NA	NA	Macular_R8_C30	Macula	NA	SRP212788_SCRBSeq_P2
#SRS5055453	SRR9633091	SINGLE	Homo sapiens	SCRBSeq	No	SRP212788	Retina	P2	Adult	NA	P2	Tissue	NA	NA	SAMN12190902	NA	Eye	NA	NA	Macular_R8_C29	Macula	NA	SRP212788_SCRBSeq_P2
#SRS5055452	SRR9631465	SINGLE	Homo sapiens	SCRBSeq	No	SRP212788	Retina	P2	Adult	NA	P2	Tissue	NA	NA	SAMN12190295	NA	Eye	NA	NA	Macular_R28_C47	Macula	NA	SRP212788_SCRBSeq_P2
#SRS5055451	SRR9631464	SINGLE	Homo sapiens	SCRBSeq	No	SRP212788	Retina	P2	Adult	NA	P2	Tissue	NA	NA	SAMN12190296	NA	Eye	NA	NA	Macular_R28_C46	Macula	NA	SRP212788_SCRBSeq_P2
#SRS5055450	SRR9631463	SINGLE	Homo sapiens	SCRBSeq	No	SRP212788	Retina	P2	Adult	NA	P2	Tissue	NA	NA	SAMN12190297	NA	Eye	NA	NA	Macular_R28_C44	Macula	NA	SRP212788_SCRBSeq_P2
#SRS5055449	SRR9631462	SINGLE	Homo sapiens	SCRBSeq	No	SRP212788	Retina	P2	Adult	NA	P2	Tissue	NA	NA	SAMN12190298	NA	Eye	NA	NA	Macular_R28_C41	Macula	NA	SRP212788_SCRBSeq_P2
#SRS5055448	SRR9631461	SINGLE	Homo sapiens	SCRBSeq	No	SRP212788	Retina	P2	Adult	NA	P2	Tissue	NA	NA	SAMN12190299	NA	Eye	NA	NA	Macular_R28_C36	Macula	NA	SRP212788_SCRBSeq_P2
#SRS5055446	SRR9631460	SINGLE	Homo sapiens	SCRBSeq	No	SRP212788	Retina	P2	Adult	NA	P2	Tissue	NA	NA	SAMN12190300	NA	Eye	NA	NA	Macular_R28_C32	Macula	NA	SRP212788_SCRBSeq_P2
#SRS5055445	SRR9631459	SINGLE	Homo sapiens	SCRBSeq	No	SRP212788	Retina	P2	Adult	NA	P2	Tissue	NA	NA	SAMN12190301	NA	Eye	NA	NA	Macular_R27_C55	Macula	NA	SRP212788_SCRBSeq_P2
#SRS5055447	SRR9631458	SINGLE	Homo sapiens	SCRBSeq	No	SRP212788	Retina	P2	Adult	NA	P2	Tissue	NA	NA	SAMN12190302	NA	Eye	NA	NA	Macular_R27_C45	Macula	NA	SRP212788_SCRBSeq_P2
#SRS5055444	SRR9630753	SINGLE	Homo sapiens	SCRBSeq	No	SRP212788	Retina	P1	Adult	NA	P1	Tissue	NA	NA	SAMN12190396	NA	Eye	NA	NA	Periph_Nuc_R62_C61	Peripheral	NA	SRP212788_SCRBSeq_P1
#SRS5055443	SRR9630752	SINGLE	Homo sapiens	SCRBSeq	No	SRP212788	Retina	P1	Adult	NA	P1	Tissue	NA	NA	SAMN12190397	NA	Eye	NA	NA	Periph_Nuc_R62_C46	Peripheral	NA	SRP212788_SCRBSeq_P1
#SRS5055442	SRR9630751	SINGLE	Homo sapiens	SCRBSeq	No	SRP212788	Retina	P1	Adult	NA	P1	Tissue	NA	NA	SAMN12190398	NA	Eye	NA	NA	Periph_Nuc_R62_C45	Peripheral	NA	SRP212788_SCRBSeq_P1
#SRS5055441	SRR9630750	SINGLE	Homo sapiens	SCRBSeq	No	SRP212788	Retina	P1	Adult	NA	P1	Tissue	NA	NA	SAMN12190399	NA	Eye	NA	NA	Periph_Nuc_R62_C44	Peripheral	NA	SRP212788_SCRBSeq_P1
#SRS5055440	SRR9630749	SINGLE	Homo sapiens	SCRBSeq	No	SRP212788	Retina	P1	Adult	NA	P1	Tissue	NA	NA	SAMN12190401	NA	Eye	NA	NA	Periph_Nuc_R62_C40	Peripheral	NA	SRP212788_SCRBSeq_P1
#SRS5055439	SRR9630748	SINGLE	Homo sapiens	SCRBSeq	No	SRP212788	Retina	P1	Adult	NA	P1	Tissue	NA	NA	SAMN12190402	NA	Eye	NA	NA	Periph_Nuc_R62_C38	Peripheral	NA	SRP212788_SCRBSeq_P1
#SRS5055438	SRR9630667	SINGLE	Homo sapiens	SCRBSeq	No	SRP212788	Retina	P1	Adult	NA	P1	Tissue	NA	NA	SAMN12190403	NA	Eye	NA	NA	Periph_Nuc_R62_C37	Peripheral	NA	SRP212788_SCRBSeq_P1
#SRS5055437	SRR9630666	SINGLE	Homo sapiens	SCRBSeq	No	SRP212788	Retina	P1	Adult	NA	P1	Tissue	NA	NA	SAMN12190404	NA	Eye	NA	NA	Periph_Nuc_R62_C14	Peripheral	NA	SRP212788_SCRBSeq_P1
#SRS5055436	SRR9629833	SINGLE	Homo sapiens	SCRBSeq	No	SRP212788	Retina	P1	Adult	NA	P1	Tissue	NA	NA	SAMN12189609	NA	Eye	NA	NA	Macu_Nuc_R58_C53	NA	NA	SRP212788_SCRBSeq_P1
#SRS5055435	SRR9629832	SINGLE	Homo sapiens	SCRBSeq	No	SRP212788	Retina	P1	Adult	NA	P1	Tissue	NA	NA	SAMN12189610	NA	Eye	NA	NA	Macu_Nuc_R58_C49	NA	NA	SRP212788_SCRBSeq_P1
#SRS5055434	SRR9629831	SINGLE	Homo sapiens	SCRBSeq	No	SRP212788	Retina	P1	Adult	NA	P1	Tissue	NA	NA	SAMN12189611	NA	Eye	NA	NA	Macu_Nuc_R58_C3	NA	NA	SRP212788_SCRBSeq_P1
#SRS5055433	SRR9629830	SINGLE	Homo sapiens	SCRBSeq	No	SRP212788	Retina	P1	Adult	NA	P1	Tissue	NA	NA	SAMN12189612	NA	Eye	NA	NA	Macu_Nuc_R58_C31	NA	NA	SRP212788_SCRBSeq_P1
#SRS5055432	SRR9629829	SINGLE	Homo sapiens	SCRBSeq	No	SRP212788	Retina	P1	Adult	NA	P1	Tissue	NA	NA	SAMN12189614	NA	Eye	NA	NA	Macu_Nuc_R58_C30	NA	NA	SRP212788_SCRBSeq_P1
#SRS5055431	SRR9629828	SINGLE	Homo sapiens	SCRBSeq	No	SRP212788	Retina	P1	Adult	NA	P1	Tissue	NA	NA	SAMN12189615	NA	Eye	NA	NA	Macu_Nuc_R58_C29	NA	NA	SRP212788_SCRBSeq_P1
#SRS5055430	SRR9629827	SINGLE	Homo sapiens	SCRBSeq	No	SRP212788	Retina	P1	Adult	NA	P1	Tissue	NA	NA	SAMN12189616	NA	Eye	NA	NA	Macu_Nuc_R58_C28	NA	NA	SRP212788_SCRBSeq_P1
#SRS5055429	SRR9629826	SINGLE	Homo sapiens	SCRBSeq	No	SRP212788	Retina	P1	Adult	NA	P1	Tissue	NA	NA	SAMN12189617	NA	Eye	NA	NA	Macu_Nuc_R57_C59	NA	NA	SRP212788_SCRBSeq_P1
#SRS5055428	SRR9628905	SINGLE	Homo sapiens	SCRBSeq	No	SRP212788	Retina	P1	Adult	NA	P1	Tissue	NA	NA	SAMN12189260	NA	Eye	NA	NA	Mac1cell_R65_C24	NA	NA	SRP212788_SCRBSeq_P1
#SRS5055427	SRR9628904	SINGLE	Homo sapiens	SCRBSeq	No	SRP212788	Retina	P1	Adult	NA	P1	Tissue	NA	NA	SAMN12189262	NA	Eye	NA	NA	Mac1cell_R65_C20	NA	NA	SRP212788_SCRBSeq_P1
#SRS5055426	SRR9628903	SINGLE	Homo sapiens	SCRBSeq	No	SRP212788	Retina	P1	Adult	NA	P1	Tissue	NA	NA	SAMN12189263	NA	Eye	NA	NA	Mac1cell_R65_C13	NA	NA	SRP212788_SCRBSeq_P1
#SRS5055425	SRR9628902	SINGLE	Homo sapiens	SCRBSeq	No	SRP212788	Retina	P1	Adult	NA	P1	Tissue	NA	NA	SAMN12189264	NA	Eye	NA	NA	Mac1cell_R64_C7	NA	NA	SRP212788_SCRBSeq_P1
#SRS5055424	SRR9628901	SINGLE	Homo sapiens	SCRBSeq	No	SRP212788	Retina	P1	Adult	NA	P1	Tissue	NA	NA	SAMN12189265	NA	Eye	NA	NA	Mac1cell_R64_C71	NA	NA	SRP212788_SCRBSeq_P1
#SRS5055423	SRR9628900	SINGLE	Homo sapiens	SCRBSeq	No	SRP212788	Retina	P1	Adult	NA	P1	Tissue	NA	NA	SAMN12189266	NA	Eye	NA	NA	Mac1cell_R64_C6	NA	NA	SRP212788_SCRBSeq_P1
#SRS5055422	SRR9628899	SINGLE	Homo sapiens	SCRBSeq	No	SRP212788	Retina	P1	Adult	NA	P1	Tissue	NA	NA	SAMN12189268	NA	Eye	NA	NA	Mac1cell_R64_C52	NA	NA	SRP212788_SCRBSeq_P1
#SRS5055421	SRR9628898	SINGLE	Homo sapiens	SCRBSeq	No	SRP212788	Retina	P1	Adult	NA	P1	Tissue	NA	NA	SAMN12189186	NA	Eye	NA	NA	Mac1cell_R64_C4	NA	NA	SRP212788_SCRBSeq_P1
#SRS5055420	SRR9634016	SINGLE	Homo sapiens	SCRBSeq	No	SRP212788	Retina	P1	Adult	NA	P1	Tissue	NA	NA	SAMN12188244	NA	Eye	NA	NA	Mac1cell_R20_C66	NA	NA	SRP212788_SCRBSeq_P1
#SRS5055419	SRR9634015	SINGLE	Homo sapiens	SCRBSeq	No	SRP212788	Retina	P1	Adult	NA	P1	Tissue	NA	NA	SAMN12188245	NA	Eye	NA	NA	Mac1cell_R20_C64	NA	NA	SRP212788_SCRBSeq_P1
#SRS5055418	SRR9634014	SINGLE	Homo sapiens	SCRBSeq	No	SRP212788	Retina	P1	Adult	NA	P1	Tissue	NA	NA	SAMN12188247	NA	Eye	NA	NA	Mac1cell_R20_C63	NA	NA	SRP212788_SCRBSeq_P1
#SRS5055417	SRR9634013	SINGLE	Homo sapiens	SCRBSeq	No	SRP212788	Retina	P1	Adult	NA	P1	Tissue	NA	NA	SAMN12188248	NA	Eye	NA	NA	Mac1cell_R20_C5	NA	NA	SRP212788_SCRBSeq_P1
#SRS5055415	SRR9634012	SINGLE	Homo sapiens	SCRBSeq	No	SRP212788	Retina	P1	Adult	NA	P1	Tissue	NA	NA	SAMN12188249	NA	Eye	NA	NA	Mac1cell_R20_C56	NA	NA	SRP212788_SCRBSeq_P1
#SRS5055416	SRR9634011	SINGLE	Homo sapiens	SCRBSeq	No	SRP212788	Retina	P1	Adult	NA	P1	Tissue	NA	NA	SAMN12188250	NA	Eye	NA	NA	Mac1cell_R20_C53	NA	NA	SRP212788_SCRBSeq_P1
#SRS5055414	SRR9633930	SINGLE	Homo sapiens	SCRBSeq	No	SRP212788	Retina	P1	Adult	NA	P1	Tissue	NA	NA	SAMN12188154	NA	Eye	NA	NA	Mac1cell_R20_C50	NA	NA	SRP212788_SCRBSeq_P1
#SRS5055413	SRR9633929	SINGLE	Homo sapiens	SCRBSeq	No	SRP212788	Retina	P1	Adult	NA	P1	Tissue	NA	NA	SAMN12188155	NA	Eye	NA	NA	Mac1cell_R20_C4	NA	NA	SRP212788_SCRBSeq_P1
#SRS5055412	SRR9628273	SINGLE	Homo sapiens	SCRBSeq	No	SRP212788	Retina	P1	Adult	NA	P1	Tissue	NA	NA	SAMN12188517	NA	Eye	NA	NA	Mac1cell_R41_C69	NA	NA	SRP212788_SCRBSeq_P1
#SRS5055411	SRR9628272	SINGLE	Homo sapiens	SCRBSeq	No	SRP212788	Retina	P1	Adult	NA	P1	Tissue	NA	NA	SAMN12189001	NA	Eye	NA	NA	Mac1cell_R41_C68	NA	NA	SRP212788_SCRBSeq_P1
#SRS5055410	SRR9628271	SINGLE	Homo sapiens	SCRBSeq	No	SRP212788	Retina	P1	Adult	NA	P1	Tissue	NA	NA	SAMN12188519	NA	Eye	NA	NA	Mac1cell_R41_C67	NA	NA	SRP212788_SCRBSeq_P1
#SRS5055409	SRR9628270	SINGLE	Homo sapiens	SCRBSeq	No	SRP212788	Retina	P1	Adult	NA	P1	Tissue	NA	NA	SAMN12188520	NA	Eye	NA	NA	Mac1cell_R41_C65	NA	NA	SRP212788_SCRBSeq_P1
#SRS5055407	SRR9628269	SINGLE	Homo sapiens	SCRBSeq	No	SRP212788	Retina	P1	Adult	NA	P1	Tissue	NA	NA	SAMN12188522	NA	Eye	NA	NA	Mac1cell_R41_C51	NA	NA	SRP212788_SCRBSeq_P1
#SRS5055408	SRR9628268	SINGLE	Homo sapiens	SCRBSeq	No	SRP212788	Retina	P1	Adult	NA	P1	Tissue	NA	NA	SAMN12188526	NA	Eye	NA	NA	Mac1cell_R41_C46	NA	NA	SRP212788_SCRBSeq_P1
#SRS5055406	SRR9628187	SINGLE	Homo sapiens	SCRBSeq	No	SRP212788	Retina	P1	Adult	NA	P1	Tissue	NA	NA	SAMN12188527	NA	Eye	NA	NA	Mac1cell_R41_C32	NA	NA	SRP212788_SCRBSeq_P1
#SRS5055405	SRR9628186	SINGLE	Homo sapiens	SCRBSeq	No	SRP212788	Retina	P1	Adult	NA	P1	Tissue	NA	NA	SAMN12188528	NA	Eye	NA	NA	Mac1cell_R41_C2	NA	NA	SRP212788_SCRBSeq_P1
#SRS5055404	SRR9633684	SINGLE	Homo sapiens	SCRBSeq	No	SRP212788	Retina	P3	Adult	NA	P3	Tissue	NA	NA	SAMN12200952	NA	Eye	NA	NA	Per_R8_C67	NA	NA	SRP212788_SCRBSeq_P3
#SRS5055403	SRR9633683	SINGLE	Homo sapiens	SCRBSeq	No	SRP212788	Retina	P3	Adult	NA	P3	Tissue	NA	NA	SAMN12200953	NA	Eye	NA	NA	Per_R8_C64	NA	NA	SRP212788_SCRBSeq_P3
#SRS5055402	SRR9633682	SINGLE	Homo sapiens	SCRBSeq	No	SRP212788	Retina	P3	Adult	NA	P3	Tissue	NA	NA	SAMN12200954	NA	Eye	NA	NA	Per_R8_C62	NA	NA	SRP212788_SCRBSeq_P3
#SRS5055401	SRR9633681	SINGLE	Homo sapiens	SCRBSeq	No	SRP212788	Retina	P3	Adult	NA	P3	Tissue	NA	NA	SAMN12200955	NA	Eye	NA	NA	Per_R8_C61	NA	NA	SRP212788_SCRBSeq_P3
#SRS5055400	SRR9633680	SINGLE	Homo sapiens	SCRBSeq	No	SRP212788	Retina	P3	Adult	NA	P3	Tissue	NA	NA	SAMN12201100	NA	Eye	NA	NA	Per_R8_C44	NA	NA	SRP212788_SCRBSeq_P3
#SRS5055399	SRR9633679	SINGLE	Homo sapiens	SCRBSeq	No	SRP212788	Retina	P3	Adult	NA	P3	Tissue	NA	NA	SAMN12201101	NA	Eye	NA	NA	Per_R8_C42	NA	NA	SRP212788_SCRBSeq_P3
#SRS5055398	SRR9633678	SINGLE	Homo sapiens	SCRBSeq	No	SRP212788	Retina	P3	Adult	NA	P3	Tissue	NA	NA	SAMN12201102	NA	Eye	NA	NA	Per_R8_C41	NA	NA	SRP212788_SCRBSeq_P3
#SRS5055397	SRR9633677	SINGLE	Homo sapiens	SCRBSeq	No	SRP212788	Retina	P3	Adult	NA	P3	Tissue	NA	NA	SAMN12201104	NA	Eye	NA	NA	Per_R8_C37	NA	NA	SRP212788_SCRBSeq_P3
#SRS5055396	SRR9632585	SINGLE	Homo sapiens	SCRBSeq	No	SRP212788	Retina	P3	Adult	NA	P3	Tissue	NA	NA	SAMN12201465	NA	Eye	NA	NA	Per_R36_C36	NA	NA	SRP212788_SCRBSeq_P3
#SRS5055394	SRR9632584	SINGLE	Homo sapiens	SCRBSeq	No	SRP212788	Retina	P3	Adult	NA	P3	Tissue	NA	NA	SAMN12201466	NA	Eye	NA	NA	Per_R36_C20	NA	NA	SRP212788_SCRBSeq_P3
#SRS5055395	SRR9632583	SINGLE	Homo sapiens	SCRBSeq	No	SRP212788	Retina	P3	Adult	NA	P3	Tissue	NA	NA	SAMN12201467	NA	Eye	NA	NA	Per_R36_C18	NA	NA	SRP212788_SCRBSeq_P3
#SRS5055393	SRR9632582	SINGLE	Homo sapiens	SCRBSeq	No	SRP212788	Retina	P3	Adult	NA	P3	Tissue	NA	NA	SAMN12201468	NA	Eye	NA	NA	Per_R36_C15	NA	NA	SRP212788_SCRBSeq_P3
#SRS5055392	SRR9632581	SINGLE	Homo sapiens	SCRBSeq	No	SRP212788	Retina	P3	Adult	NA	P3	Tissue	NA	NA	SAMN12201555	NA	Eye	NA	NA	Per_R35_C69	NA	NA	SRP212788_SCRBSeq_P3
#SRS5055391	SRR9632580	SINGLE	Homo sapiens	SCRBSeq	No	SRP212788	Retina	P3	Adult	NA	P3	Tissue	NA	NA	SAMN12201556	NA	Eye	NA	NA	Per_R35_C61	NA	NA	SRP212788_SCRBSeq_P3
#SRS5055389	SRR9632579	SINGLE	Homo sapiens	SCRBSeq	No	SRP212788	Retina	P3	Adult	NA	P3	Tissue	NA	NA	SAMN12201557	NA	Eye	NA	NA	Per_R35_C47	NA	NA	SRP212788_SCRBSeq_P3
#SRS5055390	SRR9632578	SINGLE	Homo sapiens	SCRBSeq	No	SRP212788	Retina	P3	Adult	NA	P3	Tissue	NA	NA	SAMN12201558	NA	Eye	NA	NA	Per_R35_C46	NA	NA	SRP212788_SCRBSeq_P3
#SRS5055388	SRR9631665	SINGLE	Homo sapiens	SCRBSeq	No	SRP212788	Retina	P3	Adult	NA	P3	Tissue	NA	NA	SAMN12200228	NA	Eye	NA	NA	Mac_R44_C4	NA	NA	SRP212788_SCRBSeq_P3
#SRS5055387	SRR9631664	SINGLE	Homo sapiens	SCRBSeq	No	SRP212788	Retina	P3	Adult	NA	P3	Tissue	NA	NA	SAMN12200229	NA	Eye	NA	NA	Mac_R44_C33	NA	NA	SRP212788_SCRBSeq_P3
#SRS5055385	SRR9631663	SINGLE	Homo sapiens	SCRBSeq	No	SRP212788	Retina	P3	Adult	NA	P3	Tissue	NA	NA	SAMN12200230	NA	Eye	NA	NA	Mac_R44_C31	NA	NA	SRP212788_SCRBSeq_P3
#SRS5055386	SRR9631662	SINGLE	Homo sapiens	SCRBSeq	No	SRP212788	Retina	P3	Adult	NA	P3	Tissue	NA	NA	SAMN12200231	NA	Eye	NA	NA	Mac_R44_C30	NA	NA	SRP212788_SCRBSeq_P3
#SRS5055384	SRR9631661	SINGLE	Homo sapiens	SCRBSeq	No	SRP212788	Retina	P3	Adult	NA	P3	Tissue	NA	NA	SAMN12200232	NA	Eye	NA	NA	Mac_R44_C10	NA	NA	SRP212788_SCRBSeq_P3
#SRS5055382	SRR9631660	SINGLE	Homo sapiens	SCRBSeq	No	SRP212788	Retina	P3	Adult	NA	P3	Tissue	NA	NA	SAMN12200233	NA	Eye	NA	NA	Mac_R43_C56	NA	NA	SRP212788_SCRBSeq_P3
#SRS5055379	SRR9631659	SINGLE	Homo sapiens	SCRBSeq	No	SRP212788	Retina	P3	Adult	NA	P3	Tissue	NA	NA	SAMN12200234	NA	Eye	NA	NA	Mac_R43_C55	NA	NA	SRP212788_SCRBSeq_P3
#SRS5055380	SRR9631658	SINGLE	Homo sapiens	SCRBSeq	No	SRP212788	Retina	P3	Adult	NA	P3	Tissue	NA	NA	SAMN12200235	NA	Eye	NA	NA	Mac_R43_C50	NA	NA	SRP212788_SCRBSeq_P3
#SRS5055381	SRR9630841	SINGLE	Homo sapiens	SCRBSeq	No	SRP212788	Retina	P3	Adult	NA	P3	Tissue	NA	NA	SAMN12200604	NA	Eye	NA	NA	sample_R62_C25	NA	NA	SRP212788_SCRBSeq_P3
#SRS5055383	SRR9630840	SINGLE	Homo sapiens	SCRBSeq	No	SRP212788	Retina	P3	Adult	NA	P3	Tissue	NA	NA	SAMN12200605	NA	Eye	NA	NA	sample_R62_C21	NA	NA	SRP212788_SCRBSeq_P3
#SRS5055378	SRR9630839	SINGLE	Homo sapiens	SCRBSeq	No	SRP212788	Retina	P3	Adult	NA	P3	Tissue	NA	NA	SAMN12200606	NA	Eye	NA	NA	sample_R62_C1	NA	NA	SRP212788_SCRBSeq_P3
#SRS5055377	SRR9630838	SINGLE	Homo sapiens	SCRBSeq	No	SRP212788	Retina	P3	Adult	NA	P3	Tissue	NA	NA	SAMN12200607	NA	Eye	NA	NA	sample_R62_C10	NA	NA	SRP212788_SCRBSeq_P3
#SRS5055375	SRR9630837	SINGLE	Homo sapiens	SCRBSeq	No	SRP212788	Retina	P3	Adult	NA	P3	Tissue	NA	NA	SAMN12200608	NA	Eye	NA	NA	sample_R62_C0	NA	NA	SRP212788_SCRBSeq_P3
#SRS5055376	SRR9630836	SINGLE	Homo sapiens	SCRBSeq	No	SRP212788	Retina	P3	Adult	NA	P3	Tissue	NA	NA	SAMN12200609	NA	Eye	NA	NA	sample_R61_C70	NA	NA	SRP212788_SCRBSeq_P3
#SRS5055374	SRR9630835	SINGLE	Homo sapiens	SCRBSeq	No	SRP212788	Retina	P3	Adult	NA	P3	Tissue	NA	NA	SAMN12200610	NA	Eye	NA	NA	sample_R61_C66	NA	NA	SRP212788_SCRBSeq_P3
#SRS5055373	SRR9630834	SINGLE	Homo sapiens	SCRBSeq	No	SRP212788	Retina	P3	Adult	NA	P3	Tissue	NA	NA	SAMN12200611	NA	Eye	NA	NA	sample_R61_C64	NA	NA	SRP212788_SCRBSeq_P3
#SRS5055372	SRR9630313	SINGLE	Homo sapiens	SCRBSeq	No	SRP212788	Retina	P3	Adult	NA	P3	Tissue	NA	NA	SAMN12200905	NA	Eye	NA	NA	sample_R50_C36	NA	NA	SRP212788_SCRBSeq_P3
#SRS5055371	SRR9630312	SINGLE	Homo sapiens	SCRBSeq	No	SRP212788	Retina	P3	Adult	NA	P3	Tissue	NA	NA	SAMN12200906	NA	Eye	NA	NA	sample_R50_C33	NA	NA	SRP212788_SCRBSeq_P3
#SRS5055370	SRR9630311	SINGLE	Homo sapiens	SCRBSeq	No	SRP212788	Retina	P3	Adult	NA	P3	Tissue	NA	NA	SAMN12200907	NA	Eye	NA	NA	sample_R50_C30	NA	NA	SRP212788_SCRBSeq_P3
#SRS5055369	SRR9630310	SINGLE	Homo sapiens	SCRBSeq	No	SRP212788	Retina	P3	Adult	NA	P3	Tissue	NA	NA	SAMN12200909	NA	Eye	NA	NA	sample_R50_C28	NA	NA	SRP212788_SCRBSeq_P3
#SRS5055368	SRR9630309	SINGLE	Homo sapiens	SCRBSeq	No	SRP212788	Retina	P3	Adult	NA	P3	Tissue	NA	NA	SAMN12200910	NA	Eye	NA	NA	sample_R50_C15	NA	NA	SRP212788_SCRBSeq_P3
#SRS5055367	SRR9630308	SINGLE	Homo sapiens	SCRBSeq	No	SRP212788	Retina	P3	Adult	NA	P3	Tissue	NA	NA	SAMN12200911	NA	Eye	NA	NA	sample_R50_C13	NA	NA	SRP212788_SCRBSeq_P3
#SRS5055366	SRR9630307	SINGLE	Homo sapiens	SCRBSeq	No	SRP212788	Retina	P3	Adult	NA	P3	Tissue	NA	NA	SAMN12200912	NA	Eye	NA	NA	sample_R50_C10	NA	NA	SRP212788_SCRBSeq_P3
#SRS5055365	SRR9630306	SINGLE	Homo sapiens	SCRBSeq	No	SRP212788	Retina	P3	Adult	NA	P3	Tissue	NA	NA	SAMN12200913	NA	Eye	NA	NA	sample_R50_C0	NA	NA	SRP212788_SCRBSeq_P3
#SRS5055364	SRR9629305	SINGLE	Homo sapiens	SCRBSeq	No	SRP212788	Retina	P3	Adult	NA	P3	Tissue	NA	NA	SAMN12199765	NA	Eye	NA	NA	sample_R31_C27	NA	NA	SRP212788_SCRBSeq_P3
#SRS5055363	SRR9629304	SINGLE	Homo sapiens	SCRBSeq	No	SRP212788	Retina	P3	Adult	NA	P3	Tissue	NA	NA	SAMN12199766	NA	Eye	NA	NA	sample_R31_C23	NA	NA	SRP212788_SCRBSeq_P3
#SRS5055362	SRR9629303	SINGLE	Homo sapiens	SCRBSeq	No	SRP212788	Retina	P3	Adult	NA	P3	Tissue	NA	NA	SAMN12199767	NA	Eye	NA	NA	sample_R31_C20	NA	NA	SRP212788_SCRBSeq_P3
#SRS5055360	SRR9629302	SINGLE	Homo sapiens	SCRBSeq	No	SRP212788	Retina	P3	Adult	NA	P3	Tissue	NA	NA	SAMN12199768	NA	Eye	NA	NA	sample_R31_C13	NA	NA	SRP212788_SCRBSeq_P3
#SRS5055361	SRR9629301	SINGLE	Homo sapiens	SCRBSeq	No	SRP212788	Retina	P3	Adult	NA	P3	Tissue	NA	NA	SAMN12199769	NA	Eye	NA	NA	sample_R30_C9	NA	NA	SRP212788_SCRBSeq_P3
#SRS5055359	SRR9629300	SINGLE	Homo sapiens	SCRBSeq	No	SRP212788	Retina	P3	Adult	NA	P3	Tissue	NA	NA	SAMN12199770	NA	Eye	NA	NA	sample_R30_C7	NA	NA	SRP212788_SCRBSeq_P3
#SRS5055358	SRR9629299	SINGLE	Homo sapiens	SCRBSeq	No	SRP212788	Retina	P3	Adult	NA	P3	Tissue	NA	NA	SAMN12199771	NA	Eye	NA	NA	sample_R30_C66	NA	NA	SRP212788_SCRBSeq_P3
#SRS5055355	SRR9629298	SINGLE	Homo sapiens	SCRBSeq	No	SRP212788	Retina	P3	Adult	NA	P3	Tissue	NA	NA	SAMN12199772	NA	Eye	NA	NA	sample_R30_C64	NA	NA	SRP212788_SCRBSeq_P3
#SRS5055356	SRR9628457	SINGLE	Homo sapiens	SCRBSeq	No	SRP212788	Retina	P3	Adult	NA	P3	Tissue	NA	NA	SAMN12194927	NA	Eye	NA	NA	Per_R6_C56	NA	NA	SRP212788_SCRBSeq_P3
#SRS5055357	SRR9628456	SINGLE	Homo sapiens	SCRBSeq	No	SRP212788	Retina	P3	Adult	NA	P3	Tissue	NA	NA	SAMN12194928	NA	Eye	NA	NA	Per_R6_C53	NA	NA	SRP212788_SCRBSeq_P3
#SRS5055354	SRR9628455	SINGLE	Homo sapiens	SCRBSeq	No	SRP212788	Retina	P3	Adult	NA	P3	Tissue	NA	NA	SAMN12194929	NA	Eye	NA	NA	Per_R6_C49	NA	NA	SRP212788_SCRBSeq_P3
#SRS5055353	SRR9628454	SINGLE	Homo sapiens	SCRBSeq	No	SRP212788	Retina	P3	Adult	NA	P3	Tissue	NA	NA	SAMN12194930	NA	Eye	NA	NA	Per_R6_C48	NA	NA	SRP212788_SCRBSeq_P3
#SRS5055352	SRR9628453	SINGLE	Homo sapiens	SCRBSeq	No	SRP212788	Retina	P3	Adult	NA	P3	Tissue	NA	NA	SAMN12194931	NA	Eye	NA	NA	Per_R6_C34	NA	NA	SRP212788_SCRBSeq_P3
#SRS5055351	SRR9628452	SINGLE	Homo sapiens	SCRBSeq	No	SRP212788	Retina	P3	Adult	NA	P3	Tissue	NA	NA	SAMN12194932	NA	Eye	NA	NA	Per_R69_C52	NA	NA	SRP212788_SCRBSeq_P3
#SRS5055350	SRR9628451	SINGLE	Homo sapiens	SCRBSeq	No	SRP212788	Retina	P3	Adult	NA	P3	Tissue	NA	NA	SAMN12194933	NA	Eye	NA	NA	Per_R69_C51	NA	NA	SRP212788_SCRBSeq_P3
#SRS5055349	SRR9628450	SINGLE	Homo sapiens	SCRBSeq	No	SRP212788	Retina	P3	Adult	NA	P3	Tissue	NA	NA	SAMN12194934	NA	Eye	NA	NA	Per_R69_C24	NA	NA	SRP212788_SCRBSeq_P3
#SRS5055348	SRR9634000	SINGLE	Homo sapiens	SCRBSeq	No	SRP212788	Retina	P2	Adult	NA	P2	Tissue	NA	NA	SAMN12197089	NA	Eye	NA	NA	M_R68_C36	NA	NA	SRP212788_SCRBSeq_P2
#SRS5055347	SRR9633999	SINGLE	Homo sapiens	SCRBSeq	No	SRP212788	Retina	P2	Adult	NA	P2	Tissue	NA	NA	SAMN12197090	NA	Eye	NA	NA	M_R68_C19	NA	NA	SRP212788_SCRBSeq_P2
#SRS5055345	SRR9633998	SINGLE	Homo sapiens	SCRBSeq	No	SRP212788	Retina	P2	Adult	NA	P2	Tissue	NA	NA	SAMN12197091	NA	Eye	NA	NA	M_R67_C61	NA	NA	SRP212788_SCRBSeq_P2
#SRS5055346	SRR9633997	SINGLE	Homo sapiens	SCRBSeq	No	SRP212788	Retina	P2	Adult	NA	P2	Tissue	NA	NA	SAMN12197092	NA	Eye	NA	NA	M_R67_C60	NA	NA	SRP212788_SCRBSeq_P2
#SRS5055344	SRR9633996	SINGLE	Homo sapiens	SCRBSeq	No	SRP212788	Retina	P2	Adult	NA	P2	Tissue	NA	NA	SAMN12197093	NA	Eye	NA	NA	M_R67_C39	NA	NA	SRP212788_SCRBSeq_P2
#SRS5055343	SRR9633995	SINGLE	Homo sapiens	SCRBSeq	No	SRP212788	Retina	P2	Adult	NA	P2	Tissue	NA	NA	SAMN12197094	NA	Eye	NA	NA	M_R67_C23	NA	NA	SRP212788_SCRBSeq_P2
#SRS5055342	SRR9633994	SINGLE	Homo sapiens	SCRBSeq	No	SRP212788	Retina	P2	Adult	NA	P2	Tissue	NA	NA	SAMN12197095	NA	Eye	NA	NA	M_R67_C22	NA	NA	SRP212788_SCRBSeq_P2
#SRS5055341	SRR9633993	SINGLE	Homo sapiens	SCRBSeq	No	SRP212788	Retina	P2	Adult	NA	P2	Tissue	NA	NA	SAMN12197147	NA	Eye	NA	NA	M_R66_C67	NA	NA	SRP212788_SCRBSeq_P2
#SRS5055340	SRR9633090	SINGLE	Homo sapiens	SCRBSeq	No	SRP212788	Retina	P2	Adult	NA	P2	Tissue	NA	NA	SAMN12190903	NA	Eye	NA	NA	Macular_R8_C28	Macula	NA	SRP212788_SCRBSeq_P2
#SRS5055338	SRR9633089	SINGLE	Homo sapiens	SCRBSeq	No	SRP212788	Retina	P2	Adult	NA	P2	Tissue	NA	NA	SAMN12190904	NA	Eye	NA	NA	Macular_R8_C22	Macula	NA	SRP212788_SCRBSeq_P2
#SRS5055339	SRR9633088	SINGLE	Homo sapiens	SCRBSeq	No	SRP212788	Retina	P2	Adult	NA	P2	Tissue	NA	NA	SAMN12190905	NA	Eye	NA	NA	Macular_R8_C21	Macula	NA	SRP212788_SCRBSeq_P2
#SRS5055337	SRR9633087	SINGLE	Homo sapiens	SCRBSeq	No	SRP212788	Retina	P2	Adult	NA	P2	Tissue	NA	NA	SAMN12190906	NA	Eye	NA	NA	Macular_R8_C20	Macula	NA	SRP212788_SCRBSeq_P2
#SRS5055336	SRR9633086	SINGLE	Homo sapiens	SCRBSeq	No	SRP212788	Retina	P2	Adult	NA	P2	Tissue	NA	NA	SAMN12190907	NA	Eye	NA	NA	Macular_R8_C15	Macula	NA	SRP212788_SCRBSeq_P2
#SRS5055335	SRR9633085	SINGLE	Homo sapiens	SCRBSeq	No	SRP212788	Retina	P2	Adult	NA	P2	Tissue	NA	NA	SAMN12190908	NA	Eye	NA	NA	Macular_R8_C14	Macula	NA	SRP212788_SCRBSeq_P2
#SRS5055334	SRR9633084	SINGLE	Homo sapiens	SCRBSeq	No	SRP212788	Retina	P2	Adult	NA	P2	Tissue	NA	NA	SAMN12190909	NA	Eye	NA	NA	Macular_R8_C11	Macula	NA	SRP212788_SCRBSeq_P2
#SRS5055333	SRR9633083	SINGLE	Homo sapiens	SCRBSeq	No	SRP212788	Retina	P2	Adult	NA	P2	Tissue	NA	NA	SAMN12190910	NA	Eye	NA	NA	Macular_R8_C0	Macula	NA	SRP212788_SCRBSeq_P2
#SRS5055331	SRR9631457	SINGLE	Homo sapiens	SCRBSeq	No	SRP212788	Retina	P2	Adult	NA	P2	Tissue	NA	NA	SAMN12190303	NA	Eye	NA	NA	Macular_R27_C38	Macula	NA	SRP212788_SCRBSeq_P2
#SRS5055332	SRR9631456	SINGLE	Homo sapiens	SCRBSeq	No	SRP212788	Retina	P2	Adult	NA	P2	Tissue	NA	NA	SAMN12190304	NA	Eye	NA	NA	Macular_R27_C32	Macula	NA	SRP212788_SCRBSeq_P2
#SRS5055330	SRR9631455	SINGLE	Homo sapiens	SCRBSeq	No	SRP212788	Retina	P2	Adult	NA	P2	Tissue	NA	NA	SAMN12190305	NA	Eye	NA	NA	Macular_R27_C26	Macula	NA	SRP212788_SCRBSeq_P2
#SRS5055329	SRR9631454	SINGLE	Homo sapiens	SCRBSeq	No	SRP212788	Retina	P2	Adult	NA	P2	Tissue	NA	NA	SAMN12190306	NA	Eye	NA	NA	Macular_R26_C64	Macula	NA	SRP212788_SCRBSeq_P2
#SRS5055328	SRR9631453	SINGLE	Homo sapiens	SCRBSeq	No	SRP212788	Retina	P2	Adult	NA	P2	Tissue	NA	NA	SAMN12190307	NA	Eye	NA	NA	Macular_R26_C62	Macula	NA	SRP212788_SCRBSeq_P2
#SRS5055327	SRR9631452	SINGLE	Homo sapiens	SCRBSeq	No	SRP212788	Retina	P2	Adult	NA	P2	Tissue	NA	NA	SAMN12189965	NA	Eye	NA	NA	Macular_R26_C60	Macula	NA	SRP212788_SCRBSeq_P2
#SRS5055326	SRR9631451	SINGLE	Homo sapiens	SCRBSeq	No	SRP212788	Retina	P2	Adult	NA	P2	Tissue	NA	NA	SAMN12189966	NA	Eye	NA	NA	Macular_R26_C58	Macula	NA	SRP212788_SCRBSeq_P2
#SRS5055324	SRR9631450	SINGLE	Homo sapiens	SCRBSeq	No	SRP212788	Retina	P2	Adult	NA	P2	Tissue	NA	NA	SAMN12189967	NA	Eye	NA	NA	Macular_R26_C56	Macula	NA	SRP212788_SCRBSeq_P2
#SRS5055323	SRR9630665	SINGLE	Homo sapiens	SCRBSeq	No	SRP212788	Retina	P1	Adult	NA	P1	Tissue	NA	NA	SAMN12190405	NA	Eye	NA	NA	Periph_Nuc_R61_C63	Peripheral	NA	SRP212788_SCRBSeq_P1
#SRS5055322	SRR9630664	SINGLE	Homo sapiens	SCRBSeq	No	SRP212788	Retina	P1	Adult	NA	P1	Tissue	NA	NA	SAMN12190406	NA	Eye	NA	NA	Periph_Nuc_R61_C47	Peripheral	NA	SRP212788_SCRBSeq_P1
#SRS5055321	SRR9630663	SINGLE	Homo sapiens	SCRBSeq	No	SRP212788	Retina	P1	Adult	NA	P1	Tissue	NA	NA	SAMN12190407	NA	Eye	NA	NA	Periph_Nuc_R61_C44	Peripheral	NA	SRP212788_SCRBSeq_P1
#SRS5055320	SRR9630662	SINGLE	Homo sapiens	SCRBSeq	No	SRP212788	Retina	P1	Adult	NA	P1	Tissue	NA	NA	SAMN12190331	NA	Eye	NA	NA	Periph_Nuc_R61_C43	Peripheral	NA	SRP212788_SCRBSeq_P1
#SRS5055325	SRR9630661	SINGLE	Homo sapiens	SCRBSeq	No	SRP212788	Retina	P1	Adult	NA	P1	Tissue	NA	NA	SAMN12190332	NA	Eye	NA	NA	Periph_Nuc_R61_C40	Peripheral	NA	SRP212788_SCRBSeq_P1
#SRS5055319	SRR9630660	SINGLE	Homo sapiens	SCRBSeq	No	SRP212788	Retina	P1	Adult	NA	P1	Tissue	NA	NA	SAMN12190333	NA	Eye	NA	NA	Periph_Nuc_R61_C20	Peripheral	NA	SRP212788_SCRBSeq_P1
#SRS5055318	SRR9630659	SINGLE	Homo sapiens	SCRBSeq	No	SRP212788	Retina	P1	Adult	NA	P1	Tissue	NA	NA	SAMN12190471	NA	Eye	NA	NA	Periph_Nuc_R60_C71	Peripheral	NA	SRP212788_SCRBSeq_P1
#SRS5055317	SRR9630658	SINGLE	Homo sapiens	SCRBSeq	No	SRP212788	Retina	P1	Adult	NA	P1	Tissue	NA	NA	SAMN12190474	NA	Eye	NA	NA	Periph_Nuc_R60_C68	Peripheral	NA	SRP212788_SCRBSeq_P1
#SRS5055315	SRR9629825	SINGLE	Homo sapiens	SCRBSeq	No	SRP212788	Retina	P1	Adult	NA	P1	Tissue	NA	NA	SAMN12189618	NA	Eye	NA	NA	Macu_Nuc_R57_C51	NA	NA	SRP212788_SCRBSeq_P1
#SRS5055314	SRR9629824	SINGLE	Homo sapiens	SCRBSeq	No	SRP212788	Retina	P1	Adult	NA	P1	Tissue	NA	NA	SAMN12189619	NA	Eye	NA	NA	Macu_Nuc_R57_C49	NA	NA	SRP212788_SCRBSeq_P1
#SRS5055316	SRR9629823	SINGLE	Homo sapiens	SCRBSeq	No	SRP212788	Retina	P1	Adult	NA	P1	Tissue	NA	NA	SAMN12189620	NA	Eye	NA	NA	Macu_Nuc_R57_C3	NA	NA	SRP212788_SCRBSeq_P1
#SRS5055313	SRR9629822	SINGLE	Homo sapiens	SCRBSeq	No	SRP212788	Retina	P1	Adult	NA	P1	Tissue	NA	NA	SAMN12189484	NA	Eye	NA	NA	Macu_Nuc_R57_C35	NA	NA	SRP212788_SCRBSeq_P1
#SRS5055312	SRR9629821	SINGLE	Homo sapiens	SCRBSeq	No	SRP212788	Retina	P1	Adult	NA	P1	Tissue	NA	NA	SAMN12189465	NA	Eye	NA	NA	Macu_Nuc_R57_C31	NA	NA	SRP212788_SCRBSeq_P1
#SRS5055311	SRR9629820	SINGLE	Homo sapiens	SCRBSeq	No	SRP212788	Retina	P1	Adult	NA	P1	Tissue	NA	NA	SAMN12189466	NA	Eye	NA	NA	Macu_Nuc_R56_C6	NA	NA	SRP212788_SCRBSeq_P1
#SRS5055310	SRR9629819	SINGLE	Homo sapiens	SCRBSeq	No	SRP212788	Retina	P1	Adult	NA	P1	Tissue	NA	NA	SAMN12189467	NA	Eye	NA	NA	Macu_Nuc_R56_C5	NA	NA	SRP212788_SCRBSeq_P1
#SRS5055309	SRR9629818	SINGLE	Homo sapiens	SCRBSeq	No	SRP212788	Retina	P1	Adult	NA	P1	Tissue	NA	NA	SAMN12189468	NA	Eye	NA	NA	Macu_Nuc_R56_C57	NA	NA	SRP212788_SCRBSeq_P1
#SRS5055308	SRR9628897	SINGLE	Homo sapiens	SCRBSeq	No	SRP212788	Retina	P1	Adult	NA	P1	Tissue	NA	NA	SAMN12189187	NA	Eye	NA	NA	Mac1cell_R64_C48	NA	NA	SRP212788_SCRBSeq_P1
#SRS5055307	SRR9628896	SINGLE	Homo sapiens	SCRBSeq	No	SRP212788	Retina	P1	Adult	NA	P1	Tissue	NA	NA	SAMN12189189	NA	Eye	NA	NA	Mac1cell_R64_C47	NA	NA	SRP212788_SCRBSeq_P1
#SRS5055306	SRR9628895	SINGLE	Homo sapiens	SCRBSeq	No	SRP212788	Retina	P1	Adult	NA	P1	Tissue	NA	NA	SAMN12189190	NA	Eye	NA	NA	Mac1cell_R64_C41	NA	NA	SRP212788_SCRBSeq_P1
#SRS5055305	SRR9628894	SINGLE	Homo sapiens	SCRBSeq	No	SRP212788	Retina	P1	Adult	NA	P1	Tissue	NA	NA	SAMN12189192	NA	Eye	NA	NA	Mac1cell_R64_C33	NA	NA	SRP212788_SCRBSeq_P1
#SRS5055303	SRR9628893	SINGLE	Homo sapiens	SCRBSeq	No	SRP212788	Retina	P1	Adult	NA	P1	Tissue	NA	NA	SAMN12189193	NA	Eye	NA	NA	Mac1cell_R64_C32	NA	NA	SRP212788_SCRBSeq_P1
#SRS5055302	SRR9628892	SINGLE	Homo sapiens	SCRBSeq	No	SRP212788	Retina	P1	Adult	NA	P1	Tissue	NA	NA	SAMN12189196	NA	Eye	NA	NA	Mac1cell_R64_C22	NA	NA	SRP212788_SCRBSeq_P1
#SRS5055301	SRR9628891	SINGLE	Homo sapiens	SCRBSeq	No	SRP212788	Retina	P1	Adult	NA	P1	Tissue	NA	NA	SAMN12189197	NA	Eye	NA	NA	Mac1cell_R64_C12	NA	NA	SRP212788_SCRBSeq_P1
#SRS5055300	SRR9628890	SINGLE	Homo sapiens	SCRBSeq	No	SRP212788	Retina	P1	Adult	NA	P1	Tissue	NA	NA	SAMN12189198	NA	Eye	NA	NA	Mac1cell_R64_C11	NA	NA	SRP212788_SCRBSeq_P1
#SRS5055299	SRR9633928	SINGLE	Homo sapiens	SCRBSeq	No	SRP212788	Retina	P1	Adult	NA	P1	Tissue	NA	NA	SAMN12188156	NA	Eye	NA	NA	Mac1cell_R20_C49	NA	NA	SRP212788_SCRBSeq_P1
#SRS5055298	SRR9633927	SINGLE	Homo sapiens	SCRBSeq	No	SRP212788	Retina	P1	Adult	NA	P1	Tissue	NA	NA	SAMN12188157	NA	Eye	NA	NA	Mac1cell_R20_C48	NA	NA	SRP212788_SCRBSeq_P1
#SRS5055297	SRR9633926	SINGLE	Homo sapiens	SCRBSeq	No	SRP212788	Retina	P1	Adult	NA	P1	Tissue	NA	NA	SAMN12188159	NA	Eye	NA	NA	Mac1cell_R20_C47	NA	NA	SRP212788_SCRBSeq_P1
#SRS5055296	SRR9633925	SINGLE	Homo sapiens	SCRBSeq	No	SRP212788	Retina	P1	Adult	NA	P1	Tissue	NA	NA	SAMN12188161	NA	Eye	NA	NA	Mac1cell_R20_C42	NA	NA	SRP212788_SCRBSeq_P1
#SRS5055304	SRR9633924	SINGLE	Homo sapiens	SCRBSeq	No	SRP212788	Retina	P1	Adult	NA	P1	Tissue	NA	NA	SAMN12188162	NA	Eye	NA	NA	Mac1cell_R20_C35	NA	NA	SRP212788_SCRBSeq_P1
#SRS5055295	SRR9633923	SINGLE	Homo sapiens	SCRBSeq	No	SRP212788	Retina	P1	Adult	NA	P1	Tissue	NA	NA	SAMN12188214	NA	Eye	NA	NA	Mac1cell_R20_C30	NA	NA	SRP212788_SCRBSeq_P1
#SRS5055294	SRR9633922	SINGLE	Homo sapiens	SCRBSeq	No	SRP212788	Retina	P1	Adult	NA	P1	Tissue	NA	NA	SAMN12188215	NA	Eye	NA	NA	Mac1cell_R20_C29	NA	NA	SRP212788_SCRBSeq_P1
#SRS5055293	SRR9633921	SINGLE	Homo sapiens	SCRBSeq	No	SRP212788	Retina	P1	Adult	NA	P1	Tissue	NA	NA	SAMN12188213	NA	Eye	NA	NA	Mac1cell_R20_C21	NA	NA	SRP212788_SCRBSeq_P1
#SRS5055292	SRR9633676	SINGLE	Homo sapiens	SCRBSeq	No	SRP212788	Retina	P3	Adult	NA	P3	Tissue	NA	NA	SAMN12201105	NA	Eye	NA	NA	Per_R8_C20	NA	NA	SRP212788_SCRBSeq_P3
#SRS5055291	SRR9633675	SINGLE	Homo sapiens	SCRBSeq	No	SRP212788	Retina	P3	Adult	NA	P3	Tissue	NA	NA	SAMN12201106	NA	Eye	NA	NA	Per_R8_C18	NA	NA	SRP212788_SCRBSeq_P3
#SRS5055290	SRR9633674	SINGLE	Homo sapiens	SCRBSeq	No	SRP212788	Retina	P3	Adult	NA	P3	Tissue	NA	NA	SAMN12201107	NA	Eye	NA	NA	Per_R8_C17	NA	NA	SRP212788_SCRBSeq_P3
#SRS5055289	SRR9633673	SINGLE	Homo sapiens	SCRBSeq	No	SRP212788	Retina	P3	Adult	NA	P3	Tissue	NA	NA	SAMN12201108	NA	Eye	NA	NA	Per_R7_C70	NA	NA	SRP212788_SCRBSeq_P3
#SRS5055288	SRR9633672	SINGLE	Homo sapiens	SCRBSeq	No	SRP212788	Retina	P3	Adult	NA	P3	Tissue	NA	NA	SAMN12201109	NA	Eye	NA	NA	Per_R7_C63	NA	NA	SRP212788_SCRBSeq_P3
#SRS5055286	SRR9633671	SINGLE	Homo sapiens	SCRBSeq	No	SRP212788	Retina	P3	Adult	NA	P3	Tissue	NA	NA	SAMN12201110	NA	Eye	NA	NA	Per_R7_C60	NA	NA	SRP212788_SCRBSeq_P3
#SRS5055287	SRR9633670	SINGLE	Homo sapiens	SCRBSeq	No	SRP212788	Retina	P3	Adult	NA	P3	Tissue	NA	NA	SAMN12201111	NA	Eye	NA	NA	Per_R7_C42	NA	NA	SRP212788_SCRBSeq_P3
#SRS5055285	SRR9633669	SINGLE	Homo sapiens	SCRBSeq	No	SRP212788	Retina	P3	Adult	NA	P3	Tissue	NA	NA	SAMN12201112	NA	Eye	NA	NA	Per_R7_C37	NA	NA	SRP212788_SCRBSeq_P3
#SRS5055283	SRR9632577	SINGLE	Homo sapiens	SCRBSeq	No	SRP212788	Retina	P3	Adult	NA	P3	Tissue	NA	NA	SAMN12201559	NA	Eye	NA	NA	Per_R35_C45	NA	NA	SRP212788_SCRBSeq_P3
#SRS5055284	SRR9632576	SINGLE	Homo sapiens	SCRBSeq	No	SRP212788	Retina	P3	Adult	NA	P3	Tissue	NA	NA	SAMN12201560	NA	Eye	NA	NA	Per_R35_C23	NA	NA	SRP212788_SCRBSeq_P3
#SRS5055282	SRR9632575	SINGLE	Homo sapiens	SCRBSeq	No	SRP212788	Retina	P3	Adult	NA	P3	Tissue	NA	NA	SAMN12201561	NA	Eye	NA	NA	Per_R35_C20	NA	NA	SRP212788_SCRBSeq_P3
#SRS5055281	SRR9632574	SINGLE	Homo sapiens	SCRBSeq	No	SRP212788	Retina	P3	Adult	NA	P3	Tissue	NA	NA	SAMN12201481	NA	Eye	NA	NA	Per_R34_C70	NA	NA	SRP212788_SCRBSeq_P3
#SRS5055280	SRR9632573	SINGLE	Homo sapiens	SCRBSeq	No	SRP212788	Retina	P3	Adult	NA	P3	Tissue	NA	NA	SAMN12201482	NA	Eye	NA	NA	Per_R34_C66	NA	NA	SRP212788_SCRBSeq_P3
#SRS5055279	SRR9632572	SINGLE	Homo sapiens	SCRBSeq	No	SRP212788	Retina	P3	Adult	NA	P3	Tissue	NA	NA	SAMN12201483	NA	Eye	NA	NA	Per_R34_C65	NA	NA	SRP212788_SCRBSeq_P3
#SRS5055277	SRR9632571	SINGLE	Homo sapiens	SCRBSeq	No	SRP212788	Retina	P3	Adult	NA	P3	Tissue	NA	NA	SAMN12201484	NA	Eye	NA	NA	Per_R34_C64	NA	NA	SRP212788_SCRBSeq_P3
#SRS5055278	SRR9632570	SINGLE	Homo sapiens	SCRBSeq	No	SRP212788	Retina	P3	Adult	NA	P3	Tissue	NA	NA	SAMN12201485	NA	Eye	NA	NA	Per_R34_C61	NA	NA	SRP212788_SCRBSeq_P3
#SRS5055276	SRR9631657	SINGLE	Homo sapiens	SCRBSeq	No	SRP212788	Retina	P3	Adult	NA	P3	Tissue	NA	NA	SAMN12200236	NA	Eye	NA	NA	Mac_R43_C32	NA	NA	SRP212788_SCRBSeq_P3
#SRS5055274	SRR9631656	SINGLE	Homo sapiens	SCRBSeq	No	SRP212788	Retina	P3	Adult	NA	P3	Tissue	NA	NA	SAMN12200240	NA	Eye	NA	NA	Mac_R43_C24	NA	NA	SRP212788_SCRBSeq_P3
#SRS5055272	SRR9631655	SINGLE	Homo sapiens	SCRBSeq	No	SRP212788	Retina	P3	Adult	NA	P3	Tissue	NA	NA	SAMN12200143	NA	Eye	NA	NA	Mac_R43_C0	NA	NA	SRP212788_SCRBSeq_P3
#SRS5055275	SRR9631654	SINGLE	Homo sapiens	SCRBSeq	No	SRP212788	Retina	P3	Adult	NA	P3	Tissue	NA	NA	SAMN12200237	NA	Eye	NA	NA	Mac_R42_C56	NA	NA	SRP212788_SCRBSeq_P3
#SRS5055271	SRR9631653	SINGLE	Homo sapiens	SCRBSeq	No	SRP212788	Retina	P3	Adult	NA	P3	Tissue	NA	NA	SAMN12200238	NA	Eye	NA	NA	Mac_R42_C55	NA	NA	SRP212788_SCRBSeq_P3
#SRS5055273	SRR9631652	SINGLE	Homo sapiens	SCRBSeq	No	SRP212788	Retina	P3	Adult	NA	P3	Tissue	NA	NA	SAMN12200239	NA	Eye	NA	NA	Mac_R42_C50	NA	NA	SRP212788_SCRBSeq_P3
#SRS5055270	SRR9631651	SINGLE	Homo sapiens	SCRBSeq	No	SRP212788	Retina	P3	Adult	NA	P3	Tissue	NA	NA	SAMN12200195	NA	Eye	NA	NA	Mac_R42_C49	NA	NA	SRP212788_SCRBSeq_P3
#SRS5055269	SRR9631650	SINGLE	Homo sapiens	SCRBSeq	No	SRP212788	Retina	P3	Adult	NA	P3	Tissue	NA	NA	SAMN12200196	NA	Eye	NA	NA	Mac_R42_C34	NA	NA	SRP212788_SCRBSeq_P3
#SRS5055268	SRR9630833	SINGLE	Homo sapiens	SCRBSeq	No	SRP212788	Retina	P3	Adult	NA	P3	Tissue	NA	NA	SAMN12200612	NA	Eye	NA	NA	sample_R61_C63	NA	NA	SRP212788_SCRBSeq_P3
#SRS5055267	SRR9630832	SINGLE	Homo sapiens	SCRBSeq	No	SRP212788	Retina	P3	Adult	NA	P3	Tissue	NA	NA	SAMN12200613	NA	Eye	NA	NA	sample_R61_C5	NA	NA	SRP212788_SCRBSeq_P3
#SRS5055266	SRR9630831	SINGLE	Homo sapiens	SCRBSeq	No	SRP212788	Retina	P3	Adult	NA	P3	Tissue	NA	NA	SAMN12200644	NA	Eye	NA	NA	sample_R61_C58	NA	NA	SRP212788_SCRBSeq_P3
#SRS5055265	SRR9630830	SINGLE	Homo sapiens	SCRBSeq	No	SRP212788	Retina	P3	Adult	NA	P3	Tissue	NA	NA	SAMN12200645	NA	Eye	NA	NA	sample_R61_C56	NA	NA	SRP212788_SCRBSeq_P3
#SRS5055264	SRR9630829	SINGLE	Homo sapiens	SCRBSeq	No	SRP212788	Retina	P3	Adult	NA	P3	Tissue	NA	NA	SAMN12200646	NA	Eye	NA	NA	sample_R61_C52	NA	NA	SRP212788_SCRBSeq_P3
#SRS5055263	SRR9630828	SINGLE	Homo sapiens	SCRBSeq	No	SRP212788	Retina	P3	Adult	NA	P3	Tissue	NA	NA	SAMN12200647	NA	Eye	NA	NA	sample_R61_C51	NA	NA	SRP212788_SCRBSeq_P3
#SRS5055262	SRR9630747	SINGLE	Homo sapiens	SCRBSeq	No	SRP212788	Retina	P3	Adult	NA	P3	Tissue	NA	NA	SAMN12200648	NA	Eye	NA	NA	sample_R61_C50	NA	NA	SRP212788_SCRBSeq_P3
#SRS5055261	SRR9630746	SINGLE	Homo sapiens	SCRBSeq	No	SRP212788	Retina	P3	Adult	NA	P3	Tissue	NA	NA	SAMN12200649	NA	Eye	NA	NA	sample_R61_C4	NA	NA	SRP212788_SCRBSeq_P3
#SRS5055260	SRR9630305	SINGLE	Homo sapiens	SCRBSeq	No	SRP212788	Retina	P3	Adult	NA	P3	Tissue	NA	NA	SAMN12200914	NA	Eye	NA	NA	sample_R4_C70	NA	NA	SRP212788_SCRBSeq_P3
#SRS5055259	SRR9630304	SINGLE	Homo sapiens	SCRBSeq	No	SRP212788	Retina	P3	Adult	NA	P3	Tissue	NA	NA	SAMN12200915	NA	Eye	NA	NA	sample_R4_C68	NA	NA	SRP212788_SCRBSeq_P3
#SRS5055258	SRR9630303	SINGLE	Homo sapiens	SCRBSeq	No	SRP212788	Retina	P3	Adult	NA	P3	Tissue	NA	NA	SAMN12200916	NA	Eye	NA	NA	sample_R4_C67	NA	NA	SRP212788_SCRBSeq_P3
#SRS5055257	SRR9630302	SINGLE	Homo sapiens	SCRBSeq	No	SRP212788	Retina	P3	Adult	NA	P3	Tissue	NA	NA	SAMN12200917	NA	Eye	NA	NA	sample_R4_C59	NA	NA	SRP212788_SCRBSeq_P3
#SRS5055256	SRR9630301	SINGLE	Homo sapiens	SCRBSeq	No	SRP212788	Retina	P3	Adult	NA	P3	Tissue	NA	NA	SAMN12199380	NA	Eye	NA	NA	sample_R4_C56	NA	NA	SRP212788_SCRBSeq_P3
#SRS5055255	SRR9630300	SINGLE	Homo sapiens	SCRBSeq	No	SRP212788	Retina	P3	Adult	NA	P3	Tissue	NA	NA	SAMN12199381	NA	Eye	NA	NA	sample_R4_C53	NA	NA	SRP212788_SCRBSeq_P3
#SRS5055254	SRR9630299	SINGLE	Homo sapiens	SCRBSeq	No	SRP212788	Retina	P3	Adult	NA	P3	Tissue	NA	NA	SAMN12199382	NA	Eye	NA	NA	sample_R4_C51	NA	NA	SRP212788_SCRBSeq_P3
#SRS5055253	SRR9630298	SINGLE	Homo sapiens	SCRBSeq	No	SRP212788	Retina	P3	Adult	NA	P3	Tissue	NA	NA	SAMN12199383	NA	Eye	NA	NA	sample_R4_C3	NA	NA	SRP212788_SCRBSeq_P3
#SRS5055252	SRR9629297	SINGLE	Homo sapiens	SCRBSeq	No	SRP212788	Retina	P3	Adult	NA	P3	Tissue	NA	NA	SAMN12199773	NA	Eye	NA	NA	sample_R30_C60	NA	NA	SRP212788_SCRBSeq_P3
#SRS5055250	SRR9629296	SINGLE	Homo sapiens	SCRBSeq	No	SRP212788	Retina	P3	Adult	NA	P3	Tissue	NA	NA	SAMN12199774	NA	Eye	NA	NA	sample_R30_C47	NA	NA	SRP212788_SCRBSeq_P3
#SRS5055251	SRR9629295	SINGLE	Homo sapiens	SCRBSeq	No	SRP212788	Retina	P3	Adult	NA	P3	Tissue	NA	NA	SAMN12199775	NA	Eye	NA	NA	sample_R30_C42	NA	NA	SRP212788_SCRBSeq_P3
#SRS5055249	SRR9629294	SINGLE	Homo sapiens	SCRBSeq	No	SRP212788	Retina	P3	Adult	NA	P3	Tissue	NA	NA	SAMN12199776	NA	Eye	NA	NA	sample_R30_C41	NA	NA	SRP212788_SCRBSeq_P3
#SRS5055248	SRR9629293	SINGLE	Homo sapiens	SCRBSeq	No	SRP212788	Retina	P3	Adult	NA	P3	Tissue	NA	NA	SAMN12199777	NA	Eye	NA	NA	sample_R30_C38	NA	NA	SRP212788_SCRBSeq_P3
#SRS5055247	SRR9629292	SINGLE	Homo sapiens	SCRBSeq	No	SRP212788	Retina	P3	Adult	NA	P3	Tissue	NA	NA	SAMN12199778	NA	Eye	NA	NA	sample_R30_C37	NA	NA	SRP212788_SCRBSeq_P3
#SRS5055246	SRR9629291	SINGLE	Homo sapiens	SCRBSeq	No	SRP212788	Retina	P3	Adult	NA	P3	Tissue	NA	NA	SAMN12199779	NA	Eye	NA	NA	sample_R30_C36	NA	NA	SRP212788_SCRBSeq_P3
#SRS5055245	SRR9629290	SINGLE	Homo sapiens	SCRBSeq	No	SRP212788	Retina	P3	Adult	NA	P3	Tissue	NA	NA	SAMN12199780	NA	Eye	NA	NA	sample_R30_C27	NA	NA	SRP212788_SCRBSeq_P3
#SRS5055244	SRR9628449	SINGLE	Homo sapiens	SCRBSeq	No	SRP212788	Retina	P3	Adult	NA	P3	Tissue	NA	NA	SAMN12194935	NA	Eye	NA	NA	Per_R69_C1	NA	NA	SRP212788_SCRBSeq_P3
#SRS5055242	SRR9628448	SINGLE	Homo sapiens	SCRBSeq	No	SRP212788	Retina	P3	Adult	NA	P3	Tissue	NA	NA	SAMN12194936	NA	Eye	NA	NA	Per_R68_C8	NA	NA	SRP212788_SCRBSeq_P3
#SRS5055243	SRR9628447	SINGLE	Homo sapiens	SCRBSeq	No	SRP212788	Retina	P3	Adult	NA	P3	Tissue	NA	NA	SAMN12194937	NA	Eye	NA	NA	Per_R68_C59	NA	NA	SRP212788_SCRBSeq_P3
#SRS5055241	SRR9628446	SINGLE	Homo sapiens	SCRBSeq	No	SRP212788	Retina	P3	Adult	NA	P3	Tissue	NA	NA	SAMN12194938	NA	Eye	NA	NA	Per_R68_C51	NA	NA	SRP212788_SCRBSeq_P3
#SRS5055240	SRR9628445	SINGLE	Homo sapiens	SCRBSeq	No	SRP212788	Retina	P3	Adult	NA	P3	Tissue	NA	NA	SAMN12194939	NA	Eye	NA	NA	Per_R68_C33	NA	NA	SRP212788_SCRBSeq_P3
#SRS5055239	SRR9628444	SINGLE	Homo sapiens	SCRBSeq	No	SRP212788	Retina	P3	Adult	NA	P3	Tissue	NA	NA	SAMN12194940	NA	Eye	NA	NA	Per_R68_C32	NA	NA	SRP212788_SCRBSeq_P3
#SRS5055238	SRR9628443	SINGLE	Homo sapiens	SCRBSeq	No	SRP212788	Retina	P3	Adult	NA	P3	Tissue	NA	NA	SAMN12194941	NA	Eye	NA	NA	Per_R68_C31	NA	NA	SRP212788_SCRBSeq_P3
#SRS5055237	SRR9628442	SINGLE	Homo sapiens	SCRBSeq	No	SRP212788	Retina	P3	Adult	NA	P3	Tissue	NA	NA	SAMN12194942	NA	Eye	NA	NA	Per_R68_C27	NA	NA	SRP212788_SCRBSeq_P3
#SRS5055236	SRR9633992	SINGLE	Homo sapiens	SCRBSeq	No	SRP212788	Retina	P2	Adult	NA	P2	Tissue	NA	NA	SAMN12197148	NA	Eye	NA	NA	M_R66_C23	NA	NA	SRP212788_SCRBSeq_P2
#SRS5055235	SRR9633991	SINGLE	Homo sapiens	SCRBSeq	No	SRP212788	Retina	P2	Adult	NA	P2	Tissue	NA	NA	SAMN12197149	NA	Eye	NA	NA	M_R66_C21	NA	NA	SRP212788_SCRBSeq_P2
#SRS5055234	SRR9633990	SINGLE	Homo sapiens	SCRBSeq	No	SRP212788	Retina	P2	Adult	NA	P2	Tissue	NA	NA	SAMN12197150	NA	Eye	NA	NA	M_R66_C18	NA	NA	SRP212788_SCRBSeq_P2
#SRS5055233	SRR9633989	SINGLE	Homo sapiens	SCRBSeq	No	SRP212788	Retina	P2	Adult	NA	P2	Tissue	NA	NA	SAMN12197151	NA	Eye	NA	NA	M_R66_C16	NA	NA	SRP212788_SCRBSeq_P2
#SRS5055231	SRR9633988	SINGLE	Homo sapiens	SCRBSeq	No	SRP212788	Retina	P2	Adult	NA	P2	Tissue	NA	NA	SAMN12197152	NA	Eye	NA	NA	M_R65_C68	NA	NA	SRP212788_SCRBSeq_P2
#SRS5055232	SRR9633987	SINGLE	Homo sapiens	SCRBSeq	No	SRP212788	Retina	P2	Adult	NA	P2	Tissue	NA	NA	SAMN12197153	NA	Eye	NA	NA	M_R65_C42	NA	NA	SRP212788_SCRBSeq_P2
#SRS5055230	SRR9633986	SINGLE	Homo sapiens	SCRBSeq	No	SRP212788	Retina	P2	Adult	NA	P2	Tissue	NA	NA	SAMN12197154	NA	Eye	NA	NA	M_R65_C41	NA	NA	SRP212788_SCRBSeq_P2
#SRS5055229	SRR9633985	SINGLE	Homo sapiens	SCRBSeq	No	SRP212788	Retina	P2	Adult	NA	P2	Tissue	NA	NA	SAMN12197160	NA	Eye	NA	NA	M_R65_C38	NA	NA	SRP212788_SCRBSeq_P2
#SRS5055228	SRR9633082	SINGLE	Homo sapiens	SCRBSeq	No	SRP212788	Retina	P2	Adult	NA	P2	Tissue	NA	NA	SAMN12190911	NA	Eye	NA	NA	Macular_R7_C71	Macula	NA	SRP212788_SCRBSeq_P2
#SRS5055227	SRR9633081	SINGLE	Homo sapiens	SCRBSeq	No	SRP212788	Retina	P2	Adult	NA	P2	Tissue	NA	NA	SAMN12190912	NA	Eye	NA	NA	Macular_R7_C62	Macula	NA	SRP212788_SCRBSeq_P2
#SRS5055226	SRR9633080	SINGLE	Homo sapiens	SCRBSeq	No	SRP212788	Retina	P2	Adult	NA	P2	Tissue	NA	NA	SAMN12190913	NA	Eye	NA	NA	Macular_R7_C61	Macula	NA	SRP212788_SCRBSeq_P2
#SRS5055224	SRR9633079	SINGLE	Homo sapiens	SCRBSeq	No	SRP212788	Retina	P2	Adult	NA	P2	Tissue	NA	NA	SAMN12190914	NA	Eye	NA	NA	Macular_R7_C56	Macula	NA	SRP212788_SCRBSeq_P2
#SRS5055225	SRR9633078	SINGLE	Homo sapiens	SCRBSeq	No	SRP212788	Retina	P2	Adult	NA	P2	Tissue	NA	NA	SAMN12190915	NA	Eye	NA	NA	Macular_R7_C48	Macula	NA	SRP212788_SCRBSeq_P2
#SRS5055223	SRR9633077	SINGLE	Homo sapiens	SCRBSeq	No	SRP212788	Retina	P2	Adult	NA	P2	Tissue	NA	NA	SAMN12190916	NA	Eye	NA	NA	Macular_R7_C46	Macula	NA	SRP212788_SCRBSeq_P2
#SRS5055222	SRR9633076	SINGLE	Homo sapiens	SCRBSeq	No	SRP212788	Retina	P2	Adult	NA	P2	Tissue	NA	NA	SAMN12190917	NA	Eye	NA	NA	Macular_R7_C42	Macula	NA	SRP212788_SCRBSeq_P2
#SRS5055221	SRR9633075	SINGLE	Homo sapiens	SCRBSeq	No	SRP212788	Retina	P2	Adult	NA	P2	Tissue	NA	NA	SAMN12190918	NA	Eye	NA	NA	Macular_R7_C36	Macula	NA	SRP212788_SCRBSeq_P2
#SRS5055220	SRR9631449	SINGLE	Homo sapiens	SCRBSeq	No	SRP212788	Retina	P2	Adult	NA	P2	Tissue	NA	NA	SAMN12189968	NA	Eye	NA	NA	Macular_R26_C53	Macula	NA	SRP212788_SCRBSeq_P2
#SRS5055219	SRR9631448	SINGLE	Homo sapiens	SCRBSeq	No	SRP212788	Retina	P2	Adult	NA	P2	Tissue	NA	NA	SAMN12189969	NA	Eye	NA	NA	Macular_R26_C43	Macula	NA	SRP212788_SCRBSeq_P2
#SRS5055217	SRR9631447	SINGLE	Homo sapiens	SCRBSeq	No	SRP212788	Retina	P2	Adult	NA	P2	Tissue	NA	NA	SAMN12189970	NA	Eye	NA	NA	Macular_R26_C28	Macula	NA	SRP212788_SCRBSeq_P2
#SRS5055218	SRR9631446	SINGLE	Homo sapiens	SCRBSeq	No	SRP212788	Retina	P2	Adult	NA	P2	Tissue	NA	NA	SAMN12189971	NA	Eye	NA	NA	Macular_R26_C26	Macula	NA	SRP212788_SCRBSeq_P2
#SRS5055216	SRR9631445	SINGLE	Homo sapiens	SCRBSeq	No	SRP212788	Retina	P2	Adult	NA	P2	Tissue	NA	NA	SAMN12189972	NA	Eye	NA	NA	Macular_R26_C22	Macula	NA	SRP212788_SCRBSeq_P2
#SRS5055214	SRR9631444	SINGLE	Homo sapiens	SCRBSeq	No	SRP212788	Retina	P2	Adult	NA	P2	Tissue	NA	NA	SAMN12189973	NA	Eye	NA	NA	Macular_R25_C8	Macula	NA	SRP212788_SCRBSeq_P2
#SRS5055212	SRR9631443	SINGLE	Homo sapiens	SCRBSeq	No	SRP212788	Retina	P2	Adult	NA	P2	Tissue	NA	NA	SAMN12189974	NA	Eye	NA	NA	Macular_R25_C71	Macula	NA	SRP212788_SCRBSeq_P2
#SRS5055215	SRR9631442	SINGLE	Homo sapiens	SCRBSeq	No	SRP212788	Retina	P2	Adult	NA	P2	Tissue	NA	NA	SAMN12189978	NA	Eye	NA	NA	Macular_R25_C69	Macula	NA	SRP212788_SCRBSeq_P2
#SRS5055213	SRR9630657	SINGLE	Homo sapiens	SCRBSeq	No	SRP212788	Retina	P1	Adult	NA	P1	Tissue	NA	NA	SAMN12190475	NA	Eye	NA	NA	Periph_Nuc_R60_C67	Peripheral	NA	SRP212788_SCRBSeq_P1
#SRS5055210	SRR9630656	SINGLE	Homo sapiens	SCRBSeq	No	SRP212788	Retina	P1	Adult	NA	P1	Tissue	NA	NA	SAMN12190476	NA	Eye	NA	NA	Periph_Nuc_R60_C65	Peripheral	NA	SRP212788_SCRBSeq_P1
#SRS5055211	SRR9630655	SINGLE	Homo sapiens	SCRBSeq	No	SRP212788	Retina	P1	Adult	NA	P1	Tissue	NA	NA	SAMN12190472	NA	Eye	NA	NA	Periph_Nuc_R60_C62	Peripheral	NA	SRP212788_SCRBSeq_P1
#SRS5055209	SRR9630654	SINGLE	Homo sapiens	SCRBSeq	No	SRP212788	Retina	P1	Adult	NA	P1	Tissue	NA	NA	SAMN12190473	NA	Eye	NA	NA	Periph_Nuc_R60_C47	Peripheral	NA	SRP212788_SCRBSeq_P1
#SRS5055207	SRR9630653	SINGLE	Homo sapiens	SCRBSeq	No	SRP212788	Retina	P1	Adult	NA	P1	Tissue	NA	NA	SAMN12190477	NA	Eye	NA	NA	Periph_Nuc_R60_C46	Peripheral	NA	SRP212788_SCRBSeq_P1
#SRS5055206	SRR9630652	SINGLE	Homo sapiens	SCRBSeq	No	SRP212788	Retina	P1	Adult	NA	P1	Tissue	NA	NA	SAMN12190478	NA	Eye	NA	NA	Periph_Nuc_R60_C43	Peripheral	NA	SRP212788_SCRBSeq_P1
#SRS5055208	SRR9630651	SINGLE	Homo sapiens	SCRBSeq	No	SRP212788	Retina	P1	Adult	NA	P1	Tissue	NA	NA	SAMN12190479	NA	Eye	NA	NA	Periph_Nuc_R60_C41	Peripheral	NA	SRP212788_SCRBSeq_P1
#SRS5055205	SRR9630650	SINGLE	Homo sapiens	SCRBSeq	No	SRP212788	Retina	P1	Adult	NA	P1	Tissue	NA	NA	SAMN12190480	NA	Eye	NA	NA	Periph_Nuc_R60_C40	Peripheral	NA	SRP212788_SCRBSeq_P1
#SRS5055203	SRR9629817	SINGLE	Homo sapiens	SCRBSeq	No	SRP212788	Retina	P1	Adult	NA	P1	Tissue	NA	NA	SAMN12189469	NA	Eye	NA	NA	Macu_Nuc_R56_C55	NA	NA	SRP212788_SCRBSeq_P1
#SRS5055204	SRR9629816	SINGLE	Homo sapiens	SCRBSeq	No	SRP212788	Retina	P1	Adult	NA	P1	Tissue	NA	NA	SAMN12189470	NA	Eye	NA	NA	Macu_Nuc_R56_C54	NA	NA	SRP212788_SCRBSeq_P1
#SRS5055202	SRR9629815	SINGLE	Homo sapiens	SCRBSeq	No	SRP212788	Retina	P1	Adult	NA	P1	Tissue	NA	NA	SAMN12189471	NA	Eye	NA	NA	Macu_Nuc_R56_C48	NA	NA	SRP212788_SCRBSeq_P1
#SRS5055200	SRR9629814	SINGLE	Homo sapiens	SCRBSeq	No	SRP212788	Retina	P1	Adult	NA	P1	Tissue	NA	NA	SAMN12189472	NA	Eye	NA	NA	Macu_Nuc_R56_C35	NA	NA	SRP212788_SCRBSeq_P1
#SRS5055201	SRR9629813	SINGLE	Homo sapiens	SCRBSeq	No	SRP212788	Retina	P1	Adult	NA	P1	Tissue	NA	NA	SAMN12189473	NA	Eye	NA	NA	Macu_Nuc_R56_C29	NA	NA	SRP212788_SCRBSeq_P1
#SRS5055199	SRR9629812	SINGLE	Homo sapiens	SCRBSeq	No	SRP212788	Retina	P1	Adult	NA	P1	Tissue	NA	NA	SAMN12189474	NA	Eye	NA	NA	Macu_Nuc_R56_C28	NA	NA	SRP212788_SCRBSeq_P1
#SRS5055198	SRR9629811	SINGLE	Homo sapiens	SCRBSeq	No	SRP212788	Retina	P1	Adult	NA	P1	Tissue	NA	NA	SAMN12189475	NA	Eye	NA	NA	Macu_Nuc_R56_C25	NA	NA	SRP212788_SCRBSeq_P1
#SRS5055197	SRR9629810	SINGLE	Homo sapiens	SCRBSeq	No	SRP212788	Retina	P1	Adult	NA	P1	Tissue	NA	NA	SAMN12189476	NA	Eye	NA	NA	Macu_Nuc_R56_C24	NA	NA	SRP212788_SCRBSeq_P1
#SRS5055196	SRR9628889	SINGLE	Homo sapiens	SCRBSeq	No	SRP212788	Retina	P1	Adult	NA	P1	Tissue	NA	NA	SAMN12189199	NA	Eye	NA	NA	Mac1cell_R63_C63	NA	NA	SRP212788_SCRBSeq_P1
#SRS5055195	SRR9628888	SINGLE	Homo sapiens	SCRBSeq	No	SRP212788	Retina	P1	Adult	NA	P1	Tissue	NA	NA	SAMN12189201	NA	Eye	NA	NA	Mac1cell_R63_C58	NA	NA	SRP212788_SCRBSeq_P1
#SRS5055194	SRR9628887	SINGLE	Homo sapiens	SCRBSeq	No	SRP212788	Retina	P1	Adult	NA	P1	Tissue	NA	NA	SAMN12189195	NA	Eye	NA	NA	Mac1cell_R63_C52	NA	NA	SRP212788_SCRBSeq_P1
#SRS5055193	SRR9628886	SINGLE	Homo sapiens	SCRBSeq	No	SRP212788	Retina	P1	Adult	NA	P1	Tissue	NA	NA	SAMN12189202	NA	Eye	NA	NA	Mac1cell_R63_C50	NA	NA	SRP212788_SCRBSeq_P1
#SRS5055192	SRR9628885	SINGLE	Homo sapiens	SCRBSeq	No	SRP212788	Retina	P1	Adult	NA	P1	Tissue	NA	NA	SAMN12189204	NA	Eye	NA	NA	Mac1cell_R63_C43	NA	NA	SRP212788_SCRBSeq_P1
#SRS5055191	SRR9628884	SINGLE	Homo sapiens	SCRBSeq	No	SRP212788	Retina	P1	Adult	NA	P1	Tissue	NA	NA	SAMN12189205	NA	Eye	NA	NA	Mac1cell_R63_C34	NA	NA	SRP212788_SCRBSeq_P1
#SRS5055190	SRR9628883	SINGLE	Homo sapiens	SCRBSeq	No	SRP212788	Retina	P1	Adult	NA	P1	Tissue	NA	NA	SAMN12189150	NA	Eye	NA	NA	Mac1cell_R63_C22	NA	NA	SRP212788_SCRBSeq_P1
#SRS5055189	SRR9628882	SINGLE	Homo sapiens	SCRBSeq	No	SRP212788	Retina	P1	Adult	NA	P1	Tissue	NA	NA	SAMN12189151	NA	Eye	NA	NA	Mac1cell_R63_C11	NA	NA	SRP212788_SCRBSeq_P1
#SRS5055188	SRR9633920	SINGLE	Homo sapiens	SCRBSeq	No	SRP212788	Retina	P1	Adult	NA	P1	Tissue	NA	NA	SAMN12188217	NA	Eye	NA	NA	Mac1cell_R20_C13	NA	NA	SRP212788_SCRBSeq_P1
#SRS5055187	SRR9633919	SINGLE	Homo sapiens	SCRBSeq	No	SRP212788	Retina	P1	Adult	NA	P1	Tissue	NA	NA	SAMN12188218	NA	Eye	NA	NA	Mac1cell_R20_C0	NA	NA	SRP212788_SCRBSeq_P1
#SRS5055186	SRR9633918	SINGLE	Homo sapiens	SCRBSeq	No	SRP212788	Retina	P1	Adult	NA	P1	Tissue	NA	NA	SAMN12188219	NA	Eye	NA	NA	Mac1cell_R1_C6	NA	NA	SRP212788_SCRBSeq_P1
#SRS5055185	SRR9633917	SINGLE	Homo sapiens	SCRBSeq	No	SRP212788	Retina	P1	Adult	NA	P1	Tissue	NA	NA	SAMN12188221	NA	Eye	NA	NA	Mac1cell_R1_C65	NA	NA	SRP212788_SCRBSeq_P1
#SRS5055184	SRR9633916	SINGLE	Homo sapiens	SCRBSeq	No	SRP212788	Retina	P1	Adult	NA	P1	Tissue	NA	NA	SAMN12188222	NA	Eye	NA	NA	Mac1cell_R1_C61	NA	NA	SRP212788_SCRBSeq_P1
#SRS5055182	SRR9633915	SINGLE	Homo sapiens	SCRBSeq	No	SRP212788	Retina	P1	Adult	NA	P1	Tissue	NA	NA	SAMN12188223	NA	Eye	NA	NA	Mac1cell_R1_C57	NA	NA	SRP212788_SCRBSeq_P1
#SRS5055183	SRR9633914	SINGLE	Homo sapiens	SCRBSeq	No	SRP212788	Retina	P1	Adult	NA	P1	Tissue	NA	NA	SAMN12188224	NA	Eye	NA	NA	Mac1cell_R1_C54	NA	NA	SRP212788_SCRBSeq_P1
#SRS5055181	SRR9633913	SINGLE	Homo sapiens	SCRBSeq	No	SRP212788	Retina	P1	Adult	NA	P1	Tissue	NA	NA	SAMN12188225	NA	Eye	NA	NA	Mac1cell_R1_C53	NA	NA	SRP212788_SCRBSeq_P1
#SRS5055180	SRR9628185	SINGLE	Homo sapiens	SCRBSeq	No	SRP212788	Retina	P1	Adult	NA	P1	Tissue	NA	NA	SAMN12188529	NA	Eye	NA	NA	Mac1cell_R41_C26	NA	NA	SRP212788_SCRBSeq_P1
#SRS5055179	SRR9628184	SINGLE	Homo sapiens	SCRBSeq	No	SRP212788	Retina	P1	Adult	NA	P1	Tissue	NA	NA	SAMN12188531	NA	Eye	NA	NA	Mac1cell_R41_C24	NA	NA	SRP212788_SCRBSeq_P1
#SRS5055177	SRR9628183	SINGLE	Homo sapiens	SCRBSeq	No	SRP212788	Retina	P1	Adult	NA	P1	Tissue	NA	NA	SAMN12188469	NA	Eye	NA	NA	Mac1cell_R41_C23	NA	NA	SRP212788_SCRBSeq_P1
#SRS5055178	SRR9628182	SINGLE	Homo sapiens	SCRBSeq	No	SRP212788	Retina	P1	Adult	NA	P1	Tissue	NA	NA	SAMN12188470	NA	Eye	NA	NA	Mac1cell_R41_C19	NA	NA	SRP212788_SCRBSeq_P1
#SRS5055176	SRR9628181	SINGLE	Homo sapiens	SCRBSeq	No	SRP212788	Retina	P1	Adult	NA	P1	Tissue	NA	NA	SAMN12188471	NA	Eye	NA	NA	Mac1cell_R40_C7	NA	NA	SRP212788_SCRBSeq_P1
#SRS5055175	SRR9628180	SINGLE	Homo sapiens	SCRBSeq	No	SRP212788	Retina	P1	Adult	NA	P1	Tissue	NA	NA	SAMN12188473	NA	Eye	NA	NA	Mac1cell_R40_C70	NA	NA	SRP212788_SCRBSeq_P1
#SRS5055173	SRR9628179	SINGLE	Homo sapiens	SCRBSeq	No	SRP212788	Retina	P1	Adult	NA	P1	Tissue	NA	NA	SAMN12188474	NA	Eye	NA	NA	Mac1cell_R40_C68	NA	NA	SRP212788_SCRBSeq_P1
#SRS5055174	SRR9628178	SINGLE	Homo sapiens	SCRBSeq	No	SRP212788	Retina	P1	Adult	NA	P1	Tissue	NA	NA	SAMN12188475	NA	Eye	NA	NA	Mac1cell_R40_C67	NA	NA	SRP212788_SCRBSeq_P1
#SRS5055172	SRR9633668	SINGLE	Homo sapiens	SCRBSeq	No	SRP212788	Retina	P3	Adult	NA	P3	Tissue	NA	NA	SAMN12201113	NA	Eye	NA	NA	Per_R7_C13	NA	NA	SRP212788_SCRBSeq_P3
#SRS5055171	SRR9633667	SINGLE	Homo sapiens	SCRBSeq	No	SRP212788	Retina	P3	Adult	NA	P3	Tissue	NA	NA	SAMN12201115	NA	Eye	NA	NA	Per_R71_C64	NA	NA	SRP212788_SCRBSeq_P3
#SRS5055170	SRR9633666	SINGLE	Homo sapiens	SCRBSeq	No	SRP212788	Retina	P3	Adult	NA	P3	Tissue	NA	NA	SAMN12201116	NA	Eye	NA	NA	Per_R71_C60	NA	NA	SRP212788_SCRBSeq_P3
#SRS5055169	SRR9633665	SINGLE	Homo sapiens	SCRBSeq	No	SRP212788	Retina	P3	Adult	NA	P3	Tissue	NA	NA	SAMN12201117	NA	Eye	NA	NA	Per_R71_C47	NA	NA	SRP212788_SCRBSeq_P3
#SRS5055168	SRR9633664	SINGLE	Homo sapiens	SCRBSeq	No	SRP212788	Retina	P3	Adult	NA	P3	Tissue	NA	NA	SAMN12201118	NA	Eye	NA	NA	Per_R71_C45	NA	NA	SRP212788_SCRBSeq_P3
#SRS5055166	SRR9633663	SINGLE	Homo sapiens	SCRBSeq	No	SRP212788	Retina	P3	Adult	NA	P3	Tissue	NA	NA	SAMN12201119	NA	Eye	NA	NA	Per_R71_C43	NA	NA	SRP212788_SCRBSeq_P3
#SRS5055167	SRR9633662	SINGLE	Homo sapiens	SCRBSeq	No	SRP212788	Retina	P3	Adult	NA	P3	Tissue	NA	NA	SAMN12201120	NA	Eye	NA	NA	Per_R71_C38	NA	NA	SRP212788_SCRBSeq_P3
#SRS5055165	SRR9633661	SINGLE	Homo sapiens	SCRBSeq	No	SRP212788	Retina	P3	Adult	NA	P3	Tissue	NA	NA	SAMN12201121	NA	Eye	NA	NA	Per_R71_C23	NA	NA	SRP212788_SCRBSeq_P3
#SRS5055164	SRR9632569	SINGLE	Homo sapiens	SCRBSeq	No	SRP212788	Retina	P3	Adult	NA	P3	Tissue	NA	NA	SAMN12201486	NA	Eye	NA	NA	Per_R34_C44	NA	NA	SRP212788_SCRBSeq_P3
#SRS5055163	SRR9632568	SINGLE	Homo sapiens	SCRBSeq	No	SRP212788	Retina	P3	Adult	NA	P3	Tissue	NA	NA	SAMN12201487	NA	Eye	NA	NA	Per_R34_C17	NA	NA	SRP212788_SCRBSeq_P3
#SRS5055162	SRR9632567	SINGLE	Homo sapiens	SCRBSeq	No	SRP212788	Retina	P3	Adult	NA	P3	Tissue	NA	NA	SAMN12201488	NA	Eye	NA	NA	Per_R34_C14	NA	NA	SRP212788_SCRBSeq_P3
#SRS5055161	SRR9632566	SINGLE	Homo sapiens	SCRBSeq	No	SRP212788	Retina	P3	Adult	NA	P3	Tissue	NA	NA	SAMN12201489	NA	Eye	NA	NA	Per_R33_C69	NA	NA	SRP212788_SCRBSeq_P3
#SRS5055160	SRR9632565	SINGLE	Homo sapiens	SCRBSeq	No	SRP212788	Retina	P3	Adult	NA	P3	Tissue	NA	NA	SAMN12201490	NA	Eye	NA	NA	Per_R33_C66	NA	NA	SRP212788_SCRBSeq_P3
#SRS5055159	SRR9632564	SINGLE	Homo sapiens	SCRBSeq	No	SRP212788	Retina	P3	Adult	NA	P3	Tissue	NA	NA	SAMN12201491	NA	Eye	NA	NA	Per_R33_C41	NA	NA	SRP212788_SCRBSeq_P3
#SRS5055158	SRR9632563	SINGLE	Homo sapiens	SCRBSeq	No	SRP212788	Retina	P3	Adult	NA	P3	Tissue	NA	NA	SAMN12201492	NA	Eye	NA	NA	Per_R33_C40	NA	NA	SRP212788_SCRBSeq_P3
#SRS5055157	SRR9632562	SINGLE	Homo sapiens	SCRBSeq	No	SRP212788	Retina	P3	Adult	NA	P3	Tissue	NA	NA	SAMN12201493	NA	Eye	NA	NA	Per_R33_C39	NA	NA	SRP212788_SCRBSeq_P3
#SRS5055155	SRR9631649	SINGLE	Homo sapiens	SCRBSeq	No	SRP212788	Retina	P3	Adult	NA	P3	Tissue	NA	NA	SAMN12200197	NA	Eye	NA	NA	Mac_R42_C30	NA	NA	SRP212788_SCRBSeq_P3
#SRS5055156	SRR9631648	SINGLE	Homo sapiens	SCRBSeq	No	SRP212788	Retina	P3	Adult	NA	P3	Tissue	NA	NA	SAMN12200198	NA	Eye	NA	NA	Mac_R42_C28	NA	NA	SRP212788_SCRBSeq_P3
#SRS5055154	SRR9631647	SINGLE	Homo sapiens	SCRBSeq	No	SRP212788	Retina	P3	Adult	NA	P3	Tissue	NA	NA	SAMN12200199	NA	Eye	NA	NA	Mac_R42_C25	NA	NA	SRP212788_SCRBSeq_P3
#SRS5055153	SRR9631646	SINGLE	Homo sapiens	SCRBSeq	No	SRP212788	Retina	P3	Adult	NA	P3	Tissue	NA	NA	SAMN12200200	NA	Eye	NA	NA	Mac_R42_C24	NA	NA	SRP212788_SCRBSeq_P3
#SRS5055152	SRR9631645	SINGLE	Homo sapiens	SCRBSeq	No	SRP212788	Retina	P3	Adult	NA	P3	Tissue	NA	NA	SAMN12200201	NA	Eye	NA	NA	Mac_R42_C10	NA	NA	SRP212788_SCRBSeq_P3
#SRS5055151	SRR9631644	SINGLE	Homo sapiens	SCRBSeq	No	SRP212788	Retina	P3	Adult	NA	P3	Tissue	NA	NA	SAMN12200202	NA	Eye	NA	NA	Mac_R41_C8	NA	NA	SRP212788_SCRBSeq_P3
#SRS5055150	SRR9631643	SINGLE	Homo sapiens	SCRBSeq	No	SRP212788	Retina	P3	Adult	NA	P3	Tissue	NA	NA	SAMN12200203	NA	Eye	NA	NA	Mac_R41_C55	NA	NA	SRP212788_SCRBSeq_P3
#SRS5055148	SRR9631642	SINGLE	Homo sapiens	SCRBSeq	No	SRP212788	Retina	P3	Adult	NA	P3	Tissue	NA	NA	SAMN12200204	NA	Eye	NA	NA	Mac_R41_C51	NA	NA	SRP212788_SCRBSeq_P3
#SRS5055149	SRR9630745	SINGLE	Homo sapiens	SCRBSeq	No	SRP212788	Retina	P3	Adult	NA	P3	Tissue	NA	NA	SAMN12200650	NA	Eye	NA	NA	sample_R61_C45	NA	NA	SRP212788_SCRBSeq_P3
#SRS5055147	SRR9630744	SINGLE	Homo sapiens	SCRBSeq	No	SRP212788	Retina	P3	Adult	NA	P3	Tissue	NA	NA	SAMN12200651	NA	Eye	NA	NA	sample_R61_C37	NA	NA	SRP212788_SCRBSeq_P3
#SRS5055146	SRR9630743	SINGLE	Homo sapiens	SCRBSeq	No	SRP212788	Retina	P3	Adult	NA	P3	Tissue	NA	NA	SAMN12200652	NA	Eye	NA	NA	sample_R61_C35	NA	NA	SRP212788_SCRBSeq_P3
#SRS5055145	SRR9630742	SINGLE	Homo sapiens	SCRBSeq	No	SRP212788	Retina	P3	Adult	NA	P3	Tissue	NA	NA	SAMN12200653	NA	Eye	NA	NA	sample_R61_C33	NA	NA	SRP212788_SCRBSeq_P3
#SRS5055144	SRR9630741	SINGLE	Homo sapiens	SCRBSeq	No	SRP212788	Retina	P3	Adult	NA	P3	Tissue	NA	NA	SAMN12200654	NA	Eye	NA	NA	sample_R61_C2	NA	NA	SRP212788_SCRBSeq_P3
#SRS5055143	SRR9630740	SINGLE	Homo sapiens	SCRBSeq	No	SRP212788	Retina	P3	Adult	NA	P3	Tissue	NA	NA	SAMN12200655	NA	Eye	NA	NA	sample_R61_C23	NA	NA	SRP212788_SCRBSeq_P3
#SRS5055142	SRR9630739	SINGLE	Homo sapiens	SCRBSeq	No	SRP212788	Retina	P3	Adult	NA	P3	Tissue	NA	NA	SAMN12200656	NA	Eye	NA	NA	sample_R61_C18	NA	NA	SRP212788_SCRBSeq_P3
#SRS5055141	SRR9630738	SINGLE	Homo sapiens	SCRBSeq	No	SRP212788	Retina	P3	Adult	NA	P3	Tissue	NA	NA	SAMN12200657	NA	Eye	NA	NA	sample_R61_C17	NA	NA	SRP212788_SCRBSeq_P3
#SRS5055140	SRR9630297	SINGLE	Homo sapiens	SCRBSeq	No	SRP212788	Retina	P3	Adult	NA	P3	Tissue	NA	NA	SAMN12199384	NA	Eye	NA	NA	sample_R4_C34	NA	NA	SRP212788_SCRBSeq_P3
#SRS5055139	SRR9630296	SINGLE	Homo sapiens	SCRBSeq	No	SRP212788	Retina	P3	Adult	NA	P3	Tissue	NA	NA	SAMN12199385	NA	Eye	NA	NA	sample_R4_C13	NA	NA	SRP212788_SCRBSeq_P3
#SRS5055138	SRR9630295	SINGLE	Homo sapiens	SCRBSeq	No	SRP212788	Retina	P3	Adult	NA	P3	Tissue	NA	NA	SAMN12199351	NA	Eye	NA	NA	sample_R4_C12	NA	NA	SRP212788_SCRBSeq_P3
#SRS5055137	SRR9630294	SINGLE	Homo sapiens	SCRBSeq	No	SRP212788	Retina	P3	Adult	NA	P3	Tissue	NA	NA	SAMN12199386	NA	Eye	NA	NA	sample_R49_C7	NA	NA	SRP212788_SCRBSeq_P3
#SRS5055136	SRR9630293	SINGLE	Homo sapiens	SCRBSeq	No	SRP212788	Retina	P3	Adult	NA	P3	Tissue	NA	NA	SAMN12199320	NA	Eye	NA	NA	sample_R49_C65	NA	NA	SRP212788_SCRBSeq_P3
#SRS5055135	SRR9630292	SINGLE	Homo sapiens	SCRBSeq	No	SRP212788	Retina	P3	Adult	NA	P3	Tissue	NA	NA	SAMN12199321	NA	Eye	NA	NA	sample_R49_C60	NA	NA	SRP212788_SCRBSeq_P3
#SRS5055133	SRR9630291	SINGLE	Homo sapiens	SCRBSeq	No	SRP212788	Retina	P3	Adult	NA	P3	Tissue	NA	NA	SAMN12199348	NA	Eye	NA	NA	sample_R49_C5	NA	NA	SRP212788_SCRBSeq_P3
#SRS5055134	SRR9630290	SINGLE	Homo sapiens	SCRBSeq	No	SRP212788	Retina	P3	Adult	NA	P3	Tissue	NA	NA	SAMN12199349	NA	Eye	NA	NA	sample_R49_C52	NA	NA	SRP212788_SCRBSeq_P3
#SRS5055132	SRR9629289	SINGLE	Homo sapiens	SCRBSeq	No	SRP212788	Retina	P3	Adult	NA	P3	Tissue	NA	NA	SAMN12199781	NA	Eye	NA	NA	sample_R30_C20	NA	NA	SRP212788_SCRBSeq_P3
#SRS5055131	SRR9629288	SINGLE	Homo sapiens	SCRBSeq	No	SRP212788	Retina	P3	Adult	NA	P3	Tissue	NA	NA	SAMN12199782	NA	Eye	NA	NA	sample_R30_C15	NA	NA	SRP212788_SCRBSeq_P3
#SRS5055129	SRR9629287	SINGLE	Homo sapiens	SCRBSeq	No	SRP212788	Retina	P3	Adult	NA	P3	Tissue	NA	NA	SAMN12199783	NA	Eye	NA	NA	sample_R2_C8	NA	NA	SRP212788_SCRBSeq_P3
#SRS5055130	SRR9629286	SINGLE	Homo sapiens	SCRBSeq	No	SRP212788	Retina	P3	Adult	NA	P3	Tissue	NA	NA	SAMN12199784	NA	Eye	NA	NA	sample_R2_C69	NA	NA	SRP212788_SCRBSeq_P3
#SRS5055128	SRR9629285	SINGLE	Homo sapiens	SCRBSeq	No	SRP212788	Retina	P3	Adult	NA	P3	Tissue	NA	NA	SAMN12199846	NA	Eye	NA	NA	sample_R2_C67	NA	NA	SRP212788_SCRBSeq_P3
#SRS5055127	SRR9629284	SINGLE	Homo sapiens	SCRBSeq	No	SRP212788	Retina	P3	Adult	NA	P3	Tissue	NA	NA	SAMN12199785	NA	Eye	NA	NA	sample_R2_C5	NA	NA	SRP212788_SCRBSeq_P3
#SRS5055126	SRR9629283	SINGLE	Homo sapiens	SCRBSeq	No	SRP212788	Retina	P3	Adult	NA	P3	Tissue	NA	NA	SAMN12199786	NA	Eye	NA	NA	sample_R2_C59	NA	NA	SRP212788_SCRBSeq_P3
#SRS5055124	SRR9629282	SINGLE	Homo sapiens	SCRBSeq	No	SRP212788	Retina	P3	Adult	NA	P3	Tissue	NA	NA	SAMN12199787	NA	Eye	NA	NA	sample_R2_C53	NA	NA	SRP212788_SCRBSeq_P3
#SRS5055125	SRR9628441	SINGLE	Homo sapiens	SCRBSeq	No	SRP212788	Retina	P3	Adult	NA	P3	Tissue	NA	NA	SAMN12194943	NA	Eye	NA	NA	Per_R67_C28	NA	NA	SRP212788_SCRBSeq_P3
#SRS5055123	SRR9628440	SINGLE	Homo sapiens	SCRBSeq	No	SRP212788	Retina	P3	Adult	NA	P3	Tissue	NA	NA	SAMN12194944	NA	Eye	NA	NA	Per_R66_C35	NA	NA	SRP212788_SCRBSeq_P3
#SRS5055122	SRR9628439	SINGLE	Homo sapiens	SCRBSeq	No	SRP212788	Retina	P3	Adult	NA	P3	Tissue	NA	NA	SAMN12194945	NA	Eye	NA	NA	Per_R66_C32	NA	NA	SRP212788_SCRBSeq_P3
#SRS5055121	SRR9628438	SINGLE	Homo sapiens	SCRBSeq	No	SRP212788	Retina	P3	Adult	NA	P3	Tissue	NA	NA	SAMN12194946	NA	Eye	NA	NA	Per_R66_C30	NA	NA	SRP212788_SCRBSeq_P3
#SRS5055120	SRR9628437	SINGLE	Homo sapiens	SCRBSeq	No	SRP212788	Retina	P3	Adult	NA	P3	Tissue	NA	NA	SAMN12194947	NA	Eye	NA	NA	Per_R65_C48	NA	NA	SRP212788_SCRBSeq_P3
#SRS5055119	SRR9628436	SINGLE	Homo sapiens	SCRBSeq	No	SRP212788	Retina	P3	Adult	NA	P3	Tissue	NA	NA	SAMN12194948	NA	Eye	NA	NA	Per_R65_C3	NA	NA	SRP212788_SCRBSeq_P3
#SRS5055118	SRR9628435	SINGLE	Homo sapiens	SCRBSeq	No	SRP212788	Retina	P3	Adult	NA	P3	Tissue	NA	NA	SAMN12194949	NA	Eye	NA	NA	Per_R65_C2	NA	NA	SRP212788_SCRBSeq_P3
#SRS5055117	SRR9628434	SINGLE	Homo sapiens	SCRBSeq	No	SRP212788	Retina	P3	Adult	NA	P3	Tissue	NA	NA	SAMN12194950	NA	Eye	NA	NA	Per_R65_C27	NA	NA	SRP212788_SCRBSeq_P3
#SRS5055115	SRR9633984	SINGLE	Homo sapiens	SCRBSeq	No	SRP212788	Retina	P2	Adult	NA	P2	Tissue	NA	NA	SAMN12197171	NA	Eye	NA	NA	M_R64_C69	NA	NA	SRP212788_SCRBSeq_P2
#SRS5055116	SRR9633983	SINGLE	Homo sapiens	SCRBSeq	No	SRP212788	Retina	P2	Adult	NA	P2	Tissue	NA	NA	SAMN12197184	NA	Eye	NA	NA	M_R64_C62	NA	NA	SRP212788_SCRBSeq_P2
#SRS5055114	SRR9633982	SINGLE	Homo sapiens	SCRBSeq	No	SRP212788	Retina	P2	Adult	NA	P2	Tissue	NA	NA	SAMN12197185	NA	Eye	NA	NA	M_R64_C41	NA	NA	SRP212788_SCRBSeq_P2
#SRS5055113	SRR9633981	SINGLE	Homo sapiens	SCRBSeq	No	SRP212788	Retina	P2	Adult	NA	P2	Tissue	NA	NA	SAMN12197186	NA	Eye	NA	NA	M_R64_C18	NA	NA	SRP212788_SCRBSeq_P2
#SRS5055112	SRR9633980	SINGLE	Homo sapiens	SCRBSeq	No	SRP212788	Retina	P2	Adult	NA	P2	Tissue	NA	NA	SAMN12197187	NA	Eye	NA	NA	M_R64_C17	NA	NA	SRP212788_SCRBSeq_P2
#SRS5055111	SRR9633979	SINGLE	Homo sapiens	SCRBSeq	No	SRP212788	Retina	P2	Adult	NA	P2	Tissue	NA	NA	SAMN12197188	NA	Eye	NA	NA	M_R64_C13	NA	NA	SRP212788_SCRBSeq_P2
#SRS5055110	SRR9633978	SINGLE	Homo sapiens	SCRBSeq	No	SRP212788	Retina	P2	Adult	NA	P2	Tissue	NA	NA	SAMN12197189	NA	Eye	NA	NA	M_R63_C66	NA	NA	SRP212788_SCRBSeq_P2
#SRS5055109	SRR9633977	SINGLE	Homo sapiens	SCRBSeq	No	SRP212788	Retina	P2	Adult	NA	P2	Tissue	NA	NA	SAMN12197190	NA	Eye	NA	NA	M_R63_C61	NA	NA	SRP212788_SCRBSeq_P2
#SRS5055108	SRR9633074	SINGLE	Homo sapiens	SCRBSeq	No	SRP212788	Retina	P2	Adult	NA	P2	Tissue	NA	NA	SAMN12190919	NA	Eye	NA	NA	Macular_R7_C34	Macula	NA	SRP212788_SCRBSeq_P2
#SRS5055107	SRR9633073	SINGLE	Homo sapiens	SCRBSeq	No	SRP212788	Retina	P2	Adult	NA	P2	Tissue	NA	NA	SAMN12190920	NA	Eye	NA	NA	Macular_R7_C32	Macula	NA	SRP212788_SCRBSeq_P2
#SRS5055106	SRR9633072	SINGLE	Homo sapiens	SCRBSeq	No	SRP212788	Retina	P2	Adult	NA	P2	Tissue	NA	NA	SAMN12190921	NA	Eye	NA	NA	Macular_R7_C28	Macula	NA	SRP212788_SCRBSeq_P2
#SRS5055105	SRR9633071	SINGLE	Homo sapiens	SCRBSeq	No	SRP212788	Retina	P2	Adult	NA	P2	Tissue	NA	NA	SAMN12191162	NA	Eye	NA	NA	Macular_R7_C20	Macula	NA	SRP212788_SCRBSeq_P2
#SRS5055104	SRR9633070	SINGLE	Homo sapiens	SCRBSeq	No	SRP212788	Retina	P2	Adult	NA	P2	Tissue	NA	NA	SAMN12191163	NA	Eye	NA	NA	Macular_R7_C18	Macula	NA	SRP212788_SCRBSeq_P2
#SRS5055103	SRR9633069	SINGLE	Homo sapiens	SCRBSeq	No	SRP212788	Retina	P2	Adult	NA	P2	Tissue	NA	NA	SAMN12191164	NA	Eye	NA	NA	Macular_R7_C16	Macula	NA	SRP212788_SCRBSeq_P2
#SRS5055102	SRR9632988	SINGLE	Homo sapiens	SCRBSeq	No	SRP212788	Retina	P2	Adult	NA	P2	Tissue	NA	NA	SAMN12191165	NA	Eye	NA	NA	Macular_R7_C10	Macula	NA	SRP212788_SCRBSeq_P2
#SRS5055101	SRR9632987	SINGLE	Homo sapiens	SCRBSeq	No	SRP212788	Retina	P2	Adult	NA	P2	Tissue	NA	NA	SAMN12191166	NA	Eye	NA	NA	Macular_R71_C70	Macula	NA	SRP212788_SCRBSeq_P2
#SRS5055100	SRR9632257	SINGLE	Homo sapiens	SCRBSeq	No	SRP212788	Retina	P2	Adult	NA	P2	Tissue	NA	NA	SAMN12190887	NA	Eye	NA	NA	Macular_R50_C64	Macula	NA	SRP212788_SCRBSeq_P2
#SRS5055099	SRR9632256	SINGLE	Homo sapiens	SCRBSeq	No	SRP212788	Retina	P2	Adult	NA	P2	Tissue	NA	NA	SAMN12190888	NA	Eye	NA	NA	Macular_R50_C57	Macula	NA	SRP212788_SCRBSeq_P2
#SRS5055098	SRR9632255	SINGLE	Homo sapiens	SCRBSeq	No	SRP212788	Retina	P2	Adult	NA	P2	Tissue	NA	NA	SAMN12190889	NA	Eye	NA	NA	Macular_R50_C56	Macula	NA	SRP212788_SCRBSeq_P2
#SRS5055097	SRR9632254	SINGLE	Homo sapiens	SCRBSeq	No	SRP212788	Retina	P2	Adult	NA	P2	Tissue	NA	NA	SAMN12190890	NA	Eye	NA	NA	Macular_R50_C55	Macula	NA	SRP212788_SCRBSeq_P2
#SRS5055096	SRR9632253	SINGLE	Homo sapiens	SCRBSeq	No	SRP212788	Retina	P2	Adult	NA	P2	Tissue	NA	NA	SAMN12190891	NA	Eye	NA	NA	Macular_R50_C53	Macula	NA	SRP212788_SCRBSeq_P2
#SRS5055095	SRR9632252	SINGLE	Homo sapiens	SCRBSeq	No	SRP212788	Retina	P2	Adult	NA	P2	Tissue	NA	NA	SAMN12190892	NA	Eye	NA	NA	Macular_R50_C52	Macula	NA	SRP212788_SCRBSeq_P2
#SRS5055094	SRR9632251	SINGLE	Homo sapiens	SCRBSeq	No	SRP212788	Retina	P2	Adult	NA	P2	Tissue	NA	NA	SAMN12190577	NA	Eye	NA	NA	Macular_R50_C49	Macula	NA	SRP212788_SCRBSeq_P2
#SRS5055093	SRR9632250	SINGLE	Homo sapiens	SCRBSeq	No	SRP212788	Retina	P2	Adult	NA	P2	Tissue	NA	NA	SAMN12190576	NA	Eye	NA	NA	Macular_R50_C46	Macula	NA	SRP212788_SCRBSeq_P2
#SRS5055091	SRR9631441	SINGLE	Homo sapiens	SCRBSeq	No	SRP212788	Retina	P2	Adult	NA	P2	Tissue	NA	NA	SAMN12189979	NA	Eye	NA	NA	Macular_R25_C66	Macula	NA	SRP212788_SCRBSeq_P2
#SRS5055090	SRR9631440	SINGLE	Homo sapiens	SCRBSeq	No	SRP212788	Retina	P2	Adult	NA	P2	Tissue	NA	NA	SAMN12189975	NA	Eye	NA	NA	Macular_R25_C59	Macula	NA	SRP212788_SCRBSeq_P2
#SRS5055089	SRR9631439	SINGLE	Homo sapiens	SCRBSeq	No	SRP212788	Retina	P2	Adult	NA	P2	Tissue	NA	NA	SAMN12189976	NA	Eye	NA	NA	Macular_R25_C58	Macula	NA	SRP212788_SCRBSeq_P2
#SRS5055088	SRR9631438	SINGLE	Homo sapiens	SCRBSeq	No	SRP212788	Retina	P2	Adult	NA	P2	Tissue	NA	NA	SAMN12189977	NA	Eye	NA	NA	Macular_R25_C57	Macula	NA	SRP212788_SCRBSeq_P2
#SRS5055087	SRR9631437	SINGLE	Homo sapiens	SCRBSeq	No	SRP212788	Retina	P2	Adult	NA	P2	Tissue	NA	NA	SAMN12189980	NA	Eye	NA	NA	Macular_R25_C52	Macula	NA	SRP212788_SCRBSeq_P2
#SRS5055092	SRR9631436	SINGLE	Homo sapiens	SCRBSeq	No	SRP212788	Retina	P2	Adult	NA	P2	Tissue	NA	NA	SAMN12189981	NA	Eye	NA	NA	Macular_R25_C32	Macula	NA	SRP212788_SCRBSeq_P2
#SRS5055086	SRR9631435	SINGLE	Homo sapiens	SCRBSeq	No	SRP212788	Retina	P2	Adult	NA	P2	Tissue	NA	NA	SAMN12189982	NA	Eye	NA	NA	Macular_R25_C26	Macula	NA	SRP212788_SCRBSeq_P2
#SRS5055084	SRR9631434	SINGLE	Homo sapiens	SCRBSeq	No	SRP212788	Retina	P2	Adult	NA	P2	Tissue	NA	NA	SAMN12189983	NA	Eye	NA	NA	Macular_R25_C1	Macula	NA	SRP212788_SCRBSeq_P2
#SRS5055085	SRR9630649	SINGLE	Homo sapiens	SCRBSeq	No	SRP212788	Retina	P1	Adult	NA	P1	Tissue	NA	NA	SAMN12190481	NA	Eye	NA	NA	Periph_Nuc_R60_C39	Peripheral	NA	SRP212788_SCRBSeq_P1
#SRS5055083	SRR9630648	SINGLE	Homo sapiens	SCRBSeq	No	SRP212788	Retina	P1	Adult	NA	P1	Tissue	NA	NA	SAMN12190482	NA	Eye	NA	NA	Periph_Nuc_R60_C37	Peripheral	NA	SRP212788_SCRBSeq_P1
#SRS5055082	SRR9630647	SINGLE	Homo sapiens	SCRBSeq	No	SRP212788	Retina	P1	Adult	NA	P1	Tissue	NA	NA	SAMN12190483	NA	Eye	NA	NA	Periph_Nuc_R60_C36	Peripheral	NA	SRP212788_SCRBSeq_P1
#SRS5055081	SRR9630646	SINGLE	Homo sapiens	SCRBSeq	No	SRP212788	Retina	P1	Adult	NA	P1	Tissue	NA	NA	SAMN12190484	NA	Eye	NA	NA	Periph_Nuc_R60_C23	Peripheral	NA	SRP212788_SCRBSeq_P1
#SRS5055080	SRR9630645	SINGLE	Homo sapiens	SCRBSeq	No	SRP212788	Retina	P1	Adult	NA	P1	Tissue	NA	NA	SAMN12190485	NA	Eye	NA	NA	Periph_Nuc_R60_C20	Peripheral	NA	SRP212788_SCRBSeq_P1
#SRS5055079	SRR9630644	SINGLE	Homo sapiens	SCRBSeq	No	SRP212788	Retina	P1	Adult	NA	P1	Tissue	NA	NA	SAMN12190486	NA	Eye	NA	NA	Periph_Nuc_R60_C16	Peripheral	NA	SRP212788_SCRBSeq_P1
#SRS5055078	SRR9630643	SINGLE	Homo sapiens	SCRBSeq	No	SRP212788	Retina	P1	Adult	NA	P1	Tissue	NA	NA	SAMN12190487	NA	Eye	NA	NA	Periph_Nuc_R59_C69	Peripheral	NA	SRP212788_SCRBSeq_P1
#SRS5055077	SRR9630642	SINGLE	Homo sapiens	SCRBSeq	No	SRP212788	Retina	P1	Adult	NA	P1	Tissue	NA	NA	SAMN12190488	NA	Eye	NA	NA	Periph_Nuc_R59_C68	Peripheral	NA	SRP212788_SCRBSeq_P1
#SRS5055076	SRR9629809	SINGLE	Homo sapiens	SCRBSeq	No	SRP212788	Retina	P1	Adult	NA	P1	Tissue	NA	NA	SAMN12189477	NA	Eye	NA	NA	Macu_Nuc_R56_C1	NA	NA	SRP212788_SCRBSeq_P1
#SRS5055075	SRR9629808	SINGLE	Homo sapiens	SCRBSeq	No	SRP212788	Retina	P1	Adult	NA	P1	Tissue	NA	NA	SAMN12189478	NA	Eye	NA	NA	Macu_Nuc_R56_C10	NA	NA	SRP212788_SCRBSeq_P1
#SRS5055074	SRR9629807	SINGLE	Homo sapiens	SCRBSeq	No	SRP212788	Retina	P1	Adult	NA	P1	Tissue	NA	NA	SAMN12189479	NA	Eye	NA	NA	Macu_Nuc_R55_C7	NA	NA	SRP212788_SCRBSeq_P1
#SRS5055073	SRR9629806	SINGLE	Homo sapiens	SCRBSeq	No	SRP212788	Retina	P1	Adult	NA	P1	Tissue	NA	NA	SAMN12189480	NA	Eye	NA	NA	Macu_Nuc_R55_C5	NA	NA	SRP212788_SCRBSeq_P1
#SRS5055072	SRR9629805	SINGLE	Homo sapiens	SCRBSeq	No	SRP212788	Retina	P1	Adult	NA	P1	Tissue	NA	NA	SAMN12189481	NA	Eye	NA	NA	Macu_Nuc_R55_C59	NA	NA	SRP212788_SCRBSeq_P1
#SRS5055071	SRR9629804	SINGLE	Homo sapiens	SCRBSeq	No	SRP212788	Retina	P1	Adult	NA	P1	Tissue	NA	NA	SAMN12189482	NA	Eye	NA	NA	Macu_Nuc_R55_C51	NA	NA	SRP212788_SCRBSeq_P1
#SRS5055070	SRR9629803	SINGLE	Homo sapiens	SCRBSeq	No	SRP212788	Retina	P1	Adult	NA	P1	Tissue	NA	NA	SAMN12189483	NA	Eye	NA	NA	Macu_Nuc_R55_C48	NA	NA	SRP212788_SCRBSeq_P1
#SRS5055069	SRR9629802	SINGLE	Homo sapiens	SCRBSeq	No	SRP212788	Retina	P1	Adult	NA	P1	Tissue	NA	NA	SAMN12189491	NA	Eye	NA	NA	Macu_Nuc_R55_C2	NA	NA	SRP212788_SCRBSeq_P1
#SRS5055067	SRR9628881	SINGLE	Homo sapiens	SCRBSeq	No	SRP212788	Retina	P1	Adult	NA	P1	Tissue	NA	NA	SAMN12189152	NA	Eye	NA	NA	Mac1cell_R62_C9	NA	NA	SRP212788_SCRBSeq_P1
#SRS5055068	SRR9628880	SINGLE	Homo sapiens	SCRBSeq	No	SRP212788	Retina	P1	Adult	NA	P1	Tissue	NA	NA	SAMN12189163	NA	Eye	NA	NA	Mac1cell_R62_C68	NA	NA	SRP212788_SCRBSeq_P1
#SRS5055066	SRR9628879	SINGLE	Homo sapiens	SCRBSeq	No	SRP212788	Retina	P1	Adult	NA	P1	Tissue	NA	NA	SAMN12189164	NA	Eye	NA	NA	Mac1cell_R62_C64	NA	NA	SRP212788_SCRBSeq_P1
#SRS5055065	SRR9628878	SINGLE	Homo sapiens	SCRBSeq	No	SRP212788	Retina	P1	Adult	NA	P1	Tissue	NA	NA	SAMN12189165	NA	Eye	NA	NA	Mac1cell_R62_C63	NA	NA	SRP212788_SCRBSeq_P1
#SRS5055064	SRR9628877	SINGLE	Homo sapiens	SCRBSeq	No	SRP212788	Retina	P1	Adult	NA	P1	Tissue	NA	NA	SAMN12189166	NA	Eye	NA	NA	Mac1cell_R62_C60	NA	NA	SRP212788_SCRBSeq_P1
#SRS5055063	SRR9628876	SINGLE	Homo sapiens	SCRBSeq	No	SRP212788	Retina	P1	Adult	NA	P1	Tissue	NA	NA	SAMN12189168	NA	Eye	NA	NA	Mac1cell_R62_C51	NA	NA	SRP212788_SCRBSeq_P1
#SRS5055062	SRR9628875	SINGLE	Homo sapiens	SCRBSeq	No	SRP212788	Retina	P1	Adult	NA	P1	Tissue	NA	NA	SAMN12189169	NA	Eye	NA	NA	Mac1cell_R62_C47	NA	NA	SRP212788_SCRBSeq_P1
#SRS5055060	SRR9628874	SINGLE	Homo sapiens	SCRBSeq	No	SRP212788	Retina	P1	Adult	NA	P1	Tissue	NA	NA	SAMN12189170	NA	Eye	NA	NA	Mac1cell_R62_C46	NA	NA	SRP212788_SCRBSeq_P1
#SRS5055061	SRR9633912	SINGLE	Homo sapiens	SCRBSeq	No	SRP212788	Retina	P1	Adult	NA	P1	Tissue	NA	NA	SAMN12188227	NA	Eye	NA	NA	Mac1cell_R1_C52	NA	NA	SRP212788_SCRBSeq_P1
#SRS5055059	SRR9633911	SINGLE	Homo sapiens	SCRBSeq	No	SRP212788	Retina	P1	Adult	NA	P1	Tissue	NA	NA	SAMN12188228	NA	Eye	NA	NA	Mac1cell_R1_C51	NA	NA	SRP212788_SCRBSeq_P1
#SRS5055058	SRR9633910	SINGLE	Homo sapiens	SCRBSeq	No	SRP212788	Retina	P1	Adult	NA	P1	Tissue	NA	NA	SAMN12188229	NA	Eye	NA	NA	Mac1cell_R1_C4	NA	NA	SRP212788_SCRBSeq_P1
#SRS5055057	SRR9633909	SINGLE	Homo sapiens	SCRBSeq	No	SRP212788	Retina	P1	Adult	NA	P1	Tissue	NA	NA	SAMN12187814	NA	Eye	NA	NA	Mac1cell_R1_C46	NA	NA	SRP212788_SCRBSeq_P1
#SRS5055056	SRR9633908	SINGLE	Homo sapiens	SCRBSeq	No	SRP212788	Retina	P1	Adult	NA	P1	Tissue	NA	NA	SAMN12187815	NA	Eye	NA	NA	Mac1cell_R1_C40	NA	NA	SRP212788_SCRBSeq_P1
#SRS5055055	SRR9633907	SINGLE	Homo sapiens	SCRBSeq	No	SRP212788	Retina	P1	Adult	NA	P1	Tissue	NA	NA	SAMN12187817	NA	Eye	NA	NA	Mac1cell_R1_C37	NA	NA	SRP212788_SCRBSeq_P1
#SRS5055054	SRR9633906	SINGLE	Homo sapiens	SCRBSeq	No	SRP212788	Retina	P1	Adult	NA	P1	Tissue	NA	NA	SAMN12187818	NA	Eye	NA	NA	Mac1cell_R1_C36	NA	NA	SRP212788_SCRBSeq_P1
#SRS5055053	SRR9633905	SINGLE	Homo sapiens	SCRBSeq	No	SRP212788	Retina	P1	Adult	NA	P1	Tissue	NA	NA	SAMN12187812	NA	Eye	NA	NA	Mac1cell_R1_C35	NA	NA	SRP212788_SCRBSeq_P1
#SRS5055052	SRR9628177	SINGLE	Homo sapiens	SCRBSeq	No	SRP212788	Retina	P1	Adult	NA	P1	Tissue	NA	NA	SAMN12188476	NA	Eye	NA	NA	Mac1cell_R40_C65	NA	NA	SRP212788_SCRBSeq_P1
#SRS5055050	SRR9628176	SINGLE	Homo sapiens	SCRBSeq	No	SRP212788	Retina	P1	Adult	NA	P1	Tissue	NA	NA	SAMN12188477	NA	Eye	NA	NA	Mac1cell_R40_C64	NA	NA	SRP212788_SCRBSeq_P1
#SRS5055051	SRR9628175	SINGLE	Homo sapiens	SCRBSeq	No	SRP212788	Retina	P1	Adult	NA	P1	Tissue	NA	NA	SAMN12188479	NA	Eye	NA	NA	Mac1cell_R40_C59	NA	NA	SRP212788_SCRBSeq_P1
#SRS5055049	SRR9628174	SINGLE	Homo sapiens	SCRBSeq	No	SRP212788	Retina	P1	Adult	NA	P1	Tissue	NA	NA	SAMN12188480	NA	Eye	NA	NA	Mac1cell_R40_C58	NA	NA	SRP212788_SCRBSeq_P1
#SRS5055048	SRR9628173	SINGLE	Homo sapiens	SCRBSeq	No	SRP212788	Retina	P1	Adult	NA	P1	Tissue	NA	NA	SAMN12188481	NA	Eye	NA	NA	Mac1cell_R40_C52	NA	NA	SRP212788_SCRBSeq_P1
#SRS5055047	SRR9628172	SINGLE	Homo sapiens	SCRBSeq	No	SRP212788	Retina	P1	Adult	NA	P1	Tissue	NA	NA	SAMN12188482	NA	Eye	NA	NA	Mac1cell_R40_C43	NA	NA	SRP212788_SCRBSeq_P1
#SRS5055045	SRR9628171	SINGLE	Homo sapiens	SCRBSeq	No	SRP212788	Retina	P1	Adult	NA	P1	Tissue	NA	NA	SAMN12188483	NA	Eye	NA	NA	Mac1cell_R40_C3	NA	NA	SRP212788_SCRBSeq_P1
#SRS5055046	SRR9628170	SINGLE	Homo sapiens	SCRBSeq	No	SRP212788	Retina	P1	Adult	NA	P1	Tissue	NA	NA	SAMN12188485	NA	Eye	NA	NA	Mac1cell_R40_C36	NA	NA	SRP212788_SCRBSeq_P1
#SRS5055044	SRR9633660	SINGLE	Homo sapiens	SCRBSeq	No	SRP212788	Retina	P3	Adult	NA	P3	Tissue	NA	NA	SAMN12201122	NA	Eye	NA	NA	Per_R71_C17	NA	NA	SRP212788_SCRBSeq_P3
#SRS5055043	SRR9633659	SINGLE	Homo sapiens	SCRBSeq	No	SRP212788	Retina	P3	Adult	NA	P3	Tissue	NA	NA	SAMN12201126	NA	Eye	NA	NA	Per_R71_C14	NA	NA	SRP212788_SCRBSeq_P3
#SRS5055042	SRR9633658	SINGLE	Homo sapiens	SCRBSeq	No	SRP212788	Retina	P3	Adult	NA	P3	Tissue	NA	NA	SAMN12201127	NA	Eye	NA	NA	Per_R71_C12	NA	NA	SRP212788_SCRBSeq_P3
#SRS5055041	SRR9633657	SINGLE	Homo sapiens	SCRBSeq	No	SRP212788	Retina	P3	Adult	NA	P3	Tissue	NA	NA	SAMN12201128	NA	Eye	NA	NA	Per_R70_C71	NA	NA	SRP212788_SCRBSeq_P3
#SRS5055040	SRR9633656	SINGLE	Homo sapiens	SCRBSeq	No	SRP212788	Retina	P3	Adult	NA	P3	Tissue	NA	NA	SAMN12201129	NA	Eye	NA	NA	Per_R70_C62	NA	NA	SRP212788_SCRBSeq_P3
#SRS5055038	SRR9633655	SINGLE	Homo sapiens	SCRBSeq	No	SRP212788	Retina	P3	Adult	NA	P3	Tissue	NA	NA	SAMN12201123	NA	Eye	NA	NA	Per_R70_C45	NA	NA	SRP212788_SCRBSeq_P3
#SRS5055039	SRR9633654	SINGLE	Homo sapiens	SCRBSeq	No	SRP212788	Retina	P3	Adult	NA	P3	Tissue	NA	NA	SAMN12201125	NA	Eye	NA	NA	Per_R70_C38	NA	NA	SRP212788_SCRBSeq_P3
#SRS5055037	SRR9633653	SINGLE	Homo sapiens	SCRBSeq	No	SRP212788	Retina	P3	Adult	NA	P3	Tissue	NA	NA	SAMN12201130	NA	Eye	NA	NA	Per_R70_C37	NA	NA	SRP212788_SCRBSeq_P3
#SRS5055036	SRR9632561	SINGLE	Homo sapiens	SCRBSeq	No	SRP212788	Retina	P3	Adult	NA	P3	Tissue	NA	NA	SAMN12201494	NA	Eye	NA	NA	Per_R33_C37	NA	NA	SRP212788_SCRBSeq_P3
#SRS5055035	SRR9632560	SINGLE	Homo sapiens	SCRBSeq	No	SRP212788	Retina	P3	Adult	NA	P3	Tissue	NA	NA	SAMN12201495	NA	Eye	NA	NA	Per_R33_C21	NA	NA	SRP212788_SCRBSeq_P3
#SRS5055034	SRR9632559	SINGLE	Homo sapiens	SCRBSeq	No	SRP212788	Retina	P3	Adult	NA	P3	Tissue	NA	NA	SAMN12201496	NA	Eye	NA	NA	Per_R33_C17	NA	NA	SRP212788_SCRBSeq_P3
#SRS5055033	SRR9632558	SINGLE	Homo sapiens	SCRBSeq	No	SRP212788	Retina	P3	Adult	NA	P3	Tissue	NA	NA	SAMN12201498	NA	Eye	NA	NA	Per_R33_C16	NA	NA	SRP212788_SCRBSeq_P3
#SRS5055032	SRR9632557	SINGLE	Homo sapiens	SCRBSeq	No	SRP212788	Retina	P3	Adult	NA	P3	Tissue	NA	NA	SAMN12201499	NA	Eye	NA	NA	Per_R32_C71	NA	NA	SRP212788_SCRBSeq_P3
#SRS5055031	SRR9632556	SINGLE	Homo sapiens	SCRBSeq	No	SRP212788	Retina	P3	Adult	NA	P3	Tissue	NA	NA	SAMN12201503	NA	Eye	NA	NA	Per_R32_C60	NA	NA	SRP212788_SCRBSeq_P3
#SRS5055030	SRR9632555	SINGLE	Homo sapiens	SCRBSeq	No	SRP212788	Retina	P3	Adult	NA	P3	Tissue	NA	NA	SAMN12201504	NA	Eye	NA	NA	Per_R32_C47	NA	NA	SRP212788_SCRBSeq_P3
#SRS5055029	SRR9632554	SINGLE	Homo sapiens	SCRBSeq	No	SRP212788	Retina	P3	Adult	NA	P3	Tissue	NA	NA	SAMN12201500	NA	Eye	NA	NA	Per_R32_C39	NA	NA	SRP212788_SCRBSeq_P3
#SRS5055028	SRR9631641	SINGLE	Homo sapiens	SCRBSeq	No	SRP212788	Retina	P3	Adult	NA	P3	Tissue	NA	NA	SAMN12200205	NA	Eye	NA	NA	Mac_R41_C50	NA	NA	SRP212788_SCRBSeq_P3
#SRS5055027	SRR9631640	SINGLE	Homo sapiens	SCRBSeq	No	SRP212788	Retina	P3	Adult	NA	P3	Tissue	NA	NA	SAMN12200206	NA	Eye	NA	NA	Mac_R41_C0	NA	NA	SRP212788_SCRBSeq_P3
#SRS5055026	SRR9631639	SINGLE	Homo sapiens	SCRBSeq	No	SRP212788	Retina	P3	Adult	NA	P3	Tissue	NA	NA	SAMN12200207	NA	Eye	NA	NA	Mac_R40_C56	NA	NA	SRP212788_SCRBSeq_P3
#SRS5055025	SRR9631638	SINGLE	Homo sapiens	SCRBSeq	No	SRP212788	Retina	P3	Adult	NA	P3	Tissue	NA	NA	SAMN12200208	NA	Eye	NA	NA	Mac_R40_C52	NA	NA	SRP212788_SCRBSeq_P3
#SRS5055023	SRR9631637	SINGLE	Homo sapiens	SCRBSeq	No	SRP212788	Retina	P3	Adult	NA	P3	Tissue	NA	NA	SAMN12200209	NA	Eye	NA	NA	Mac_R40_C1	NA	NA	SRP212788_SCRBSeq_P3
#SRS5055024	SRR9631636	SINGLE	Homo sapiens	SCRBSeq	No	SRP212788	Retina	P3	Adult	NA	P3	Tissue	NA	NA	SAMN12200210	NA	Eye	NA	NA	Mac_R40_C10	NA	NA	SRP212788_SCRBSeq_P3
#SRS5055022	SRR9631635	SINGLE	Homo sapiens	SCRBSeq	No	SRP212788	Retina	P3	Adult	NA	P3	Tissue	NA	NA	SAMN12200211	NA	Eye	NA	NA	Mac_R40_C0	NA	NA	SRP212788_SCRBSeq_P3
#SRS5055021	SRR9631634	SINGLE	Homo sapiens	SCRBSeq	No	SRP212788	Retina	P3	Adult	NA	P3	Tissue	NA	NA	SAMN12200212	NA	Eye	NA	NA	Mac_R3_C6	NA	NA	SRP212788_SCRBSeq_P3
#SRS5055020	SRR9630737	SINGLE	Homo sapiens	SCRBSeq	No	SRP212788	Retina	P3	Adult	NA	P3	Tissue	NA	NA	SAMN12200658	NA	Eye	NA	NA	sample_R61_C14	NA	NA	SRP212788_SCRBSeq_P3
#SRS5055019	SRR9630736	SINGLE	Homo sapiens	SCRBSeq	No	SRP212788	Retina	P3	Adult	NA	P3	Tissue	NA	NA	SAMN12200659	NA	Eye	NA	NA	sample_R61_C11	NA	NA	SRP212788_SCRBSeq_P3
#SRS5055017	SRR9630735	SINGLE	Homo sapiens	SCRBSeq	No	SRP212788	Retina	P3	Adult	NA	P3	Tissue	NA	NA	SAMN12200660	NA	Eye	NA	NA	sample_R60_C70	NA	NA	SRP212788_SCRBSeq_P3
#SRS5055018	SRR9630734	SINGLE	Homo sapiens	SCRBSeq	No	SRP212788	Retina	P3	Adult	NA	P3	Tissue	NA	NA	SAMN12200661	NA	Eye	NA	NA	sample_R60_C69	NA	NA	SRP212788_SCRBSeq_P3
#SRS5055016	SRR9630733	SINGLE	Homo sapiens	SCRBSeq	No	SRP212788	Retina	P3	Adult	NA	P3	Tissue	NA	NA	SAMN12200662	NA	Eye	NA	NA	sample_R60_C5	NA	NA	SRP212788_SCRBSeq_P3
#SRS5055015	SRR9630732	SINGLE	Homo sapiens	SCRBSeq	No	SRP212788	Retina	P3	Adult	NA	P3	Tissue	NA	NA	SAMN12200663	NA	Eye	NA	NA	sample_R60_C58	NA	NA	SRP212788_SCRBSeq_P3
#SRS5055014	SRR9630731	SINGLE	Homo sapiens	SCRBSeq	No	SRP212788	Retina	P3	Adult	NA	P3	Tissue	NA	NA	SAMN12200664	NA	Eye	NA	NA	sample_R60_C4	NA	NA	SRP212788_SCRBSeq_P3
#SRS5055012	SRR9630730	SINGLE	Homo sapiens	SCRBSeq	No	SRP212788	Retina	P3	Adult	NA	P3	Tissue	NA	NA	SAMN12200665	NA	Eye	NA	NA	sample_R60_C41	NA	NA	SRP212788_SCRBSeq_P3
#SRS5055013	SRR9630289	SINGLE	Homo sapiens	SCRBSeq	No	SRP212788	Retina	P3	Adult	NA	P3	Tissue	NA	NA	SAMN12199350	NA	Eye	NA	NA	sample_R49_C4	NA	NA	SRP212788_SCRBSeq_P3
#SRS5055011	SRR9630288	SINGLE	Homo sapiens	SCRBSeq	No	SRP212788	Retina	P3	Adult	NA	P3	Tissue	NA	NA	SAMN12199352	NA	Eye	NA	NA	sample_R49_C48	NA	NA	SRP212788_SCRBSeq_P3
#SRS5055010	SRR9630287	SINGLE	Homo sapiens	SCRBSeq	No	SRP212788	Retina	P3	Adult	NA	P3	Tissue	NA	NA	SAMN12199353	NA	Eye	NA	NA	sample_R49_C46	NA	NA	SRP212788_SCRBSeq_P3
#SRS5055009	SRR9630286	SINGLE	Homo sapiens	SCRBSeq	No	SRP212788	Retina	P3	Adult	NA	P3	Tissue	NA	NA	SAMN12199355	NA	Eye	NA	NA	sample_R49_C43	NA	NA	SRP212788_SCRBSeq_P3
#SRS5055008	SRR9630285	SINGLE	Homo sapiens	SCRBSeq	No	SRP212788	Retina	P3	Adult	NA	P3	Tissue	NA	NA	SAMN12199356	NA	Eye	NA	NA	sample_R49_C41	NA	NA	SRP212788_SCRBSeq_P3
#SRS5055007	SRR9630284	SINGLE	Homo sapiens	SCRBSeq	No	SRP212788	Retina	P3	Adult	NA	P3	Tissue	NA	NA	SAMN12199357	NA	Eye	NA	NA	sample_R49_C3	NA	NA	SRP212788_SCRBSeq_P3
#SRS5055006	SRR9630283	SINGLE	Homo sapiens	SCRBSeq	No	SRP212788	Retina	P3	Adult	NA	P3	Tissue	NA	NA	SAMN12199358	NA	Eye	NA	NA	sample_R49_C35	NA	NA	SRP212788_SCRBSeq_P3
#SRS5055005	SRR9630282	SINGLE	Homo sapiens	SCRBSeq	No	SRP212788	Retina	P3	Adult	NA	P3	Tissue	NA	NA	SAMN12199359	NA	Eye	NA	NA	sample_R49_C31	NA	NA	SRP212788_SCRBSeq_P3
#SRS5055004	SRR9629281	SINGLE	Homo sapiens	SCRBSeq	No	SRP212788	Retina	P3	Adult	NA	P3	Tissue	NA	NA	SAMN12199788	NA	Eye	NA	NA	sample_R2_C51	NA	NA	SRP212788_SCRBSeq_P3
#SRS5055003	SRR9629280	SINGLE	Homo sapiens	SCRBSeq	No	SRP212788	Retina	P3	Adult	NA	P3	Tissue	NA	NA	SAMN12199847	NA	Eye	NA	NA	sample_R2_C4	NA	NA	SRP212788_SCRBSeq_P3
#SRS5055002	SRR9629279	SINGLE	Homo sapiens	SCRBSeq	No	SRP212788	Retina	P3	Adult	NA	P3	Tissue	NA	NA	SAMN12199848	NA	Eye	NA	NA	sample_R2_C47	NA	NA	SRP212788_SCRBSeq_P3
#SRS5055001	SRR9629278	SINGLE	Homo sapiens	SCRBSeq	No	SRP212788	Retina	P3	Adult	NA	P3	Tissue	NA	NA	SAMN12199849	NA	Eye	NA	NA	sample_R2_C43	NA	NA	SRP212788_SCRBSeq_P3
#SRS5055000	SRR9629277	SINGLE	Homo sapiens	SCRBSeq	No	SRP212788	Retina	P3	Adult	NA	P3	Tissue	NA	NA	SAMN12199850	NA	Eye	NA	NA	sample_R2_C41	NA	NA	SRP212788_SCRBSeq_P3
#SRS5054999	SRR9629276	SINGLE	Homo sapiens	SCRBSeq	No	SRP212788	Retina	P3	Adult	NA	P3	Tissue	NA	NA	SAMN12199851	NA	Eye	NA	NA	sample_R2_C40	NA	NA	SRP212788_SCRBSeq_P3
#SRS5054998	SRR9629275	SINGLE	Homo sapiens	SCRBSeq	No	SRP212788	Retina	P3	Adult	NA	P3	Tissue	NA	NA	SAMN12199852	NA	Eye	NA	NA	sample_R2_C37	NA	NA	SRP212788_SCRBSeq_P3
#SRS5054997	SRR9629274	SINGLE	Homo sapiens	SCRBSeq	No	SRP212788	Retina	P3	Adult	NA	P3	Tissue	NA	NA	SAMN12199853	NA	Eye	NA	NA	sample_R2_C36	NA	NA	SRP212788_SCRBSeq_P3
#SRS5054996	SRR9633976	SINGLE	Homo sapiens	SCRBSeq	No	SRP212788	Retina	P2	Adult	NA	P2	Tissue	NA	NA	SAMN12197191	NA	Eye	NA	NA	M_R63_C44	NA	NA	SRP212788_SCRBSeq_P2
#SRS5054994	SRR9633975	SINGLE	Homo sapiens	SCRBSeq	No	SRP212788	Retina	P2	Adult	NA	P2	Tissue	NA	NA	SAMN12197192	NA	Eye	NA	NA	M_R63_C43	NA	NA	SRP212788_SCRBSeq_P2
#SRS5054995	SRR9633974	SINGLE	Homo sapiens	SCRBSeq	No	SRP212788	Retina	P2	Adult	NA	P2	Tissue	NA	NA	SAMN12197193	NA	Eye	NA	NA	M_R63_C41	NA	NA	SRP212788_SCRBSeq_P2
#SRS5054993	SRR9633973	SINGLE	Homo sapiens	SCRBSeq	No	SRP212788	Retina	P2	Adult	NA	P2	Tissue	NA	NA	SAMN12197194	NA	Eye	NA	NA	M_R63_C40	NA	NA	SRP212788_SCRBSeq_P2
#SRS5054992	SRR9633972	SINGLE	Homo sapiens	SCRBSeq	No	SRP212788	Retina	P2	Adult	NA	P2	Tissue	NA	NA	SAMN12197212	NA	Eye	NA	NA	M_R63_C39	NA	NA	SRP212788_SCRBSeq_P2
#SRS5054991	SRR9633971	SINGLE	Homo sapiens	SCRBSeq	No	SRP212788	Retina	P2	Adult	NA	P2	Tissue	NA	NA	SAMN12197058	NA	Eye	NA	NA	M_R63_C38	NA	NA	SRP212788_SCRBSeq_P2
#SRS5054990	SRR9633970	SINGLE	Homo sapiens	SCRBSeq	No	SRP212788	Retina	P2	Adult	NA	P2	Tissue	NA	NA	SAMN12197059	NA	Eye	NA	NA	M_R63_C21	NA	NA	SRP212788_SCRBSeq_P2
#SRS5054989	SRR9633969	SINGLE	Homo sapiens	SCRBSeq	No	SRP212788	Retina	P2	Adult	NA	P2	Tissue	NA	NA	SAMN12197060	NA	Eye	NA	NA	M_R63_C14	NA	NA	SRP212788_SCRBSeq_P2
#SRS5054988	SRR9632986	SINGLE	Homo sapiens	SCRBSeq	No	SRP212788	Retina	P2	Adult	NA	P2	Tissue	NA	NA	SAMN12191167	NA	Eye	NA	NA	Macular_R71_C68	Macula	NA	SRP212788_SCRBSeq_P2
#SRS5054987	SRR9632985	SINGLE	Homo sapiens	SCRBSeq	No	SRP212788	Retina	P2	Adult	NA	P2	Tissue	NA	NA	SAMN12191168	NA	Eye	NA	NA	Macular_R71_C67	Macula	NA	SRP212788_SCRBSeq_P2
#SRS5054986	SRR9632984	SINGLE	Homo sapiens	SCRBSeq	No	SRP212788	Retina	P2	Adult	NA	P2	Tissue	NA	NA	SAMN12191169	NA	Eye	NA	NA	Macular_R71_C65	Macula	NA	SRP212788_SCRBSeq_P2
#SRS5054985	SRR9632983	SINGLE	Homo sapiens	SCRBSeq	No	SRP212788	Retina	P2	Adult	NA	P2	Tissue	NA	NA	SAMN12191170	NA	Eye	NA	NA	Macular_R71_C64	Macula	NA	SRP212788_SCRBSeq_P2
#SRS5054984	SRR9632982	SINGLE	Homo sapiens	SCRBSeq	No	SRP212788	Retina	P2	Adult	NA	P2	Tissue	NA	NA	SAMN12191171	NA	Eye	NA	NA	Macular_R71_C63	Macula	NA	SRP212788_SCRBSeq_P2
#SRS5054983	SRR9632981	SINGLE	Homo sapiens	SCRBSeq	No	SRP212788	Retina	P2	Adult	NA	P2	Tissue	NA	NA	SAMN12191172	NA	Eye	NA	NA	Macular_R71_C59	Macula	NA	SRP212788_SCRBSeq_P2
#SRS5054982	SRR9632980	SINGLE	Homo sapiens	SCRBSeq	No	SRP212788	Retina	P2	Adult	NA	P2	Tissue	NA	NA	SAMN12191173	NA	Eye	NA	NA	Macular_R71_C57	Macula	NA	SRP212788_SCRBSeq_P2
#SRS5054979	SRR9632979	SINGLE	Homo sapiens	SCRBSeq	No	SRP212788	Retina	P2	Adult	NA	P2	Tissue	NA	NA	SAMN12191174	NA	Eye	NA	NA	Macular_R71_C56	Macula	NA	SRP212788_SCRBSeq_P2
#SRS5054981	SRR9632249	SINGLE	Homo sapiens	SCRBSeq	No	SRP212788	Retina	P2	Adult	NA	P2	Tissue	NA	NA	SAMN12191072	NA	Eye	NA	NA	Macular_R50_C45	Macula	NA	SRP212788_SCRBSeq_P2
#SRS5054980	SRR9632248	SINGLE	Homo sapiens	SCRBSeq	No	SRP212788	Retina	P2	Adult	NA	P2	Tissue	NA	NA	SAMN12191073	NA	Eye	NA	NA	Macular_R50_C44	Macula	NA	SRP212788_SCRBSeq_P2
#SRS5054978	SRR9632247	SINGLE	Homo sapiens	SCRBSeq	No	SRP212788	Retina	P2	Adult	NA	P2	Tissue	NA	NA	SAMN12191074	NA	Eye	NA	NA	Macular_R50_C41	Macula	NA	SRP212788_SCRBSeq_P2
#SRS5054977	SRR9632246	SINGLE	Homo sapiens	SCRBSeq	No	SRP212788	Retina	P2	Adult	NA	P2	Tissue	NA	NA	SAMN12191075	NA	Eye	NA	NA	Macular_R50_C40	Macula	NA	SRP212788_SCRBSeq_P2
#SRS5054975	SRR9632245	SINGLE	Homo sapiens	SCRBSeq	No	SRP212788	Retina	P2	Adult	NA	P2	Tissue	NA	NA	SAMN12191076	NA	Eye	NA	NA	Macular_R50_C39	Macula	NA	SRP212788_SCRBSeq_P2
#SRS5054976	SRR9632244	SINGLE	Homo sapiens	SCRBSeq	No	SRP212788	Retina	P2	Adult	NA	P2	Tissue	NA	NA	SAMN12191077	NA	Eye	NA	NA	Macular_R50_C37	Macula	NA	SRP212788_SCRBSeq_P2
#SRS5054974	SRR9632243	SINGLE	Homo sapiens	SCRBSeq	No	SRP212788	Retina	P2	Adult	NA	P2	Tissue	NA	NA	SAMN12191078	NA	Eye	NA	NA	Macular_R50_C36	Macula	NA	SRP212788_SCRBSeq_P2
#SRS5054973	SRR9632242	SINGLE	Homo sapiens	SCRBSeq	No	SRP212788	Retina	P2	Adult	NA	P2	Tissue	NA	NA	SAMN12191079	NA	Eye	NA	NA	Macular_R50_C35	Macula	NA	SRP212788_SCRBSeq_P2
#SRS5054972	SRR9631433	SINGLE	Homo sapiens	SCRBSeq	No	SRP212788	Retina	P2	Adult	NA	P2	Tissue	NA	NA	SAMN12189984	NA	Eye	NA	NA	Macular_R25_C19	Macula	NA	SRP212788_SCRBSeq_P2
#SRS5054971	SRR9631432	SINGLE	Homo sapiens	SCRBSeq	No	SRP212788	Retina	P2	Adult	NA	P2	Tissue	NA	NA	SAMN12189985	NA	Eye	NA	NA	Macular_R25_C17	Macula	NA	SRP212788_SCRBSeq_P2
#SRS5054970	SRR9631431	SINGLE	Homo sapiens	SCRBSeq	No	SRP212788	Retina	P2	Adult	NA	P2	Tissue	NA	NA	SAMN12189986	NA	Eye	NA	NA	Macular_R25_C14	Macula	NA	SRP212788_SCRBSeq_P2
#SRS5054969	SRR9631430	SINGLE	Homo sapiens	SCRBSeq	No	SRP212788	Retina	P2	Adult	NA	P2	Tissue	NA	NA	SAMN12189987	NA	Eye	NA	NA	Macular_R25_C13	Macula	NA	SRP212788_SCRBSeq_P2
#SRS5054968	SRR9631429	SINGLE	Homo sapiens	SCRBSeq	No	SRP212788	Retina	P2	Adult	NA	P2	Tissue	NA	NA	SAMN12189988	NA	Eye	NA	NA	Macular_R24_C8	Macula	NA	SRP212788_SCRBSeq_P2
#SRS5054967	SRR9631428	SINGLE	Homo sapiens	SCRBSeq	No	SRP212788	Retina	P2	Adult	NA	P2	Tissue	NA	NA	SAMN12189989	NA	Eye	NA	NA	Macular_R24_C61	Macula	NA	SRP212788_SCRBSeq_P2
#SRS5054966	SRR9631427	SINGLE	Homo sapiens	SCRBSeq	No	SRP212788	Retina	P2	Adult	NA	P2	Tissue	NA	NA	SAMN12189990	NA	Eye	NA	NA	Macular_R24_C58	Macula	NA	SRP212788_SCRBSeq_P2
#SRS5054965	SRR9631426	SINGLE	Homo sapiens	SCRBSeq	No	SRP212788	Retina	P2	Adult	NA	P2	Tissue	NA	NA	SAMN12189991	NA	Eye	NA	NA	Macular_R24_C56	Macula	NA	SRP212788_SCRBSeq_P2
#SRS5054964	SRR9630641	SINGLE	Homo sapiens	SCRBSeq	No	SRP212788	Retina	P1	Adult	NA	P1	Tissue	NA	NA	SAMN12190489	NA	Eye	NA	NA	Periph_Nuc_R59_C65	Peripheral	NA	SRP212788_SCRBSeq_P1
#SRS5054963	SRR9630640	SINGLE	Homo sapiens	SCRBSeq	No	SRP212788	Retina	P1	Adult	NA	P1	Tissue	NA	NA	SAMN12190490	NA	Eye	NA	NA	Periph_Nuc_R59_C64	Peripheral	NA	SRP212788_SCRBSeq_P1
#SRS5054962	SRR9630639	SINGLE	Homo sapiens	SCRBSeq	No	SRP212788	Retina	P1	Adult	NA	P1	Tissue	NA	NA	SAMN12190491	NA	Eye	NA	NA	Periph_Nuc_R59_C43	Peripheral	NA	SRP212788_SCRBSeq_P1
#SRS5054961	SRR9630638	SINGLE	Homo sapiens	SCRBSeq	No	SRP212788	Retina	P1	Adult	NA	P1	Tissue	NA	NA	SAMN12190492	NA	Eye	NA	NA	Periph_Nuc_R59_C42	Peripheral	NA	SRP212788_SCRBSeq_P1
#SRS5054960	SRR9630637	SINGLE	Homo sapiens	SCRBSeq	No	SRP212788	Retina	P1	Adult	NA	P1	Tissue	NA	NA	SAMN12190493	NA	Eye	NA	NA	Periph_Nuc_R59_C41	Peripheral	NA	SRP212788_SCRBSeq_P1
#SRS5054959	SRR9630636	SINGLE	Homo sapiens	SCRBSeq	No	SRP212788	Retina	P1	Adult	NA	P1	Tissue	NA	NA	SAMN12190494	NA	Eye	NA	NA	Periph_Nuc_R59_C18	Peripheral	NA	SRP212788_SCRBSeq_P1
#SRS5054958	SRR9630635	SINGLE	Homo sapiens	SCRBSeq	No	SRP212788	Retina	P1	Adult	NA	P1	Tissue	NA	NA	SAMN12190495	NA	Eye	NA	NA	Periph_Nuc_R59_C17	Peripheral	NA	SRP212788_SCRBSeq_P1
#SRS5054957	SRR9630634	SINGLE	Homo sapiens	SCRBSeq	No	SRP212788	Retina	P1	Adult	NA	P1	Tissue	NA	NA	SAMN12190496	NA	Eye	NA	NA	Periph_Nuc_R59_C15	Peripheral	NA	SRP212788_SCRBSeq_P1
#SRS5054955	SRR9629801	SINGLE	Homo sapiens	SCRBSeq	No	SRP212788	Retina	P1	Adult	NA	P1	Tissue	NA	NA	SAMN12189492	NA	Eye	NA	NA	Macu_Nuc_R55_C29	NA	NA	SRP212788_SCRBSeq_P1
#SRS5054956	SRR9629800	SINGLE	Homo sapiens	SCRBSeq	No	SRP212788	Retina	P1	Adult	NA	P1	Tissue	NA	NA	SAMN12189493	NA	Eye	NA	NA	Macu_Nuc_R55_C26	NA	NA	SRP212788_SCRBSeq_P1
#SRS5054954	SRR9629799	SINGLE	Homo sapiens	SCRBSeq	No	SRP212788	Retina	P1	Adult	NA	P1	Tissue	NA	NA	SAMN12189494	NA	Eye	NA	NA	Macu_Nuc_R55_C24	NA	NA	SRP212788_SCRBSeq_P1
#SRS5054953	SRR9629798	SINGLE	Homo sapiens	SCRBSeq	No	SRP212788	Retina	P1	Adult	NA	P1	Tissue	NA	NA	SAMN12189495	NA	Eye	NA	NA	Macu_Nuc_R55_C1	NA	NA	SRP212788_SCRBSeq_P1
#SRS5054951	SRR9629797	SINGLE	Homo sapiens	SCRBSeq	No	SRP212788	Retina	P1	Adult	NA	P1	Tissue	NA	NA	SAMN12189496	NA	Eye	NA	NA	Macu_Nuc_R54_C9	NA	NA	SRP212788_SCRBSeq_P1
#SRS5054952	SRR9629796	SINGLE	Homo sapiens	SCRBSeq	No	SRP212788	Retina	P1	Adult	NA	P1	Tissue	NA	NA	SAMN12189497	NA	Eye	NA	NA	Macu_Nuc_R54_C49	NA	NA	SRP212788_SCRBSeq_P1
#SRS5054950	SRR9629795	SINGLE	Homo sapiens	SCRBSeq	No	SRP212788	Retina	P1	Adult	NA	P1	Tissue	NA	NA	SAMN12189498	NA	Eye	NA	NA	Macu_Nuc_R54_C27	NA	NA	SRP212788_SCRBSeq_P1
#SRS5054949	SRR9629794	SINGLE	Homo sapiens	SCRBSeq	No	SRP212788	Retina	P1	Adult	NA	P1	Tissue	NA	NA	SAMN12189499	NA	Eye	NA	NA	Macu_Nuc_R54_C26	NA	NA	SRP212788_SCRBSeq_P1
#SRS5054948	SRR9628873	SINGLE	Homo sapiens	SCRBSeq	No	SRP212788	Retina	P1	Adult	NA	P1	Tissue	NA	NA	SAMN12189172	NA	Eye	NA	NA	Mac1cell_R62_C41	NA	NA	SRP212788_SCRBSeq_P1
#SRS5054947	SRR9628872	SINGLE	Homo sapiens	SCRBSeq	No	SRP212788	Retina	P1	Adult	NA	P1	Tissue	NA	NA	SAMN12189173	NA	Eye	NA	NA	Mac1cell_R62_C39	NA	NA	SRP212788_SCRBSeq_P1
#SRS5054945	SRR9628871	SINGLE	Homo sapiens	SCRBSeq	No	SRP212788	Retina	P1	Adult	NA	P1	Tissue	NA	NA	SAMN12189177	NA	Eye	NA	NA	Mac1cell_R62_C26	NA	NA	SRP212788_SCRBSeq_P1
#SRS5054946	SRR9628870	SINGLE	Homo sapiens	SCRBSeq	No	SRP212788	Retina	P1	Adult	NA	P1	Tissue	NA	NA	SAMN12189182	NA	Eye	NA	NA	Mac1cell_R62_C1	NA	NA	SRP212788_SCRBSeq_P1
#SRS5054944	SRR9628869	SINGLE	Homo sapiens	SCRBSeq	No	SRP212788	Retina	P1	Adult	NA	P1	Tissue	NA	NA	SAMN12189183	NA	Eye	NA	NA	Mac1cell_R62_C19	NA	NA	SRP212788_SCRBSeq_P1
#SRS5054942	SRR9628868	SINGLE	Homo sapiens	SCRBSeq	No	SRP212788	Retina	P1	Adult	NA	P1	Tissue	NA	NA	SAMN12189185	NA	Eye	NA	NA	Mac1cell_R62_C16	NA	NA	SRP212788_SCRBSeq_P1
#SRS5054943	SRR9628867	SINGLE	Homo sapiens	SCRBSeq	No	SRP212788	Retina	P1	Adult	NA	P1	Tissue	NA	NA	SAMN12189180	NA	Eye	NA	NA	Mac1cell_R62_C14	NA	NA	SRP212788_SCRBSeq_P1
#SRS5054941	SRR9628866	SINGLE	Homo sapiens	SCRBSeq	No	SRP212788	Retina	P1	Adult	NA	P1	Tissue	NA	NA	SAMN12189181	NA	Eye	NA	NA	Mac1cell_R61_C9	NA	NA	SRP212788_SCRBSeq_P1
#SRS5054940	SRR9633904	SINGLE	Homo sapiens	SCRBSeq	No	SRP212788	Retina	P1	Adult	NA	P1	Tissue	NA	NA	SAMN12187813	NA	Eye	NA	NA	Mac1cell_R1_C32	NA	NA	SRP212788_SCRBSeq_P1
#SRS5054939	SRR9633903	SINGLE	Homo sapiens	SCRBSeq	No	SRP212788	Retina	P1	Adult	NA	P1	Tissue	NA	NA	SAMN12187819	NA	Eye	NA	NA	Mac1cell_R1_C26	NA	NA	SRP212788_SCRBSeq_P1
#SRS5054937	SRR9633902	SINGLE	Homo sapiens	SCRBSeq	No	SRP212788	Retina	P1	Adult	NA	P1	Tissue	NA	NA	SAMN12187821	NA	Eye	NA	NA	Mac1cell_R1_C20	NA	NA	SRP212788_SCRBSeq_P1
#SRS5054935	SRR9633901	SINGLE	Homo sapiens	SCRBSeq	No	SRP212788	Retina	P1	Adult	NA	P1	Tissue	NA	NA	SAMN12187822	NA	Eye	NA	NA	Mac1cell_R1_C19	NA	NA	SRP212788_SCRBSeq_P1
#SRS5054938	SRR9633900	SINGLE	Homo sapiens	SCRBSeq	No	SRP212788	Retina	P1	Adult	NA	P1	Tissue	NA	NA	SAMN12187823	NA	Eye	NA	NA	Mac1cell_R1_C12	NA	NA	SRP212788_SCRBSeq_P1
#SRS5054934	SRR9633899	SINGLE	Homo sapiens	SCRBSeq	No	SRP212788	Retina	P1	Adult	NA	P1	Tissue	NA	NA	SAMN12187706	NA	Eye	NA	NA	Mac1cell_R1_C11	NA	NA	SRP212788_SCRBSeq_P1
#SRS5054933	SRR9633898	SINGLE	Homo sapiens	SCRBSeq	No	SRP212788	Retina	P1	Adult	NA	P1	Tissue	NA	NA	SAMN12187707	NA	Eye	NA	NA	Mac1cell_R19_C9	NA	NA	SRP212788_SCRBSeq_P1
#SRS5054936	SRR9633897	SINGLE	Homo sapiens	SCRBSeq	No	SRP212788	Retina	P1	Adult	NA	P1	Tissue	NA	NA	SAMN12187709	NA	Eye	NA	NA	Mac1cell_R19_C69	NA	NA	SRP212788_SCRBSeq_P1
#SRS5054932	SRR9628169	SINGLE	Homo sapiens	SCRBSeq	No	SRP212788	Retina	P1	Adult	NA	P1	Tissue	NA	NA	SAMN12188486	NA	Eye	NA	NA	Mac1cell_R40_C29	NA	NA	SRP212788_SCRBSeq_P1
#SRS5054931	SRR9628168	SINGLE	Homo sapiens	SCRBSeq	No	SRP212788	Retina	P1	Adult	NA	P1	Tissue	NA	NA	SAMN12188487	NA	Eye	NA	NA	Mac1cell_R40_C28	NA	NA	SRP212788_SCRBSeq_P1
#SRS5054930	SRR9628167	SINGLE	Homo sapiens	SCRBSeq	No	SRP212788	Retina	P1	Adult	NA	P1	Tissue	NA	NA	SAMN12188488	NA	Eye	NA	NA	Mac1cell_R40_C23	NA	NA	SRP212788_SCRBSeq_P1
#SRS5054929	SRR9628166	SINGLE	Homo sapiens	SCRBSeq	No	SRP212788	Retina	P1	Adult	NA	P1	Tissue	NA	NA	SAMN12188490	NA	Eye	NA	NA	Mac1cell_R40_C18	NA	NA	SRP212788_SCRBSeq_P1
#SRS5054928	SRR9628165	SINGLE	Homo sapiens	SCRBSeq	No	SRP212788	Retina	P1	Adult	NA	P1	Tissue	NA	NA	SAMN12188491	NA	Eye	NA	NA	Mac1cell_R3_C8	NA	NA	SRP212788_SCRBSeq_P1
#SRS5054927	SRR9628164	SINGLE	Homo sapiens	SCRBSeq	No	SRP212788	Retina	P1	Adult	NA	P1	Tissue	NA	NA	SAMN12188492	NA	Eye	NA	NA	Mac1cell_R3_C70	NA	NA	SRP212788_SCRBSeq_P1
#SRS5054923	SRR9628163	SINGLE	Homo sapiens	SCRBSeq	No	SRP212788	Retina	P1	Adult	NA	P1	Tissue	NA	NA	SAMN12188423	NA	Eye	NA	NA	Mac1cell_R3_C63	NA	NA	SRP212788_SCRBSeq_P1
#SRS5054924	SRR9628162	SINGLE	Homo sapiens	SCRBSeq	No	SRP212788	Retina	P1	Adult	NA	P1	Tissue	NA	NA	SAMN12188425	NA	Eye	NA	NA	Mac1cell_R3_C5	NA	NA	SRP212788_SCRBSeq_P1
#SRS5054926	SRR9633652	SINGLE	Homo sapiens	SCRBSeq	No	SRP212788	Retina	P3	Adult	NA	P3	Tissue	NA	NA	SAMN12201131	NA	Eye	NA	NA	Per_R70_C16	NA	NA	SRP212788_SCRBSeq_P3
#SRS5054922	SRR9633651	SINGLE	Homo sapiens	SCRBSeq	No	SRP212788	Retina	P3	Adult	NA	P3	Tissue	NA	NA	SAMN12201133	NA	Eye	NA	NA	Per_R70_C13	NA	NA	SRP212788_SCRBSeq_P3
#SRS5054921	SRR9633650	SINGLE	Homo sapiens	SCRBSeq	No	SRP212788	Retina	P3	Adult	NA	P3	Tissue	NA	NA	SAMN12201069	NA	Eye	NA	NA	Per_R6_C65	NA	NA	SRP212788_SCRBSeq_P3
#SRS5054925	SRR9633649	SINGLE	Homo sapiens	SCRBSeq	No	SRP212788	Retina	P3	Adult	NA	P3	Tissue	NA	NA	SAMN12201070	NA	Eye	NA	NA	Per_R6_C64	NA	NA	SRP212788_SCRBSeq_P3
#SRS5054920	SRR9633648	SINGLE	Homo sapiens	SCRBSeq	No	SRP212788	Retina	P3	Adult	NA	P3	Tissue	NA	NA	SAMN12201071	NA	Eye	NA	NA	Per_R6_C47	NA	NA	SRP212788_SCRBSeq_P3
#SRS5054919	SRR9633647	SINGLE	Homo sapiens	SCRBSeq	No	SRP212788	Retina	P3	Adult	NA	P3	Tissue	NA	NA	SAMN12201072	NA	Eye	NA	NA	Per_R6_C46	NA	NA	SRP212788_SCRBSeq_P3
#SRS5054918	SRR9633646	SINGLE	Homo sapiens	SCRBSeq	No	SRP212788	Retina	P3	Adult	NA	P3	Tissue	NA	NA	SAMN12201073	NA	Eye	NA	NA	Per_R6_C45	NA	NA	SRP212788_SCRBSeq_P3
#SRS5054915	SRR9633645	SINGLE	Homo sapiens	SCRBSeq	No	SRP212788	Retina	P3	Adult	NA	P3	Tissue	NA	NA	SAMN12201074	NA	Eye	NA	NA	Per_R6_C44	NA	NA	SRP212788_SCRBSeq_P3
#SRS5054916	SRR9632553	SINGLE	Homo sapiens	SCRBSeq	No	SRP212788	Retina	P3	Adult	NA	P3	Tissue	NA	NA	SAMN12201502	NA	Eye	NA	NA	Per_R32_C37	NA	NA	SRP212788_SCRBSeq_P3
#SRS5054917	SRR9632552	SINGLE	Homo sapiens	SCRBSeq	No	SRP212788	Retina	P3	Adult	NA	P3	Tissue	NA	NA	SAMN12201506	NA	Eye	NA	NA	Per_R32_C22	NA	NA	SRP212788_SCRBSeq_P3
#SRS5054914	SRR9632551	SINGLE	Homo sapiens	SCRBSeq	No	SRP212788	Retina	P3	Adult	NA	P3	Tissue	NA	NA	SAMN12201525	NA	Eye	NA	NA	Per_R32_C14	NA	NA	SRP212788_SCRBSeq_P3
#SRS5054913	SRR9632550	SINGLE	Homo sapiens	SCRBSeq	No	SRP212788	Retina	P3	Adult	NA	P3	Tissue	NA	NA	SAMN12201526	NA	Eye	NA	NA	Per_R31_C71	NA	NA	SRP212788_SCRBSeq_P3
#SRS5054912	SRR9632549	SINGLE	Homo sapiens	SCRBSeq	No	SRP212788	Retina	P3	Adult	NA	P3	Tissue	NA	NA	SAMN12201527	NA	Eye	NA	NA	Per_R31_C63	NA	NA	SRP212788_SCRBSeq_P3
#SRS5054911	SRR9632548	SINGLE	Homo sapiens	SCRBSeq	No	SRP212788	Retina	P3	Adult	NA	P3	Tissue	NA	NA	SAMN12201528	NA	Eye	NA	NA	Per_R31_C47	NA	NA	SRP212788_SCRBSeq_P3
#SRS5054910	SRR9632547	SINGLE	Homo sapiens	SCRBSeq	No	SRP212788	Retina	P3	Adult	NA	P3	Tissue	NA	NA	SAMN12201529	NA	Eye	NA	NA	Per_R31_C46	NA	NA	SRP212788_SCRBSeq_P3
#SRS5054908	SRR9632546	SINGLE	Homo sapiens	SCRBSeq	No	SRP212788	Retina	P3	Adult	NA	P3	Tissue	NA	NA	SAMN12201530	NA	Eye	NA	NA	Per_R31_C22	NA	NA	SRP212788_SCRBSeq_P3
#SRS5054909	SRR9631633	SINGLE	Homo sapiens	SCRBSeq	No	SRP212788	Retina	P3	Adult	NA	P3	Tissue	NA	NA	SAMN12200213	NA	Eye	NA	NA	Mac_R3_C58	NA	NA	SRP212788_SCRBSeq_P3
#SRS5054907	SRR9631632	SINGLE	Homo sapiens	SCRBSeq	No	SRP212788	Retina	P3	Adult	NA	P3	Tissue	NA	NA	SAMN12200214	NA	Eye	NA	NA	Mac_R3_C34	NA	NA	SRP212788_SCRBSeq_P3
#SRS5054906	SRR9631631	SINGLE	Homo sapiens	SCRBSeq	No	SRP212788	Retina	P3	Adult	NA	P3	Tissue	NA	NA	SAMN12200215	NA	Eye	NA	NA	Mac_R3_C0	NA	NA	SRP212788_SCRBSeq_P3
#SRS5054905	SRR9631630	SINGLE	Homo sapiens	SCRBSeq	No	SRP212788	Retina	P3	Adult	NA	P3	Tissue	NA	NA	SAMN12200216	NA	Eye	NA	NA	Mac_R39_C8	NA	NA	SRP212788_SCRBSeq_P3
#SRS5054904	SRR9631629	SINGLE	Homo sapiens	SCRBSeq	No	SRP212788	Retina	P3	Adult	NA	P3	Tissue	NA	NA	SAMN12200217	NA	Eye	NA	NA	Mac_R39_C56	NA	NA	SRP212788_SCRBSeq_P3
#SRS5054903	SRR9631628	SINGLE	Homo sapiens	SCRBSeq	No	SRP212788	Retina	P3	Adult	NA	P3	Tissue	NA	NA	SAMN12200218	NA	Eye	NA	NA	Mac_R39_C55	NA	NA	SRP212788_SCRBSeq_P3
#SRS5054902	SRR9631547	SINGLE	Homo sapiens	SCRBSeq	No	SRP212788	Retina	P3	Adult	NA	P3	Tissue	NA	NA	SAMN12200219	NA	Eye	NA	NA	Mac_R39_C49	NA	NA	SRP212788_SCRBSeq_P3
#SRS5054901	SRR9631546	SINGLE	Homo sapiens	SCRBSeq	No	SRP212788	Retina	P3	Adult	NA	P3	Tissue	NA	NA	SAMN12200220	NA	Eye	NA	NA	Mac_R39_C48	NA	NA	SRP212788_SCRBSeq_P3
#SRS5054900	SRR9630281	SINGLE	Homo sapiens	SCRBSeq	No	SRP212788	Retina	P3	Adult	NA	P3	Tissue	NA	NA	SAMN12199360	NA	Eye	NA	NA	sample_R49_C27	NA	NA	SRP212788_SCRBSeq_P3
#SRS5054898	SRR9630280	SINGLE	Homo sapiens	SCRBSeq	No	SRP212788	Retina	P3	Adult	NA	P3	Tissue	NA	NA	SAMN12199361	NA	Eye	NA	NA	sample_R49_C25	NA	NA	SRP212788_SCRBSeq_P3
#SRS5054899	SRR9630279	SINGLE	Homo sapiens	SCRBSeq	No	SRP212788	Retina	P3	Adult	NA	P3	Tissue	NA	NA	SAMN12199362	NA	Eye	NA	NA	sample_R49_C24	NA	NA	SRP212788_SCRBSeq_P3
#SRS5054897	SRR9630278	SINGLE	Homo sapiens	SCRBSeq	No	SRP212788	Retina	P3	Adult	NA	P3	Tissue	NA	NA	SAMN12199363	NA	Eye	NA	NA	sample_R49_C20	NA	NA	SRP212788_SCRBSeq_P3
#SRS5054896	SRR9630277	SINGLE	Homo sapiens	SCRBSeq	No	SRP212788	Retina	P3	Adult	NA	P3	Tissue	NA	NA	SAMN12199364	NA	Eye	NA	NA	sample_R49_C0	NA	NA	SRP212788_SCRBSeq_P3
#SRS5054895	SRR9630276	SINGLE	Homo sapiens	SCRBSeq	No	SRP212788	Retina	P3	Adult	NA	P3	Tissue	NA	NA	SAMN12199365	NA	Eye	NA	NA	sample_R48_C71	NA	NA	SRP212788_SCRBSeq_P3
#SRS5054893	SRR9630275	SINGLE	Homo sapiens	SCRBSeq	No	SRP212788	Retina	P3	Adult	NA	P3	Tissue	NA	NA	SAMN12199366	NA	Eye	NA	NA	sample_R48_C68	NA	NA	SRP212788_SCRBSeq_P3
#SRS5054894	SRR9630274	SINGLE	Homo sapiens	SCRBSeq	No	SRP212788	Retina	P3	Adult	NA	P3	Tissue	NA	NA	SAMN12199367	NA	Eye	NA	NA	sample_R48_C63	NA	NA	SRP212788_SCRBSeq_P3
#SRS5054892	SRR9629273	SINGLE	Homo sapiens	SCRBSeq	No	SRP212788	Retina	P3	Adult	NA	P3	Tissue	NA	NA	SAMN12199854	NA	Eye	NA	NA	sample_R2_C35	NA	NA	SRP212788_SCRBSeq_P3
#SRS5054891	SRR9629272	SINGLE	Homo sapiens	SCRBSeq	No	SRP212788	Retina	P3	Adult	NA	P3	Tissue	NA	NA	SAMN12199855	NA	Eye	NA	NA	sample_R2_C22	NA	NA	SRP212788_SCRBSeq_P3
#SRS5054890	SRR9629271	SINGLE	Homo sapiens	SCRBSeq	No	SRP212788	Retina	P3	Adult	NA	P3	Tissue	NA	NA	SAMN12199856	NA	Eye	NA	NA	sample_R2_C1	NA	NA	SRP212788_SCRBSeq_P3
#SRS5054889	SRR9629270	SINGLE	Homo sapiens	SCRBSeq	No	SRP212788	Retina	P3	Adult	NA	P3	Tissue	NA	NA	SAMN12199857	NA	Eye	NA	NA	sample_R2_C12	NA	NA	SRP212788_SCRBSeq_P3
#SRS5054888	SRR9629269	SINGLE	Homo sapiens	SCRBSeq	No	SRP212788	Retina	P3	Adult	NA	P3	Tissue	NA	NA	SAMN12199858	NA	Eye	NA	NA	sample_R2_C11	NA	NA	SRP212788_SCRBSeq_P3
#SRS5054887	SRR9629268	SINGLE	Homo sapiens	SCRBSeq	No	SRP212788	Retina	P3	Adult	NA	P3	Tissue	NA	NA	SAMN12199859	NA	Eye	NA	NA	sample_R2_C10	NA	NA	SRP212788_SCRBSeq_P3
#SRS5054886	SRR9629267	SINGLE	Homo sapiens	SCRBSeq	No	SRP212788	Retina	P3	Adult	NA	P3	Tissue	NA	NA	SAMN12199860	NA	Eye	NA	NA	sample_R2_C0	NA	NA	SRP212788_SCRBSeq_P3
#SRS5054885	SRR9629266	SINGLE	Homo sapiens	SCRBSeq	No	SRP212788	Retina	P3	Adult	NA	P3	Tissue	NA	NA	SAMN12199861	NA	Eye	NA	NA	sample_R29_C69	NA	NA	SRP212788_SCRBSeq_P3
#SRS5054884	SRR9628433	SINGLE	Homo sapiens	SCRBSeq	No	SRP212788	Retina	P3	Adult	NA	P3	Tissue	NA	NA	SAMN12193942	NA	Eye	NA	NA	Per_R65_C1	NA	NA	SRP212788_SCRBSeq_P3
#SRS5054883	SRR9628432	SINGLE	Homo sapiens	SCRBSeq	No	SRP212788	Retina	P3	Adult	NA	P3	Tissue	NA	NA	SAMN12193954	NA	Eye	NA	NA	Per_R64_C58	NA	NA	SRP212788_SCRBSeq_P3
#SRS5054882	SRR9628431	SINGLE	Homo sapiens	SCRBSeq	No	SRP212788	Retina	P3	Adult	NA	P3	Tissue	NA	NA	SAMN12194001	NA	Eye	NA	NA	Per_R64_C55	NA	NA	SRP212788_SCRBSeq_P3
#SRS5054880	SRR9628430	SINGLE	Homo sapiens	SCRBSeq	No	SRP212788	Retina	P3	Adult	NA	P3	Tissue	NA	NA	SAMN12194015	NA	Eye	NA	NA	Per_R64_C54	NA	NA	SRP212788_SCRBSeq_P3
#SRS5054881	SRR9628429	SINGLE	Homo sapiens	SCRBSeq	No	SRP212788	Retina	P3	Adult	NA	P3	Tissue	NA	NA	SAMN12196290	NA	Eye	NA	NA	Per_R64_C35	NA	NA	SRP212788_SCRBSeq_P3
#SRS5054879	SRR9628428	SINGLE	Homo sapiens	SCRBSeq	No	SRP212788	Retina	P3	Adult	NA	P3	Tissue	NA	NA	SAMN12196291	NA	Eye	NA	NA	Per_R64_C29	NA	NA	SRP212788_SCRBSeq_P3
#SRS5054878	SRR9628267	SINGLE	Homo sapiens	SCRBSeq	No	SRP212788	Retina	P3	Adult	NA	P3	Tissue	NA	NA	SAMN12196292	NA	Eye	NA	NA	Per_R64_C11	NA	NA	SRP212788_SCRBSeq_P3
#SRS5054877	SRR9628266	SINGLE	Homo sapiens	SCRBSeq	No	SRP212788	Retina	P3	Adult	NA	P3	Tissue	NA	NA	SAMN12194898	NA	Eye	NA	NA	Per_R63_C8	NA	NA	SRP212788_SCRBSeq_P3
#SRS5054876	SRR9633968	SINGLE	Homo sapiens	SCRBSeq	No	SRP212788	Retina	P2	Adult	NA	P2	Tissue	NA	NA	SAMN12197061	NA	Eye	NA	NA	M_R62_C69	NA	NA	SRP212788_SCRBSeq_P2
#SRS5054875	SRR9633967	SINGLE	Homo sapiens	SCRBSeq	No	SRP212788	Retina	P2	Adult	NA	P2	Tissue	NA	NA	SAMN12197062	NA	Eye	NA	NA	M_R62_C66	NA	NA	SRP212788_SCRBSeq_P2
#SRS5054874	SRR9633966	SINGLE	Homo sapiens	SCRBSeq	No	SRP212788	Retina	P2	Adult	NA	P2	Tissue	NA	NA	SAMN12197063	NA	Eye	NA	NA	M_R62_C62	NA	NA	SRP212788_SCRBSeq_P2
#SRS5054873	SRR9633965	SINGLE	Homo sapiens	SCRBSeq	No	SRP212788	Retina	P2	Adult	NA	P2	Tissue	NA	NA	SAMN12197064	NA	Eye	NA	NA	M_R62_C60	NA	NA	SRP212788_SCRBSeq_P2
#SRS5054871	SRR9633964	SINGLE	Homo sapiens	SCRBSeq	No	SRP212788	Retina	P2	Adult	NA	P2	Tissue	NA	NA	SAMN12197065	NA	Eye	NA	NA	M_R62_C47	NA	NA	SRP212788_SCRBSeq_P2
#SRS5054872	SRR9633963	SINGLE	Homo sapiens	SCRBSeq	No	SRP212788	Retina	P2	Adult	NA	P2	Tissue	NA	NA	SAMN12197117	NA	Eye	NA	NA	M_R62_C38	NA	NA	SRP212788_SCRBSeq_P2
#SRS5054870	SRR9633962	SINGLE	Homo sapiens	SCRBSeq	No	SRP212788	Retina	P2	Adult	NA	P2	Tissue	NA	NA	SAMN12197118	NA	Eye	NA	NA	M_R62_C20	NA	NA	SRP212788_SCRBSeq_P2
#SRS5054869	SRR9633961	SINGLE	Homo sapiens	SCRBSeq	No	SRP212788	Retina	P2	Adult	NA	P2	Tissue	NA	NA	SAMN12197119	NA	Eye	NA	NA	M_R61_C71	NA	NA	SRP212788_SCRBSeq_P2
#SRS5054868	SRR9632978	SINGLE	Homo sapiens	SCRBSeq	No	SRP212788	Retina	P2	Adult	NA	P2	Tissue	NA	NA	SAMN12191175	NA	Eye	NA	NA	Macular_R71_C54	Macula	NA	SRP212788_SCRBSeq_P2
#SRS5054866	SRR9632977	SINGLE	Homo sapiens	SCRBSeq	No	SRP212788	Retina	P2	Adult	NA	P2	Tissue	NA	NA	SAMN12191176	NA	Eye	NA	NA	Macular_R71_C53	Macula	NA	SRP212788_SCRBSeq_P2
#SRS5054867	SRR9632976	SINGLE	Homo sapiens	SCRBSeq	No	SRP212788	Retina	P2	Adult	NA	P2	Tissue	NA	NA	SAMN12191081	NA	Eye	NA	NA	Macular_R71_C49	Macula	NA	SRP212788_SCRBSeq_P2
#SRS5054864	SRR9632975	SINGLE	Homo sapiens	SCRBSeq	No	SRP212788	Retina	P2	Adult	NA	P2	Tissue	NA	NA	SAMN12191082	NA	Eye	NA	NA	Macular_R71_C45	Macula	NA	SRP212788_SCRBSeq_P2
#SRS5054865	SRR9632974	SINGLE	Homo sapiens	SCRBSeq	No	SRP212788	Retina	P2	Adult	NA	P2	Tissue	NA	NA	SAMN12191083	NA	Eye	NA	NA	Macular_R71_C40	Macula	NA	SRP212788_SCRBSeq_P2
#SRS5054863	SRR9632973	SINGLE	Homo sapiens	SCRBSeq	No	SRP212788	Retina	P2	Adult	NA	P2	Tissue	NA	NA	SAMN12191084	NA	Eye	NA	NA	Macular_R71_C35	Macula	NA	SRP212788_SCRBSeq_P2
#SRS5054862	SRR9632972	SINGLE	Homo sapiens	SCRBSeq	No	SRP212788	Retina	P2	Adult	NA	P2	Tissue	NA	NA	SAMN12191085	NA	Eye	NA	NA	Macular_R71_C31	Macula	NA	SRP212788_SCRBSeq_P2
#SRS5054861	SRR9632971	SINGLE	Homo sapiens	SCRBSeq	No	SRP212788	Retina	P2	Adult	NA	P2	Tissue	NA	NA	SAMN12191086	NA	Eye	NA	NA	Macular_R71_C30	Macula	NA	SRP212788_SCRBSeq_P2
#SRS5054860	SRR9632241	SINGLE	Homo sapiens	SCRBSeq	No	SRP212788	Retina	P2	Adult	NA	P2	Tissue	NA	NA	SAMN12191080	NA	Eye	NA	NA	Macular_R50_C33	Macula	NA	SRP212788_SCRBSeq_P2
#SRS5054859	SRR9632240	SINGLE	Homo sapiens	SCRBSeq	No	SRP212788	Retina	P2	Adult	NA	P2	Tissue	NA	NA	SAMN12190996	NA	Eye	NA	NA	Macular_R50_C30	Macula	NA	SRP212788_SCRBSeq_P2
#SRS5054857	SRR9632239	SINGLE	Homo sapiens	SCRBSeq	No	SRP212788	Retina	P2	Adult	NA	P2	Tissue	NA	NA	SAMN12190997	NA	Eye	NA	NA	Macular_R50_C2	Macula	NA	SRP212788_SCRBSeq_P2
#SRS5054858	SRR9632238	SINGLE	Homo sapiens	SCRBSeq	No	SRP212788	Retina	P2	Adult	NA	P2	Tissue	NA	NA	SAMN12190998	NA	Eye	NA	NA	Macular_R50_C27	Macula	NA	SRP212788_SCRBSeq_P2
#SRS5054856	SRR9632237	SINGLE	Homo sapiens	SCRBSeq	No	SRP212788	Retina	P2	Adult	NA	P2	Tissue	NA	NA	SAMN12190999	NA	Eye	NA	NA	Macular_R50_C26	Macula	NA	SRP212788_SCRBSeq_P2
#SRS5054855	SRR9632236	SINGLE	Homo sapiens	SCRBSeq	No	SRP212788	Retina	P2	Adult	NA	P2	Tissue	NA	NA	SAMN12191000	NA	Eye	NA	NA	Macular_R50_C23	Macula	NA	SRP212788_SCRBSeq_P2
#SRS5054854	SRR9632235	SINGLE	Homo sapiens	SCRBSeq	No	SRP212788	Retina	P2	Adult	NA	P2	Tissue	NA	NA	SAMN12191001	NA	Eye	NA	NA	Macular_R50_C10	Macula	NA	SRP212788_SCRBSeq_P2
#SRS5054853	SRR9632234	SINGLE	Homo sapiens	SCRBSeq	No	SRP212788	Retina	P2	Adult	NA	P2	Tissue	NA	NA	SAMN12191002	NA	Eye	NA	NA	Macular_R4_C6	Macula	NA	SRP212788_SCRBSeq_P2
#SRS5054852	SRR9631425	SINGLE	Homo sapiens	SCRBSeq	No	SRP212788	Retina	P2	Adult	NA	P2	Tissue	NA	NA	SAMN12189992	NA	Eye	NA	NA	Macular_R24_C55	Macula	NA	SRP212788_SCRBSeq_P2
#SRS5054851	SRR9631424	SINGLE	Homo sapiens	SCRBSeq	No	SRP212788	Retina	P2	Adult	NA	P2	Tissue	NA	NA	SAMN12189993	NA	Eye	NA	NA	Macular_R24_C51	Macula	NA	SRP212788_SCRBSeq_P2
#SRS5054850	SRR9631423	SINGLE	Homo sapiens	SCRBSeq	No	SRP212788	Retina	P2	Adult	NA	P2	Tissue	NA	NA	SAMN12189994	NA	Eye	NA	NA	Macular_R24_C41	Macula	NA	SRP212788_SCRBSeq_P2
#SRS5054849	SRR9631422	SINGLE	Homo sapiens	SCRBSeq	No	SRP212788	Retina	P2	Adult	NA	P2	Tissue	NA	NA	SAMN12189995	NA	Eye	NA	NA	Macular_R24_C40	Macula	NA	SRP212788_SCRBSeq_P2
#SRS5054847	SRR9631421	SINGLE	Homo sapiens	SCRBSeq	No	SRP212788	Retina	P2	Adult	NA	P2	Tissue	NA	NA	SAMN12189996	NA	Eye	NA	NA	Macular_R24_C39	Macula	NA	SRP212788_SCRBSeq_P2
#SRS5054848	SRR9631420	SINGLE	Homo sapiens	SCRBSeq	No	SRP212788	Retina	P2	Adult	NA	P2	Tissue	NA	NA	SAMN12189997	NA	Eye	NA	NA	Macular_R24_C38	Macula	NA	SRP212788_SCRBSeq_P2
#SRS5054846	SRR9631419	SINGLE	Homo sapiens	SCRBSeq	No	SRP212788	Retina	P2	Adult	NA	P2	Tissue	NA	NA	SAMN12189998	NA	Eye	NA	NA	Macular_R24_C37	Macula	NA	SRP212788_SCRBSeq_P2
#SRS5054845	SRR9631418	SINGLE	Homo sapiens	SCRBSeq	No	SRP212788	Retina	P2	Adult	NA	P2	Tissue	NA	NA	SAMN12189999	NA	Eye	NA	NA	Macular_R24_C36	Macula	NA	SRP212788_SCRBSeq_P2
#SRS5054844	SRR9630633	SINGLE	Homo sapiens	SCRBSeq	No	SRP212788	Retina	P1	Adult	NA	P1	Tissue	NA	NA	SAMN12190498	NA	Eye	NA	NA	Periph_Nuc_R58_C71	Peripheral	NA	SRP212788_SCRBSeq_P1
#SRS5054843	SRR9630632	SINGLE	Homo sapiens	SCRBSeq	No	SRP212788	Retina	P1	Adult	NA	P1	Tissue	NA	NA	SAMN12190499	NA	Eye	NA	NA	Periph_Nuc_R58_C68	Peripheral	NA	SRP212788_SCRBSeq_P1
#SRS5054842	SRR9630631	SINGLE	Homo sapiens	SCRBSeq	No	SRP212788	Retina	P1	Adult	NA	P1	Tissue	NA	NA	SAMN12190500	NA	Eye	NA	NA	Periph_Nuc_R58_C66	Peripheral	NA	SRP212788_SCRBSeq_P1
#SRS5054841	SRR9630630	SINGLE	Homo sapiens	SCRBSeq	No	SRP212788	Retina	P1	Adult	NA	P1	Tissue	NA	NA	SAMN12190502	NA	Eye	NA	NA	Periph_Nuc_R58_C64	Peripheral	NA	SRP212788_SCRBSeq_P1
#SRS5054840	SRR9630629	SINGLE	Homo sapiens	SCRBSeq	No	SRP212788	Retina	P1	Adult	NA	P1	Tissue	NA	NA	SAMN12190358	NA	Eye	NA	NA	Periph_Nuc_R58_C63	Peripheral	NA	SRP212788_SCRBSeq_P1
#SRS5054839	SRR9630628	SINGLE	Homo sapiens	SCRBSeq	No	SRP212788	Retina	P1	Adult	NA	P1	Tissue	NA	NA	SAMN12190359	NA	Eye	NA	NA	Periph_Nuc_R58_C61	Peripheral	NA	SRP212788_SCRBSeq_P1
#SRS5054838	SRR9630627	SINGLE	Homo sapiens	SCRBSeq	No	SRP212788	Retina	P1	Adult	NA	P1	Tissue	NA	NA	SAMN12190270	NA	Eye	NA	NA	Periph_Nuc_R58_C44	Peripheral	NA	SRP212788_SCRBSeq_P1
#SRS5054837	SRR9630626	SINGLE	Homo sapiens	SCRBSeq	No	SRP212788	Retina	P1	Adult	NA	P1	Tissue	NA	NA	SAMN12190271	NA	Eye	NA	NA	Periph_Nuc_R58_C43	Peripheral	NA	SRP212788_SCRBSeq_P1
#SRS5054836	SRR9629793	SINGLE	Homo sapiens	SCRBSeq	No	SRP212788	Retina	P1	Adult	NA	P1	Tissue	NA	NA	SAMN12189500	NA	Eye	NA	NA	Macu_Nuc_R54_C25	NA	NA	SRP212788_SCRBSeq_P1
#SRS5054835	SRR9629792	SINGLE	Homo sapiens	SCRBSeq	No	SRP212788	Retina	P1	Adult	NA	P1	Tissue	NA	NA	SAMN12189501	NA	Eye	NA	NA	Macu_Nuc_R53_C9	NA	NA	SRP212788_SCRBSeq_P1
#SRS5054834	SRR9629791	SINGLE	Homo sapiens	SCRBSeq	No	SRP212788	Retina	P1	Adult	NA	P1	Tissue	NA	NA	SAMN12189502	NA	Eye	NA	NA	Macu_Nuc_R53_C8	NA	NA	SRP212788_SCRBSeq_P1
#SRS5054832	SRR9629790	SINGLE	Homo sapiens	SCRBSeq	No	SRP212788	Retina	P1	Adult	NA	P1	Tissue	NA	NA	SAMN12189503	NA	Eye	NA	NA	Macu_Nuc_R53_C59	NA	NA	SRP212788_SCRBSeq_P1
#SRS5054831	SRR9629789	SINGLE	Homo sapiens	SCRBSeq	No	SRP212788	Retina	P1	Adult	NA	P1	Tissue	NA	NA	SAMN12189504	NA	Eye	NA	NA	Macu_Nuc_R53_C58	NA	NA	SRP212788_SCRBSeq_P1
#SRS5054830	SRR9629788	SINGLE	Homo sapiens	SCRBSeq	No	SRP212788	Retina	P1	Adult	NA	P1	Tissue	NA	NA	SAMN12189505	NA	Eye	NA	NA	Macu_Nuc_R53_C57	NA	NA	SRP212788_SCRBSeq_P1
#SRS5054829	SRR9629707	SINGLE	Homo sapiens	SCRBSeq	No	SRP212788	Retina	P1	Adult	NA	P1	Tissue	NA	NA	SAMN12189506	NA	Eye	NA	NA	Macu_Nuc_R53_C56	NA	NA	SRP212788_SCRBSeq_P1
#SRS5054833	SRR9629706	SINGLE	Homo sapiens	SCRBSeq	No	SRP212788	Retina	P1	Adult	NA	P1	Tissue	NA	NA	SAMN12189507	NA	Eye	NA	NA	Macu_Nuc_R53_C48	NA	NA	SRP212788_SCRBSeq_P1
#SRS5054827	SRR9628865	SINGLE	Homo sapiens	SCRBSeq	No	SRP212788	Retina	P1	Adult	NA	P1	Tissue	NA	NA	SAMN12189104	NA	Eye	NA	NA	Mac1cell_R61_C70	NA	NA	SRP212788_SCRBSeq_P1
#SRS5054828	SRR9628864	SINGLE	Homo sapiens	SCRBSeq	No	SRP212788	Retina	P1	Adult	NA	P1	Tissue	NA	NA	SAMN12189105	NA	Eye	NA	NA	Mac1cell_R61_C62	NA	NA	SRP212788_SCRBSeq_P1
#SRS5054826	SRR9628863	SINGLE	Homo sapiens	SCRBSeq	No	SRP212788	Retina	P1	Adult	NA	P1	Tissue	NA	NA	SAMN12189273	NA	Eye	NA	NA	Mac1cell_R61_C59	NA	NA	SRP212788_SCRBSeq_P1
#SRS5054825	SRR9628862	SINGLE	Homo sapiens	SCRBSeq	No	SRP212788	Retina	P1	Adult	NA	P1	Tissue	NA	NA	SAMN12189274	NA	Eye	NA	NA	Mac1cell_R61_C45	NA	NA	SRP212788_SCRBSeq_P1
#SRS5054824	SRR9628861	SINGLE	Homo sapiens	SCRBSeq	No	SRP212788	Retina	P1	Adult	NA	P1	Tissue	NA	NA	SAMN12189276	NA	Eye	NA	NA	Mac1cell_R61_C43	NA	NA	SRP212788_SCRBSeq_P1
#SRS5054823	SRR9628860	SINGLE	Homo sapiens	SCRBSeq	No	SRP212788	Retina	P1	Adult	NA	P1	Tissue	NA	NA	SAMN12189277	NA	Eye	NA	NA	Mac1cell_R61_C32	NA	NA	SRP212788_SCRBSeq_P1
#SRS5054822	SRR9628859	SINGLE	Homo sapiens	SCRBSeq	No	SRP212788	Retina	P1	Adult	NA	P1	Tissue	NA	NA	SAMN12189278	NA	Eye	NA	NA	Mac1cell_R60_C67	NA	NA	SRP212788_SCRBSeq_P1
#SRS5054821	SRR9628858	SINGLE	Homo sapiens	SCRBSeq	No	SRP212788	Retina	P1	Adult	NA	P1	Tissue	NA	NA	SAMN12189007	NA	Eye	NA	NA	Mac1cell_R60_C66	NA	NA	SRP212788_SCRBSeq_P1
#SRS5054820	SRR9633896	SINGLE	Homo sapiens	SCRBSeq	No	SRP212788	Retina	P1	Adult	NA	P1	Tissue	NA	NA	SAMN12187710	NA	Eye	NA	NA	Mac1cell_R19_C68	NA	NA	SRP212788_SCRBSeq_P1
#SRS5054819	SRR9633895	SINGLE	Homo sapiens	SCRBSeq	No	SRP212788	Retina	P1	Adult	NA	P1	Tissue	NA	NA	SAMN12187875	NA	Eye	NA	NA	Mac1cell_R19_C67	NA	NA	SRP212788_SCRBSeq_P1
#SRS5054818	SRR9633894	SINGLE	Homo sapiens	SCRBSeq	No	SRP212788	Retina	P1	Adult	NA	P1	Tissue	NA	NA	SAMN12187876	NA	Eye	NA	NA	Mac1cell_R19_C66	NA	NA	SRP212788_SCRBSeq_P1
#SRS5054817	SRR9633893	SINGLE	Homo sapiens	SCRBSeq	No	SRP212788	Retina	P1	Adult	NA	P1	Tissue	NA	NA	SAMN12187877	NA	Eye	NA	NA	Mac1cell_R19_C64	NA	NA	SRP212788_SCRBSeq_P1
#SRS5054816	SRR9633892	SINGLE	Homo sapiens	SCRBSeq	No	SRP212788	Retina	P1	Adult	NA	P1	Tissue	NA	NA	SAMN12187878	NA	Eye	NA	NA	Mac1cell_R19_C61	NA	NA	SRP212788_SCRBSeq_P1
#SRS5054815	SRR9633891	SINGLE	Homo sapiens	SCRBSeq	No	SRP212788	Retina	P1	Adult	NA	P1	Tissue	NA	NA	SAMN12187880	NA	Eye	NA	NA	Mac1cell_R19_C58	NA	NA	SRP212788_SCRBSeq_P1
#SRS5054814	SRR9633890	SINGLE	Homo sapiens	SCRBSeq	No	SRP212788	Retina	P1	Adult	NA	P1	Tissue	NA	NA	SAMN12187881	NA	Eye	NA	NA	Mac1cell_R19_C57	NA	NA	SRP212788_SCRBSeq_P1
#SRS5054813	SRR9633889	SINGLE	Homo sapiens	SCRBSeq	No	SRP212788	Retina	P1	Adult	NA	P1	Tissue	NA	NA	SAMN12187882	NA	Eye	NA	NA	Mac1cell_R19_C54	NA	NA	SRP212788_SCRBSeq_P1
#SRS5054812	SRR9628161	SINGLE	Homo sapiens	SCRBSeq	No	SRP212788	Retina	P1	Adult	NA	P1	Tissue	NA	NA	SAMN12188426	NA	Eye	NA	NA	Mac1cell_R3_C56	NA	NA	SRP212788_SCRBSeq_P1
#SRS5054811	SRR9628160	SINGLE	Homo sapiens	SCRBSeq	No	SRP212788	Retina	P1	Adult	NA	P1	Tissue	NA	NA	SAMN12188427	NA	Eye	NA	NA	Mac1cell_R3_C49	NA	NA	SRP212788_SCRBSeq_P1
#SRS5054810	SRR9628159	SINGLE	Homo sapiens	SCRBSeq	No	SRP212788	Retina	P1	Adult	NA	P1	Tissue	NA	NA	SAMN12188428	NA	Eye	NA	NA	Mac1cell_R3_C47	NA	NA	SRP212788_SCRBSeq_P1
#SRS5054809	SRR9628158	SINGLE	Homo sapiens	SCRBSeq	No	SRP212788	Retina	P1	Adult	NA	P1	Tissue	NA	NA	SAMN12188430	NA	Eye	NA	NA	Mac1cell_R3_C41	NA	NA	SRP212788_SCRBSeq_P1
#SRS5054808	SRR9628157	SINGLE	Homo sapiens	SCRBSeq	No	SRP212788	Retina	P1	Adult	NA	P1	Tissue	NA	NA	SAMN12188431	NA	Eye	NA	NA	Mac1cell_R3_C38	NA	NA	SRP212788_SCRBSeq_P1
#SRS5054807	SRR9628156	SINGLE	Homo sapiens	SCRBSeq	No	SRP212788	Retina	P1	Adult	NA	P1	Tissue	NA	NA	SAMN12188433	NA	Eye	NA	NA	Mac1cell_R3_C37	NA	NA	SRP212788_SCRBSeq_P1
#SRS5054806	SRR9628155	SINGLE	Homo sapiens	SCRBSeq	No	SRP212788	Retina	P1	Adult	NA	P1	Tissue	NA	NA	SAMN12188434	NA	Eye	NA	NA	Mac1cell_R3_C35	NA	NA	SRP212788_SCRBSeq_P1
#SRS5054805	SRR9628154	SINGLE	Homo sapiens	SCRBSeq	No	SRP212788	Retina	P1	Adult	NA	P1	Tissue	NA	NA	SAMN12188435	NA	Eye	NA	NA	Mac1cell_R3_C30	NA	NA	SRP212788_SCRBSeq_P1
#SRS5054804	SRR9633644	SINGLE	Homo sapiens	SCRBSeq	No	SRP212788	Retina	P3	Adult	NA	P3	Tissue	NA	NA	SAMN12201075	NA	Eye	NA	NA	Per_R6_C42	NA	NA	SRP212788_SCRBSeq_P3
#SRS5054803	SRR9633643	SINGLE	Homo sapiens	SCRBSeq	No	SRP212788	Retina	P3	Adult	NA	P3	Tissue	NA	NA	SAMN12201076	NA	Eye	NA	NA	Per_R6_C41	NA	NA	SRP212788_SCRBSeq_P3
#SRS5054802	SRR9633642	SINGLE	Homo sapiens	SCRBSeq	No	SRP212788	Retina	P3	Adult	NA	P3	Tissue	NA	NA	SAMN12201077	NA	Eye	NA	NA	Per_R6_C37	NA	NA	SRP212788_SCRBSeq_P3
#SRS5054801	SRR9633641	SINGLE	Homo sapiens	SCRBSeq	No	SRP212788	Retina	P3	Adult	NA	P3	Tissue	NA	NA	SAMN12201078	NA	Eye	NA	NA	Per_R6_C22	NA	NA	SRP212788_SCRBSeq_P3
#SRS5054800	SRR9633640	SINGLE	Homo sapiens	SCRBSeq	No	SRP212788	Retina	P3	Adult	NA	P3	Tissue	NA	NA	SAMN12201079	NA	Eye	NA	NA	Per_R6_C15	NA	NA	SRP212788_SCRBSeq_P3
#SRS5054799	SRR9633639	SINGLE	Homo sapiens	SCRBSeq	No	SRP212788	Retina	P3	Adult	NA	P3	Tissue	NA	NA	SAMN12201080	NA	Eye	NA	NA	Per_R69_C70	NA	NA	SRP212788_SCRBSeq_P3
#SRS5054798	SRR9633388	SINGLE	Homo sapiens	SCRBSeq	No	SRP212788	Retina	P3	Adult	NA	P3	Tissue	NA	NA	SAMN12201081	NA	Eye	NA	NA	Per_R69_C66	NA	NA	SRP212788_SCRBSeq_P3
#SRS5054796	SRR9633387	SINGLE	Homo sapiens	SCRBSeq	No	SRP212788	Retina	P3	Adult	NA	P3	Tissue	NA	NA	SAMN12201082	NA	Eye	NA	NA	Per_R69_C64	NA	NA	SRP212788_SCRBSeq_P3
#SRS5054797	SRR9632545	SINGLE	Homo sapiens	SCRBSeq	No	SRP212788	Retina	P3	Adult	NA	P3	Tissue	NA	NA	SAMN12201531	NA	Eye	NA	NA	Per_R31_C18	NA	NA	SRP212788_SCRBSeq_P3
#SRS5054795	SRR9632544	SINGLE	Homo sapiens	SCRBSeq	No	SRP212788	Retina	P3	Adult	NA	P3	Tissue	NA	NA	SAMN12201532	NA	Eye	NA	NA	Per_R30_C68	NA	NA	SRP212788_SCRBSeq_P3
#SRS5054794	SRR9632543	SINGLE	Homo sapiens	SCRBSeq	No	SRP212788	Retina	P3	Adult	NA	P3	Tissue	NA	NA	SAMN12201533	NA	Eye	NA	NA	Per_R30_C64	NA	NA	SRP212788_SCRBSeq_P3
#SRS5054793	SRR9632542	SINGLE	Homo sapiens	SCRBSeq	No	SRP212788	Retina	P3	Adult	NA	P3	Tissue	NA	NA	SAMN12201534	NA	Eye	NA	NA	Per_R30_C62	NA	NA	SRP212788_SCRBSeq_P3
#SRS5054792	SRR9632541	SINGLE	Homo sapiens	SCRBSeq	No	SRP212788	Retina	P3	Adult	NA	P3	Tissue	NA	NA	SAMN12201535	NA	Eye	NA	NA	Per_R30_C38	NA	NA	SRP212788_SCRBSeq_P3
#SRS5054791	SRR9632540	SINGLE	Homo sapiens	SCRBSeq	No	SRP212788	Retina	P3	Adult	NA	P3	Tissue	NA	NA	SAMN12201536	NA	Eye	NA	NA	Per_R30_C20	NA	NA	SRP212788_SCRBSeq_P3
#SRS5054790	SRR9632539	SINGLE	Homo sapiens	SCRBSeq	No	SRP212788	Retina	P3	Adult	NA	P3	Tissue	NA	NA	SAMN12201537	NA	Eye	NA	NA	Per_R2_C62	NA	NA	SRP212788_SCRBSeq_P3
#SRS5054789	SRR9632538	SINGLE	Homo sapiens	SCRBSeq	No	SRP212788	Retina	P3	Adult	NA	P3	Tissue	NA	NA	SAMN12201538	NA	Eye	NA	NA	Per_R2_C46	NA	NA	SRP212788_SCRBSeq_P3
#SRS5054788	SRR9631545	SINGLE	Homo sapiens	SCRBSeq	No	SRP212788	Retina	P3	Adult	NA	P3	Tissue	NA	NA	SAMN12200221	NA	Eye	NA	NA	Mac_R39_C31	NA	NA	SRP212788_SCRBSeq_P3
#SRS5054787	SRR9631544	SINGLE	Homo sapiens	SCRBSeq	No	SRP212788	Retina	P3	Adult	NA	P3	Tissue	NA	NA	SAMN12200222	NA	Eye	NA	NA	Mac_R39_C25	NA	NA	SRP212788_SCRBSeq_P3
#SRS5054786	SRR9631543	SINGLE	Homo sapiens	SCRBSeq	No	SRP212788	Retina	P3	Adult	NA	P3	Tissue	NA	NA	SAMN12200223	NA	Eye	NA	NA	Mac_R38_C8	NA	NA	SRP212788_SCRBSeq_P3
#SRS5054785	SRR9631542	SINGLE	Homo sapiens	SCRBSeq	No	SRP212788	Retina	P3	Adult	NA	P3	Tissue	NA	NA	SAMN12200224	NA	Eye	NA	NA	Mac_R38_C59	NA	NA	SRP212788_SCRBSeq_P3
#SRS5054784	SRR9631541	SINGLE	Homo sapiens	SCRBSeq	No	SRP212788	Retina	P3	Adult	NA	P3	Tissue	NA	NA	SAMN12200276	NA	Eye	NA	NA	Mac_R38_C35	NA	NA	SRP212788_SCRBSeq_P3
#SRS5054783	SRR9631540	SINGLE	Homo sapiens	SCRBSeq	No	SRP212788	Retina	P3	Adult	NA	P3	Tissue	NA	NA	SAMN12200277	NA	Eye	NA	NA	Mac_R38_C34	NA	NA	SRP212788_SCRBSeq_P3
#SRS5054782	SRR9631539	SINGLE	Homo sapiens	SCRBSeq	No	SRP212788	Retina	P3	Adult	NA	P3	Tissue	NA	NA	SAMN12200278	NA	Eye	NA	NA	Mac_R37_C54	NA	NA	SRP212788_SCRBSeq_P3
#SRS5054781	SRR9631538	SINGLE	Homo sapiens	SCRBSeq	No	SRP212788	Retina	P3	Adult	NA	P3	Tissue	NA	NA	SAMN12200279	NA	Eye	NA	NA	Mac_R37_C4	NA	NA	SRP212788_SCRBSeq_P3
#SRS5054780	SRR9630273	SINGLE	Homo sapiens	SCRBSeq	No	SRP212788	Retina	P3	Adult	NA	P3	Tissue	NA	NA	SAMN12199368	NA	Eye	NA	NA	sample_R48_C5	NA	NA	SRP212788_SCRBSeq_P3
#SRS5054779	SRR9630272	SINGLE	Homo sapiens	SCRBSeq	No	SRP212788	Retina	P3	Adult	NA	P3	Tissue	NA	NA	SAMN12199369	NA	Eye	NA	NA	sample_R48_C58	NA	NA	SRP212788_SCRBSeq_P3
#SRS5054777	SRR9630271	SINGLE	Homo sapiens	SCRBSeq	No	SRP212788	Retina	P3	Adult	NA	P3	Tissue	NA	NA	SAMN12199371	NA	Eye	NA	NA	sample_R48_C57	NA	NA	SRP212788_SCRBSeq_P3
#SRS5054778	SRR9630270	SINGLE	Homo sapiens	SCRBSeq	No	SRP212788	Retina	P3	Adult	NA	P3	Tissue	NA	NA	SAMN12199372	NA	Eye	NA	NA	sample_R48_C56	NA	NA	SRP212788_SCRBSeq_P3
#SRS5054776	SRR9630269	SINGLE	Homo sapiens	SCRBSeq	No	SRP212788	Retina	P3	Adult	NA	P3	Tissue	NA	NA	SAMN12199373	NA	Eye	NA	NA	sample_R48_C55	NA	NA	SRP212788_SCRBSeq_P3
#SRS5054775	SRR9630268	SINGLE	Homo sapiens	SCRBSeq	No	SRP212788	Retina	P3	Adult	NA	P3	Tissue	NA	NA	SAMN12199374	NA	Eye	NA	NA	sample_R48_C53	NA	NA	SRP212788_SCRBSeq_P3
#SRS5054774	SRR9630187	SINGLE	Homo sapiens	SCRBSeq	No	SRP212788	Retina	P3	Adult	NA	P3	Tissue	NA	NA	SAMN12199375	NA	Eye	NA	NA	sample_R48_C48	NA	NA	SRP212788_SCRBSeq_P3
#SRS5054773	SRR9630186	SINGLE	Homo sapiens	SCRBSeq	No	SRP212788	Retina	P3	Adult	NA	P3	Tissue	NA	NA	SAMN12199376	NA	Eye	NA	NA	sample_R48_C44	NA	NA	SRP212788_SCRBSeq_P3
#SRS5054772	SRR9629265	SINGLE	Homo sapiens	SCRBSeq	No	SRP212788	Retina	P3	Adult	NA	P3	Tissue	NA	NA	SAMN12199745	NA	Eye	NA	NA	sample_R29_C68	NA	NA	SRP212788_SCRBSeq_P3
#SRS5054771	SRR9629264	SINGLE	Homo sapiens	SCRBSeq	No	SRP212788	Retina	P3	Adult	NA	P3	Tissue	NA	NA	SAMN12199746	NA	Eye	NA	NA	sample_R29_C48	NA	NA	SRP212788_SCRBSeq_P3
#SRS5054770	SRR9629263	SINGLE	Homo sapiens	SCRBSeq	No	SRP212788	Retina	P3	Adult	NA	P3	Tissue	NA	NA	SAMN12199747	NA	Eye	NA	NA	sample_R29_C47	NA	NA	SRP212788_SCRBSeq_P3
#SRS5054769	SRR9629262	SINGLE	Homo sapiens	SCRBSeq	No	SRP212788	Retina	P3	Adult	NA	P3	Tissue	NA	NA	SAMN12199748	NA	Eye	NA	NA	sample_R29_C3	NA	NA	SRP212788_SCRBSeq_P3
#SRS5054768	SRR9629261	SINGLE	Homo sapiens	SCRBSeq	No	SRP212788	Retina	P3	Adult	NA	P3	Tissue	NA	NA	SAMN12199749	NA	Eye	NA	NA	sample_R29_C27	NA	NA	SRP212788_SCRBSeq_P3
#SRS5054767	SRR9629260	SINGLE	Homo sapiens	SCRBSeq	No	SRP212788	Retina	P3	Adult	NA	P3	Tissue	NA	NA	SAMN12199750	NA	Eye	NA	NA	sample_R29_C16	NA	NA	SRP212788_SCRBSeq_P3
#SRS5054766	SRR9629259	SINGLE	Homo sapiens	SCRBSeq	No	SRP212788	Retina	P3	Adult	NA	P3	Tissue	NA	NA	SAMN12199751	NA	Eye	NA	NA	sample_R28_C69	NA	NA	SRP212788_SCRBSeq_P3
#SRS5054765	SRR9629258	SINGLE	Homo sapiens	SCRBSeq	No	SRP212788	Retina	P3	Adult	NA	P3	Tissue	NA	NA	SAMN12199752	NA	Eye	NA	NA	sample_R28_C68	NA	NA	SRP212788_SCRBSeq_P3
#SRS5054764	SRR9628265	SINGLE	Homo sapiens	SCRBSeq	No	SRP212788	Retina	P3	Adult	NA	P3	Tissue	NA	NA	SAMN12194899	NA	Eye	NA	NA	Per_R63_C57	NA	NA	SRP212788_SCRBSeq_P3
#SRS5054763	SRR9628264	SINGLE	Homo sapiens	SCRBSeq	No	SRP212788	Retina	P3	Adult	NA	P3	Tissue	NA	NA	SAMN12194900	NA	Eye	NA	NA	Per_R63_C48	NA	NA	SRP212788_SCRBSeq_P3
#SRS5054762	SRR9628263	SINGLE	Homo sapiens	SCRBSeq	No	SRP212788	Retina	P3	Adult	NA	P3	Tissue	NA	NA	SAMN12194901	NA	Eye	NA	NA	Per_R63_C34	NA	NA	SRP212788_SCRBSeq_P3
#SRS5054761	SRR9628262	SINGLE	Homo sapiens	SCRBSeq	No	SRP212788	Retina	P3	Adult	NA	P3	Tissue	NA	NA	SAMN12194902	NA	Eye	NA	NA	Per_R63_C28	NA	NA	SRP212788_SCRBSeq_P3
#SRS5054760	SRR9628261	SINGLE	Homo sapiens	SCRBSeq	No	SRP212788	Retina	P3	Adult	NA	P3	Tissue	NA	NA	SAMN12194903	NA	Eye	NA	NA	Per_R62_C58	NA	NA	SRP212788_SCRBSeq_P3
#SRS5054758	SRR9628260	SINGLE	Homo sapiens	SCRBSeq	No	SRP212788	Retina	P3	Adult	NA	P3	Tissue	NA	NA	SAMN12194904	NA	Eye	NA	NA	Per_R62_C57	NA	NA	SRP212788_SCRBSeq_P3
#SRS5054759	SRR9628259	SINGLE	Homo sapiens	SCRBSeq	No	SRP212788	Retina	P3	Adult	NA	P3	Tissue	NA	NA	SAMN12194905	NA	Eye	NA	NA	Per_R62_C30	NA	NA	SRP212788_SCRBSeq_P3
#SRS5054757	SRR9628258	SINGLE	Homo sapiens	SCRBSeq	No	SRP212788	Retina	P3	Adult	NA	P3	Tissue	NA	NA	SAMN12194906	NA	Eye	NA	NA	Per_R62_C29	NA	NA	SRP212788_SCRBSeq_P3
#SRS5054756	SRR9633960	SINGLE	Homo sapiens	SCRBSeq	No	SRP212788	Retina	P2	Adult	NA	P2	Tissue	NA	NA	SAMN12197120	NA	Eye	NA	NA	M_R61_C67	NA	NA	SRP212788_SCRBSeq_P2
#SRS5054755	SRR9633959	SINGLE	Homo sapiens	SCRBSeq	No	SRP212788	Retina	P2	Adult	NA	P2	Tissue	NA	NA	SAMN12197121	NA	Eye	NA	NA	M_R61_C61	NA	NA	SRP212788_SCRBSeq_P2
#SRS5054754	SRR9633958	SINGLE	Homo sapiens	SCRBSeq	No	SRP212788	Retina	P2	Adult	NA	P2	Tissue	NA	NA	SAMN12197122	NA	Eye	NA	NA	M_R61_C60	NA	NA	SRP212788_SCRBSeq_P2
#SRS5054753	SRR9633957	SINGLE	Homo sapiens	SCRBSeq	No	SRP212788	Retina	P2	Adult	NA	P2	Tissue	NA	NA	SAMN12197123	NA	Eye	NA	NA	M_R61_C40	NA	NA	SRP212788_SCRBSeq_P2
#SRS5054752	SRR9633956	SINGLE	Homo sapiens	SCRBSeq	No	SRP212788	Retina	P2	Adult	NA	P2	Tissue	NA	NA	SAMN12197124	NA	Eye	NA	NA	M_R61_C38	NA	NA	SRP212788_SCRBSeq_P2
#SRS5054751	SRR9633955	SINGLE	Homo sapiens	SCRBSeq	No	SRP212788	Retina	P2	Adult	NA	P2	Tissue	NA	NA	SAMN12197125	NA	Eye	NA	NA	M_R61_C19	NA	NA	SRP212788_SCRBSeq_P2
#SRS5054750	SRR9633954	SINGLE	Homo sapiens	SCRBSeq	No	SRP212788	Retina	P2	Adult	NA	P2	Tissue	NA	NA	SAMN12197126	NA	Eye	NA	NA	M_R60_C65	NA	NA	SRP212788_SCRBSeq_P2
#SRS5054749	SRR9633953	SINGLE	Homo sapiens	SCRBSeq	No	SRP212788	Retina	P2	Adult	NA	P2	Tissue	NA	NA	SAMN12197127	NA	Eye	NA	NA	M_R60_C46	NA	NA	SRP212788_SCRBSeq_P2
#SRS5054748	SRR9632970	SINGLE	Homo sapiens	SCRBSeq	No	SRP212788	Retina	P2	Adult	NA	P2	Tissue	NA	NA	SAMN12191087	NA	Eye	NA	NA	Macular_R71_C29	Macula	NA	SRP212788_SCRBSeq_P2
#SRS5054747	SRR9632969	SINGLE	Homo sapiens	SCRBSeq	No	SRP212788	Retina	P2	Adult	NA	P2	Tissue	NA	NA	SAMN12191088	NA	Eye	NA	NA	Macular_R71_C27	Macula	NA	SRP212788_SCRBSeq_P2
#SRS5054746	SRR9632968	SINGLE	Homo sapiens	SCRBSeq	No	SRP212788	Retina	P2	Adult	NA	P2	Tissue	NA	NA	SAMN12191089	NA	Eye	NA	NA	Macular_R71_C25	Macula	NA	SRP212788_SCRBSeq_P2
#SRS5054745	SRR9632967	SINGLE	Homo sapiens	SCRBSeq	No	SRP212788	Retina	P2	Adult	NA	P2	Tissue	NA	NA	SAMN12191090	NA	Eye	NA	NA	Macular_R71_C23	Macula	NA	SRP212788_SCRBSeq_P2
#SRS5054744	SRR9632966	SINGLE	Homo sapiens	SCRBSeq	No	SRP212788	Retina	P2	Adult	NA	P2	Tissue	NA	NA	SAMN12191091	NA	Eye	NA	NA	Macular_R71_C21	Macula	NA	SRP212788_SCRBSeq_P2
#SRS5054743	SRR9632965	SINGLE	Homo sapiens	SCRBSeq	No	SRP212788	Retina	P2	Adult	NA	P2	Tissue	NA	NA	SAMN12191092	NA	Eye	NA	NA	Macular_R71_C16	Macula	NA	SRP212788_SCRBSeq_P2
#SRS5054742	SRR9632964	SINGLE	Homo sapiens	SCRBSeq	No	SRP212788	Retina	P2	Adult	NA	P2	Tissue	NA	NA	SAMN12191093	NA	Eye	NA	NA	Macular_R71_C15	Macula	NA	SRP212788_SCRBSeq_P2
#SRS5054741	SRR9632963	SINGLE	Homo sapiens	SCRBSeq	No	SRP212788	Retina	P2	Adult	NA	P2	Tissue	NA	NA	SAMN12191094	NA	Eye	NA	NA	Macular_R71_C12	Macula	NA	SRP212788_SCRBSeq_P2
#SRS5054740	SRR9632233	SINGLE	Homo sapiens	SCRBSeq	No	SRP212788	Retina	P2	Adult	NA	P2	Tissue	NA	NA	SAMN12191003	NA	Eye	NA	NA	Macular_R4_C66	Macula	NA	SRP212788_SCRBSeq_P2
#SRS5054739	SRR9632232	SINGLE	Homo sapiens	SCRBSeq	No	SRP212788	Retina	P2	Adult	NA	P2	Tissue	NA	NA	SAMN12191004	NA	Eye	NA	NA	Macular_R4_C64	Macula	NA	SRP212788_SCRBSeq_P2
#SRS5054738	SRR9632231	SINGLE	Homo sapiens	SCRBSeq	No	SRP212788	Retina	P2	Adult	NA	P2	Tissue	NA	NA	SAMN12191005	NA	Eye	NA	NA	Macular_R4_C5	Macula	NA	SRP212788_SCRBSeq_P2
#SRS5054737	SRR9632230	SINGLE	Homo sapiens	SCRBSeq	No	SRP212788	Retina	P2	Adult	NA	P2	Tissue	NA	NA	SAMN12191006	NA	Eye	NA	NA	Macular_R4_C53	Macula	NA	SRP212788_SCRBSeq_P2
#SRS5054736	SRR9632229	SINGLE	Homo sapiens	SCRBSeq	No	SRP212788	Retina	P2	Adult	NA	P2	Tissue	NA	NA	SAMN12191007	NA	Eye	NA	NA	Macular_R4_C51	Macula	NA	SRP212788_SCRBSeq_P2
#SRS5054735	SRR9632228	SINGLE	Homo sapiens	SCRBSeq	No	SRP212788	Retina	P2	Adult	NA	P2	Tissue	NA	NA	SAMN12191008	NA	Eye	NA	NA	Macular_R4_C4	Macula	NA	SRP212788_SCRBSeq_P2
#SRS5054733	SRR9632227	SINGLE	Homo sapiens	SCRBSeq	No	SRP212788	Retina	P2	Adult	NA	P2	Tissue	NA	NA	SAMN12191009	NA	Eye	NA	NA	Macular_R4_C35	Macula	NA	SRP212788_SCRBSeq_P2
#SRS5054734	SRR9632226	SINGLE	Homo sapiens	SCRBSeq	No	SRP212788	Retina	P2	Adult	NA	P2	Tissue	NA	NA	SAMN12191010	NA	Eye	NA	NA	Macular_R4_C34	Macula	NA	SRP212788_SCRBSeq_P2
#SRS5054732	SRR9631417	SINGLE	Homo sapiens	SCRBSeq	No	SRP212788	Retina	P2	Adult	NA	P2	Tissue	NA	NA	SAMN12190000	NA	Eye	NA	NA	Macular_R24_C31	Macula	NA	SRP212788_SCRBSeq_P2
#SRS5054731	SRR9631416	SINGLE	Homo sapiens	SCRBSeq	No	SRP212788	Retina	P2	Adult	NA	P2	Tissue	NA	NA	SAMN12189898	NA	Eye	NA	NA	Macular_R24_C21	Macula	NA	SRP212788_SCRBSeq_P2
#SRS5054730	SRR9631415	SINGLE	Homo sapiens	SCRBSeq	No	SRP212788	Retina	P2	Adult	NA	P2	Tissue	NA	NA	SAMN12189899	NA	Eye	NA	NA	Macular_R24_C1	Macula	NA	SRP212788_SCRBSeq_P2
#SRS5054728	SRR9631414	SINGLE	Homo sapiens	SCRBSeq	No	SRP212788	Retina	P2	Adult	NA	P2	Tissue	NA	NA	SAMN12189900	NA	Eye	NA	NA	Macular_R24_C19	Macula	NA	SRP212788_SCRBSeq_P2
#SRS5054729	SRR9631413	SINGLE	Homo sapiens	SCRBSeq	No	SRP212788	Retina	P2	Adult	NA	P2	Tissue	NA	NA	SAMN12189901	NA	Eye	NA	NA	Macular_R23_C71	Macula	NA	SRP212788_SCRBSeq_P2
#SRS5054727	SRR9631412	SINGLE	Homo sapiens	SCRBSeq	No	SRP212788	Retina	P2	Adult	NA	P2	Tissue	NA	NA	SAMN12189906	NA	Eye	NA	NA	Macular_R23_C6	Macula	NA	SRP212788_SCRBSeq_P2
#SRS5054726	SRR9631411	SINGLE	Homo sapiens	SCRBSeq	No	SRP212788	Retina	P2	Adult	NA	P2	Tissue	NA	NA	SAMN12189907	NA	Eye	NA	NA	Macular_R23_C64	Macula	NA	SRP212788_SCRBSeq_P2
#SRS5054725	SRR9631410	SINGLE	Homo sapiens	SCRBSeq	No	SRP212788	Retina	P2	Adult	NA	P2	Tissue	NA	NA	SAMN12189902	NA	Eye	NA	NA	Macular_R23_C53	Macula	NA	SRP212788_SCRBSeq_P2
#SRS5054724	SRR9630625	SINGLE	Homo sapiens	SCRBSeq	No	SRP212788	Retina	P1	Adult	NA	P1	Tissue	NA	NA	SAMN12190272	NA	Eye	NA	NA	Periph_Nuc_R58_C42	Peripheral	NA	SRP212788_SCRBSeq_P1
#SRS5054723	SRR9630624	SINGLE	Homo sapiens	SCRBSeq	No	SRP212788	Retina	P1	Adult	NA	P1	Tissue	NA	NA	SAMN12190334	NA	Eye	NA	NA	Periph_Nuc_R58_C41	Peripheral	NA	SRP212788_SCRBSeq_P1
#SRS5054722	SRR9630623	SINGLE	Homo sapiens	SCRBSeq	No	SRP212788	Retina	P1	Adult	NA	P1	Tissue	NA	NA	SAMN12190335	NA	Eye	NA	NA	Periph_Nuc_R58_C23	Peripheral	NA	SRP212788_SCRBSeq_P1
#SRS5054721	SRR9630622	SINGLE	Homo sapiens	SCRBSeq	No	SRP212788	Retina	P1	Adult	NA	P1	Tissue	NA	NA	SAMN12190336	NA	Eye	NA	NA	Periph_Nuc_R58_C16	Peripheral	NA	SRP212788_SCRBSeq_P1
#SRS5054720	SRR9630621	SINGLE	Homo sapiens	SCRBSeq	No	SRP212788	Retina	P1	Adult	NA	P1	Tissue	NA	NA	SAMN12190337	NA	Eye	NA	NA	Periph_Nuc_R57_C71	Peripheral	NA	SRP212788_SCRBSeq_P1
#SRS5054719	SRR9630620	SINGLE	Homo sapiens	SCRBSeq	No	SRP212788	Retina	P1	Adult	NA	P1	Tissue	NA	NA	SAMN12190338	NA	Eye	NA	NA	Periph_Nuc_R57_C68	Peripheral	NA	SRP212788_SCRBSeq_P1
#SRS5054718	SRR9630619	SINGLE	Homo sapiens	SCRBSeq	No	SRP212788	Retina	P1	Adult	NA	P1	Tissue	NA	NA	SAMN12190339	NA	Eye	NA	NA	Periph_Nuc_R57_C67	Peripheral	NA	SRP212788_SCRBSeq_P1
#SRS5054717	SRR9630618	SINGLE	Homo sapiens	SCRBSeq	No	SRP212788	Retina	P1	Adult	NA	P1	Tissue	NA	NA	SAMN12190340	NA	Eye	NA	NA	Periph_Nuc_R57_C63	Peripheral	NA	SRP212788_SCRBSeq_P1
#SRS5054715	SRR9629705	SINGLE	Homo sapiens	SCRBSeq	No	SRP212788	Retina	P1	Adult	NA	P1	Tissue	NA	NA	SAMN12189508	NA	Eye	NA	NA	Macu_Nuc_R53_C32	NA	NA	SRP212788_SCRBSeq_P1
#SRS5054716	SRR9629704	SINGLE	Homo sapiens	SCRBSeq	No	SRP212788	Retina	P1	Adult	NA	P1	Tissue	NA	NA	SAMN12189509	NA	Eye	NA	NA	Macu_Nuc_R53_C29	NA	NA	SRP212788_SCRBSeq_P1
#SRS5054714	SRR9629703	SINGLE	Homo sapiens	SCRBSeq	No	SRP212788	Retina	P1	Adult	NA	P1	Tissue	NA	NA	SAMN12189510	NA	Eye	NA	NA	Macu_Nuc_R53_C25	NA	NA	SRP212788_SCRBSeq_P1
#SRS5054713	SRR9629702	SINGLE	Homo sapiens	SCRBSeq	No	SRP212788	Retina	P1	Adult	NA	P1	Tissue	NA	NA	SAMN12189511	NA	Eye	NA	NA	Macu_Nuc_R53_C11	NA	NA	SRP212788_SCRBSeq_P1
#SRS5054712	SRR9629701	SINGLE	Homo sapiens	SCRBSeq	No	SRP212788	Retina	P1	Adult	NA	P1	Tissue	NA	NA	SAMN12189512	NA	Eye	NA	NA	Macu_Nuc_R53_C10	NA	NA	SRP212788_SCRBSeq_P1
#SRS5054711	SRR9629700	SINGLE	Homo sapiens	SCRBSeq	No	SRP212788	Retina	P1	Adult	NA	P1	Tissue	NA	NA	SAMN12189513	NA	Eye	NA	NA	Macu_Nuc_R52_C9	NA	NA	SRP212788_SCRBSeq_P1
#SRS5054710	SRR9629699	SINGLE	Homo sapiens	SCRBSeq	No	SRP212788	Retina	P1	Adult	NA	P1	Tissue	NA	NA	SAMN12189514	NA	Eye	NA	NA	Macu_Nuc_R52_C6	NA	NA	SRP212788_SCRBSeq_P1
#SRS5054709	SRR9629698	SINGLE	Homo sapiens	SCRBSeq	No	SRP212788	Retina	P1	Adult	NA	P1	Tissue	NA	NA	SAMN12189515	NA	Eye	NA	NA	Macu_Nuc_R52_C58	NA	NA	SRP212788_SCRBSeq_P1
#SRS5054708	SRR9628857	SINGLE	Homo sapiens	SCRBSeq	No	SRP212788	Retina	P1	Adult	NA	P1	Tissue	NA	NA	SAMN12189009	NA	Eye	NA	NA	Mac1cell_R60_C64	NA	NA	SRP212788_SCRBSeq_P1
#SRS5054707	SRR9628856	SINGLE	Homo sapiens	SCRBSeq	No	SRP212788	Retina	P1	Adult	NA	P1	Tissue	NA	NA	SAMN12188929	NA	Eye	NA	NA	Mac1cell_R60_C62	NA	NA	SRP212788_SCRBSeq_P1
#SRS5054706	SRR9628855	SINGLE	Homo sapiens	SCRBSeq	No	SRP212788	Retina	P1	Adult	NA	P1	Tissue	NA	NA	SAMN12188932	NA	Eye	NA	NA	Mac1cell_R60_C52	NA	NA	SRP212788_SCRBSeq_P1
#SRS5054705	SRR9628854	SINGLE	Homo sapiens	SCRBSeq	No	SRP212788	Retina	P1	Adult	NA	P1	Tissue	NA	NA	SAMN12188934	NA	Eye	NA	NA	Mac1cell_R60_C41	NA	NA	SRP212788_SCRBSeq_P1
#SRS5054704	SRR9628853	SINGLE	Homo sapiens	SCRBSeq	No	SRP212788	Retina	P1	Adult	NA	P1	Tissue	NA	NA	SAMN12188936	NA	Eye	NA	NA	Mac1cell_R60_C37	NA	NA	SRP212788_SCRBSeq_P1
#SRS5054703	SRR9628852	SINGLE	Homo sapiens	SCRBSeq	No	SRP212788	Retina	P1	Adult	NA	P1	Tissue	NA	NA	SAMN12188937	NA	Eye	NA	NA	Mac1cell_R60_C23	NA	NA	SRP212788_SCRBSeq_P1
#SRS5054702	SRR9628851	SINGLE	Homo sapiens	SCRBSeq	No	SRP212788	Retina	P1	Adult	NA	P1	Tissue	NA	NA	SAMN12188938	NA	Eye	NA	NA	Mac1cell_R60_C20	NA	NA	SRP212788_SCRBSeq_P1
#SRS5054701	SRR9628850	SINGLE	Homo sapiens	SCRBSeq	No	SRP212788	Retina	P1	Adult	NA	P1	Tissue	NA	NA	SAMN12188939	NA	Eye	NA	NA	Mac1cell_R60_C12	NA	NA	SRP212788_SCRBSeq_P1
#SRS5054699	SRR9633888	SINGLE	Homo sapiens	SCRBSeq	No	SRP212788	Retina	P1	Adult	NA	P1	Tissue	NA	NA	SAMN12187760	NA	Eye	NA	NA	Mac1cell_R19_C51	NA	NA	SRP212788_SCRBSeq_P1
#SRS5054700	SRR9633887	SINGLE	Homo sapiens	SCRBSeq	No	SRP212788	Retina	P1	Adult	NA	P1	Tissue	NA	NA	SAMN12187761	NA	Eye	NA	NA	Mac1cell_R19_C48	NA	NA	SRP212788_SCRBSeq_P1
#SRS5054698	SRR9633886	SINGLE	Homo sapiens	SCRBSeq	No	SRP212788	Retina	P1	Adult	NA	P1	Tissue	NA	NA	SAMN12187762	NA	Eye	NA	NA	Mac1cell_R19_C45	NA	NA	SRP212788_SCRBSeq_P1
#SRS5054697	SRR9633885	SINGLE	Homo sapiens	SCRBSeq	No	SRP212788	Retina	P1	Adult	NA	P1	Tissue	NA	NA	SAMN12187764	NA	Eye	NA	NA	Mac1cell_R19_C38	NA	NA	SRP212788_SCRBSeq_P1
#SRS5054696	SRR9633884	SINGLE	Homo sapiens	SCRBSeq	No	SRP212788	Retina	P1	Adult	NA	P1	Tissue	NA	NA	SAMN12187765	NA	Eye	NA	NA	Mac1cell_R19_C31	NA	NA	SRP212788_SCRBSeq_P1
#SRS5054695	SRR9633883	SINGLE	Homo sapiens	SCRBSeq	No	SRP212788	Retina	P1	Adult	NA	P1	Tissue	NA	NA	SAMN12187766	NA	Eye	NA	NA	Mac1cell_R19_C29	NA	NA	SRP212788_SCRBSeq_P1
#SRS5054694	SRR9633882	SINGLE	Homo sapiens	SCRBSeq	No	SRP212788	Retina	P1	Adult	NA	P1	Tissue	NA	NA	SAMN12187767	NA	Eye	NA	NA	Mac1cell_R19_C24	NA	NA	SRP212788_SCRBSeq_P1
#SRS5054693	SRR9633881	SINGLE	Homo sapiens	SCRBSeq	No	SRP212788	Retina	P1	Adult	NA	P1	Tissue	NA	NA	SAMN12187768	NA	Eye	NA	NA	Mac1cell_R19_C21	NA	NA	SRP212788_SCRBSeq_P1
#SRS5054692	SRR9628153	SINGLE	Homo sapiens	SCRBSeq	No	SRP212788	Retina	P1	Adult	NA	P1	Tissue	NA	NA	SAMN12188436	NA	Eye	NA	NA	Mac1cell_R3_C27	NA	NA	SRP212788_SCRBSeq_P1
#SRS5054691	SRR9628152	SINGLE	Homo sapiens	SCRBSeq	No	SRP212788	Retina	P1	Adult	NA	P1	Tissue	NA	NA	SAMN12188493	NA	Eye	NA	NA	Mac1cell_R3_C25	NA	NA	SRP212788_SCRBSeq_P1
#SRS5054690	SRR9628151	SINGLE	Homo sapiens	SCRBSeq	No	SRP212788	Retina	P1	Adult	NA	P1	Tissue	NA	NA	SAMN12188495	NA	Eye	NA	NA	Mac1cell_R3_C23	NA	NA	SRP212788_SCRBSeq_P1
#SRS5054689	SRR9628150	SINGLE	Homo sapiens	SCRBSeq	No	SRP212788	Retina	P1	Adult	NA	P1	Tissue	NA	NA	SAMN12188502	NA	Eye	NA	NA	Mac1cell_R3_C22	NA	NA	SRP212788_SCRBSeq_P1
#SRS5054688	SRR9628149	SINGLE	Homo sapiens	SCRBSeq	No	SRP212788	Retina	P1	Adult	NA	P1	Tissue	NA	NA	SAMN12188505	NA	Eye	NA	NA	Mac1cell_R3_C14	NA	NA	SRP212788_SCRBSeq_P1
#SRS5054686	SRR9628148	SINGLE	Homo sapiens	SCRBSeq	No	SRP212788	Retina	P1	Adult	NA	P1	Tissue	NA	NA	SAMN12188506	NA	Eye	NA	NA	Mac1cell_R3_C10	NA	NA	SRP212788_SCRBSeq_P1
#SRS5054684	SRR9628147	SINGLE	Homo sapiens	SCRBSeq	No	SRP212788	Retina	P1	Adult	NA	P1	Tissue	NA	NA	SAMN12188507	NA	Eye	NA	NA	Mac1cell_R39_C70	NA	NA	SRP212788_SCRBSeq_P1
#SRS5054685	SRR9628146	SINGLE	Homo sapiens	SCRBSeq	No	SRP212788	Retina	P1	Adult	NA	P1	Tissue	NA	NA	SAMN12188509	NA	Eye	NA	NA	Mac1cell_R39_C67	NA	NA	SRP212788_SCRBSeq_P1
#SRS5054683	SRR9633386	SINGLE	Homo sapiens	SCRBSeq	No	SRP212788	Retina	P3	Adult	NA	P3	Tissue	NA	NA	SAMN12201083	NA	Eye	NA	NA	Per_R69_C63	NA	NA	SRP212788_SCRBSeq_P3
#SRS5054682	SRR9633385	SINGLE	Homo sapiens	SCRBSeq	No	SRP212788	Retina	P3	Adult	NA	P3	Tissue	NA	NA	SAMN12201084	NA	Eye	NA	NA	Per_R69_C62	NA	NA	SRP212788_SCRBSeq_P3
#SRS5054681	SRR9633384	SINGLE	Homo sapiens	SCRBSeq	No	SRP212788	Retina	P3	Adult	NA	P3	Tissue	NA	NA	SAMN12201085	NA	Eye	NA	NA	Per_R69_C61	NA	NA	SRP212788_SCRBSeq_P3
#SRS5054687	SRR9633383	SINGLE	Homo sapiens	SCRBSeq	No	SRP212788	Retina	P3	Adult	NA	P3	Tissue	NA	NA	SAMN12201086	NA	Eye	NA	NA	Per_R69_C45	NA	NA	SRP212788_SCRBSeq_P3
#SRS5054680	SRR9633382	SINGLE	Homo sapiens	SCRBSeq	No	SRP212788	Retina	P3	Adult	NA	P3	Tissue	NA	NA	SAMN12201087	NA	Eye	NA	NA	Per_R69_C44	NA	NA	SRP212788_SCRBSeq_P3
#SRS5054679	SRR9633381	SINGLE	Homo sapiens	SCRBSeq	No	SRP212788	Retina	P3	Adult	NA	P3	Tissue	NA	NA	SAMN12201088	NA	Eye	NA	NA	Per_R69_C43	NA	NA	SRP212788_SCRBSeq_P3
#SRS5054678	SRR9633380	SINGLE	Homo sapiens	SCRBSeq	No	SRP212788	Retina	P3	Adult	NA	P3	Tissue	NA	NA	SAMN12201089	NA	Eye	NA	NA	Per_R69_C38	NA	NA	SRP212788_SCRBSeq_P3
#SRS5054677	SRR9633379	SINGLE	Homo sapiens	SCRBSeq	No	SRP212788	Retina	P3	Adult	NA	P3	Tissue	NA	NA	SAMN12201090	NA	Eye	NA	NA	Per_R69_C36	NA	NA	SRP212788_SCRBSeq_P3
#SRS5054676	SRR9632537	SINGLE	Homo sapiens	SCRBSeq	No	SRP212788	Retina	P3	Adult	NA	P3	Tissue	NA	NA	SAMN12201539	NA	Eye	NA	NA	Per_R2_C43	NA	NA	SRP212788_SCRBSeq_P3
#SRS5054675	SRR9632536	SINGLE	Homo sapiens	SCRBSeq	No	SRP212788	Retina	P3	Adult	NA	P3	Tissue	NA	NA	SAMN12201540	NA	Eye	NA	NA	Per_R2_C39	NA	NA	SRP212788_SCRBSeq_P3
#SRS5054674	SRR9632535	SINGLE	Homo sapiens	SCRBSeq	No	SRP212788	Retina	P3	Adult	NA	P3	Tissue	NA	NA	SAMN12201541	NA	Eye	NA	NA	Per_R2_C17	NA	NA	SRP212788_SCRBSeq_P3
#SRS5054673	SRR9632534	SINGLE	Homo sapiens	SCRBSeq	No	SRP212788	Retina	P3	Adult	NA	P3	Tissue	NA	NA	SAMN12201542	NA	Eye	NA	NA	Per_R29_C69	NA	NA	SRP212788_SCRBSeq_P3
#SRS5054672	SRR9632533	SINGLE	Homo sapiens	SCRBSeq	No	SRP212788	Retina	P3	Adult	NA	P3	Tissue	NA	NA	SAMN12201543	NA	Eye	NA	NA	Per_R29_C67	NA	NA	SRP212788_SCRBSeq_P3
#SRS5054671	SRR9632532	SINGLE	Homo sapiens	SCRBSeq	No	SRP212788	Retina	P3	Adult	NA	P3	Tissue	NA	NA	SAMN12201544	NA	Eye	NA	NA	Per_R29_C39	NA	NA	SRP212788_SCRBSeq_P3
#SRS5054670	SRR9632531	SINGLE	Homo sapiens	SCRBSeq	No	SRP212788	Retina	P3	Adult	NA	P3	Tissue	NA	NA	SAMN12201545	NA	Eye	NA	NA	Per_R29_C12	NA	NA	SRP212788_SCRBSeq_P3
#SRS5054669	SRR9632530	SINGLE	Homo sapiens	SCRBSeq	No	SRP212788	Retina	P3	Adult	NA	P3	Tissue	NA	NA	SAMN12201546	NA	Eye	NA	NA	Per_R28_C71	NA	NA	SRP212788_SCRBSeq_P3
#SRS5054668	SRR9631537	SINGLE	Homo sapiens	SCRBSeq	No	SRP212788	Retina	P3	Adult	NA	P3	Tissue	NA	NA	SAMN12200280	NA	Eye	NA	NA	Mac_R37_C34	NA	NA	SRP212788_SCRBSeq_P3
#SRS5054667	SRR9631536	SINGLE	Homo sapiens	SCRBSeq	No	SRP212788	Retina	P3	Adult	NA	P3	Tissue	NA	NA	SAMN12200281	NA	Eye	NA	NA	Mac_R37_C32	NA	NA	SRP212788_SCRBSeq_P3
#SRS5054666	SRR9631535	SINGLE	Homo sapiens	SCRBSeq	No	SRP212788	Retina	P3	Adult	NA	P3	Tissue	NA	NA	SAMN12200282	NA	Eye	NA	NA	Mac_R37_C30	NA	NA	SRP212788_SCRBSeq_P3
#SRS5054664	SRR9631534	SINGLE	Homo sapiens	SCRBSeq	No	SRP212788	Retina	P3	Adult	NA	P3	Tissue	NA	NA	SAMN12200283	NA	Eye	NA	NA	Mac_R36_C7	NA	NA	SRP212788_SCRBSeq_P3
#SRS5054665	SRR9631533	SINGLE	Homo sapiens	SCRBSeq	No	SRP212788	Retina	P3	Adult	NA	P3	Tissue	NA	NA	SAMN12200284	NA	Eye	NA	NA	Mac_R36_C49	NA	NA	SRP212788_SCRBSeq_P3
#SRS5054663	SRR9631532	SINGLE	Homo sapiens	SCRBSeq	No	SRP212788	Retina	P3	Adult	NA	P3	Tissue	NA	NA	SAMN12200285	NA	Eye	NA	NA	Mac_R36_C35	NA	NA	SRP212788_SCRBSeq_P3
#SRS5054662	SRR9631531	SINGLE	Homo sapiens	SCRBSeq	No	SRP212788	Retina	P3	Adult	NA	P3	Tissue	NA	NA	SAMN12200286	NA	Eye	NA	NA	Mac_R36_C30	NA	NA	SRP212788_SCRBSeq_P3
#SRS5054660	SRR9631530	SINGLE	Homo sapiens	SCRBSeq	No	SRP212788	Retina	P3	Adult	NA	P3	Tissue	NA	NA	SAMN12200287	NA	Eye	NA	NA	Mac_R35_C5	NA	NA	SRP212788_SCRBSeq_P3
#SRS5054661	SRR9630185	SINGLE	Homo sapiens	SCRBSeq	No	SRP212788	Retina	P3	Adult	NA	P3	Tissue	NA	NA	SAMN12199377	NA	Eye	NA	NA	sample_R48_C40	NA	NA	SRP212788_SCRBSeq_P3
#SRS5054659	SRR9630184	SINGLE	Homo sapiens	SCRBSeq	No	SRP212788	Retina	P3	Adult	NA	P3	Tissue	NA	NA	SAMN12199378	NA	Eye	NA	NA	sample_R48_C34	NA	NA	SRP212788_SCRBSeq_P3
#SRS5054658	SRR9630183	SINGLE	Homo sapiens	SCRBSeq	No	SRP212788	Retina	P3	Adult	NA	P3	Tissue	NA	NA	SAMN12199379	NA	Eye	NA	NA	sample_R48_C32	NA	NA	SRP212788_SCRBSeq_P3
#SRS5054657	SRR9630182	SINGLE	Homo sapiens	SCRBSeq	No	SRP212788	Retina	P3	Adult	NA	P3	Tissue	NA	NA	SAMN12199455	NA	Eye	NA	NA	sample_R48_C25	NA	NA	SRP212788_SCRBSeq_P3
#SRS5054656	SRR9630181	SINGLE	Homo sapiens	SCRBSeq	No	SRP212788	Retina	P3	Adult	NA	P3	Tissue	NA	NA	SAMN12199456	NA	Eye	NA	NA	sample_R48_C24	NA	NA	SRP212788_SCRBSeq_P3
#SRS5054655	SRR9630180	SINGLE	Homo sapiens	SCRBSeq	No	SRP212788	Retina	P3	Adult	NA	P3	Tissue	NA	NA	SAMN12199457	NA	Eye	NA	NA	sample_R48_C23	NA	NA	SRP212788_SCRBSeq_P3
#SRS5054654	SRR9630179	SINGLE	Homo sapiens	SCRBSeq	No	SRP212788	Retina	P3	Adult	NA	P3	Tissue	NA	NA	SAMN12199458	NA	Eye	NA	NA	sample_R48_C21	NA	NA	SRP212788_SCRBSeq_P3
#SRS5054653	SRR9630178	SINGLE	Homo sapiens	SCRBSeq	No	SRP212788	Retina	P3	Adult	NA	P3	Tissue	NA	NA	SAMN12199459	NA	Eye	NA	NA	sample_R48_C19	NA	NA	SRP212788_SCRBSeq_P3
#SRS5054652	SRR9629257	SINGLE	Homo sapiens	SCRBSeq	No	SRP212788	Retina	P3	Adult	NA	P3	Tissue	NA	NA	SAMN12199753	NA	Eye	NA	NA	sample_R28_C65	NA	NA	SRP212788_SCRBSeq_P3
#SRS5054651	SRR9629256	SINGLE	Homo sapiens	SCRBSeq	No	SRP212788	Retina	P3	Adult	NA	P3	Tissue	NA	NA	SAMN12199754	NA	Eye	NA	NA	sample_R28_C47	NA	NA	SRP212788_SCRBSeq_P3
#SRS5054650	SRR9629255	SINGLE	Homo sapiens	SCRBSeq	No	SRP212788	Retina	P3	Adult	NA	P3	Tissue	NA	NA	SAMN12199755	NA	Eye	NA	NA	sample_R28_C46	NA	NA	SRP212788_SCRBSeq_P3
#SRS5054649	SRR9629254	SINGLE	Homo sapiens	SCRBSeq	No	SRP212788	Retina	P3	Adult	NA	P3	Tissue	NA	NA	SAMN12199756	NA	Eye	NA	NA	sample_R28_C44	NA	NA	SRP212788_SCRBSeq_P3
#SRS5054648	SRR9629253	SINGLE	Homo sapiens	SCRBSeq	No	SRP212788	Retina	P3	Adult	NA	P3	Tissue	NA	NA	SAMN12199757	NA	Eye	NA	NA	sample_R28_C40	NA	NA	SRP212788_SCRBSeq_P3
#SRS5054647	SRR9629252	SINGLE	Homo sapiens	SCRBSeq	No	SRP212788	Retina	P3	Adult	NA	P3	Tissue	NA	NA	SAMN12199758	NA	Eye	NA	NA	sample_R28_C37	NA	NA	SRP212788_SCRBSeq_P3
#SRS5054646	SRR9629251	SINGLE	Homo sapiens	SCRBSeq	No	SRP212788	Retina	P3	Adult	NA	P3	Tissue	NA	NA	SAMN12199816	NA	Eye	NA	NA	sample_R28_C26	NA	NA	SRP212788_SCRBSeq_P3
#SRS5054644	SRR9629250	SINGLE	Homo sapiens	SCRBSeq	No	SRP212788	Retina	P3	Adult	NA	P3	Tissue	NA	NA	SAMN12199817	NA	Eye	NA	NA	sample_R27_C70	NA	NA	SRP212788_SCRBSeq_P3
#SRS5054645	SRR9628257	SINGLE	Homo sapiens	SCRBSeq	No	SRP212788	Retina	P3	Adult	NA	P3	Tissue	NA	NA	SAMN12194907	NA	Eye	NA	NA	Per_R61_C58	NA	NA	SRP212788_SCRBSeq_P3
#SRS5054643	SRR9628256	SINGLE	Homo sapiens	SCRBSeq	No	SRP212788	Retina	P3	Adult	NA	P3	Tissue	NA	NA	SAMN12194908	NA	Eye	NA	NA	Per_R61_C53	NA	NA	SRP212788_SCRBSeq_P3
#SRS5054642	SRR9628255	SINGLE	Homo sapiens	SCRBSeq	No	SRP212788	Retina	P3	Adult	NA	P3	Tissue	NA	NA	SAMN12194909	NA	Eye	NA	NA	Per_R61_C50	NA	NA	SRP212788_SCRBSeq_P3
#SRS5054639	SRR9628254	SINGLE	Homo sapiens	SCRBSeq	No	SRP212788	Retina	P3	Adult	NA	P3	Tissue	NA	NA	SAMN12194910	NA	Eye	NA	NA	Per_R61_C4	NA	NA	SRP212788_SCRBSeq_P3
#SRS5054638	SRR9628253	SINGLE	Homo sapiens	SCRBSeq	No	SRP212788	Retina	P3	Adult	NA	P3	Tissue	NA	NA	SAMN12194911	NA	Eye	NA	NA	Per_R61_C31	NA	NA	SRP212788_SCRBSeq_P3
#SRS5054641	SRR9628252	SINGLE	Homo sapiens	SCRBSeq	No	SRP212788	Retina	P3	Adult	NA	P3	Tissue	NA	NA	SAMN12194912	NA	Eye	NA	NA	Per_R60_C0	NA	NA	SRP212788_SCRBSeq_P3
#SRS5054640	SRR9628251	SINGLE	Homo sapiens	SCRBSeq	No	SRP212788	Retina	P3	Adult	NA	P3	Tissue	NA	NA	SAMN12194913	NA	Eye	NA	NA	Per_R5_C55	NA	NA	SRP212788_SCRBSeq_P3
#SRS5054637	SRR9628250	SINGLE	Homo sapiens	SCRBSeq	No	SRP212788	Retina	P3	Adult	NA	P3	Tissue	NA	NA	SAMN12194914	NA	Eye	NA	NA	Per_R5_C53	NA	NA	SRP212788_SCRBSeq_P3
#SRS5054636	SRR9633952	SINGLE	Homo sapiens	SCRBSeq	No	SRP212788	Retina	P2	Adult	NA	P2	Tissue	NA	NA	SAMN12197128	NA	Eye	NA	NA	M_R60_C40	NA	NA	SRP212788_SCRBSeq_P2
#SRS5054635	SRR9633951	SINGLE	Homo sapiens	SCRBSeq	No	SRP212788	Retina	P2	Adult	NA	P2	Tissue	NA	NA	SAMN12197129	NA	Eye	NA	NA	M_R60_C21	NA	NA	SRP212788_SCRBSeq_P2
#SRS5054634	SRR9633950	SINGLE	Homo sapiens	SCRBSeq	No	SRP212788	Retina	P2	Adult	NA	P2	Tissue	NA	NA	SAMN12197130	NA	Eye	NA	NA	M_R60_C20	NA	NA	SRP212788_SCRBSeq_P2
#SRS5054633	SRR9633949	SINGLE	Homo sapiens	SCRBSeq	No	SRP212788	Retina	P2	Adult	NA	P2	Tissue	NA	NA	SAMN12197131	NA	Eye	NA	NA	M_R60_C18	NA	NA	SRP212788_SCRBSeq_P2
#SRS5054632	SRR9633948	SINGLE	Homo sapiens	SCRBSeq	No	SRP212788	Retina	P2	Adult	NA	P2	Tissue	NA	NA	SAMN12197132	NA	Eye	NA	NA	M_R5_C70	NA	NA	SRP212788_SCRBSeq_P2
#SRS5054631	SRR9633947	SINGLE	Homo sapiens	SCRBSeq	No	SRP212788	Retina	P2	Adult	NA	P2	Tissue	NA	NA	SAMN12197133	NA	Eye	NA	NA	M_R5_C62	NA	NA	SRP212788_SCRBSeq_P2
#SRS5054630	SRR9633946	SINGLE	Homo sapiens	SCRBSeq	No	SRP212788	Retina	P2	Adult	NA	P2	Tissue	NA	NA	SAMN12197134	NA	Eye	NA	NA	M_R5_C42	NA	NA	SRP212788_SCRBSeq_P2
#SRS5054629	SRR9633945	SINGLE	Homo sapiens	SCRBSeq	No	SRP212788	Retina	P2	Adult	NA	P2	Tissue	NA	NA	SAMN12197135	NA	Eye	NA	NA	M_R5_C17	NA	NA	SRP212788_SCRBSeq_P2
#SRS5054628	SRR9632225	SINGLE	Homo sapiens	SCRBSeq	No	SRP212788	Retina	P2	Adult	NA	P2	Tissue	NA	NA	SAMN12191011	NA	Eye	NA	NA	Macular_R4_C31	Macula	NA	SRP212788_SCRBSeq_P2
#SRS5054626	SRR9632224	SINGLE	Homo sapiens	SCRBSeq	No	SRP212788	Retina	P2	Adult	NA	P2	Tissue	NA	NA	SAMN12191012	NA	Eye	NA	NA	Macular_R4_C30	Macula	NA	SRP212788_SCRBSeq_P2
#SRS5054625	SRR9632223	SINGLE	Homo sapiens	SCRBSeq	No	SRP212788	Retina	P2	Adult	NA	P2	Tissue	NA	NA	SAMN12191013	NA	Eye	NA	NA	Macular_R4_C24	Macula	NA	SRP212788_SCRBSeq_P2
#SRS5054624	SRR9632222	SINGLE	Homo sapiens	SCRBSeq	No	SRP212788	Retina	P2	Adult	NA	P2	Tissue	NA	NA	SAMN12191014	NA	Eye	NA	NA	Macular_R4_C23	Macula	NA	SRP212788_SCRBSeq_P2
#SRS5054623	SRR9632221	SINGLE	Homo sapiens	SCRBSeq	No	SRP212788	Retina	P2	Adult	NA	P2	Tissue	NA	NA	SAMN12191015	NA	Eye	NA	NA	Macular_R4_C10	Macula	NA	SRP212788_SCRBSeq_P2
#SRS5054627	SRR9632220	SINGLE	Homo sapiens	SCRBSeq	No	SRP212788	Retina	P2	Adult	NA	P2	Tissue	NA	NA	SAMN12191016	NA	Eye	NA	NA	Macular_R49_C70	Macula	NA	SRP212788_SCRBSeq_P2
#SRS5054622	SRR9632219	SINGLE	Homo sapiens	SCRBSeq	No	SRP212788	Retina	P2	Adult	NA	P2	Tissue	NA	NA	SAMN12191255	NA	Eye	NA	NA	Macular_R49_C68	Macula	NA	SRP212788_SCRBSeq_P2
#SRS5054621	SRR9632218	SINGLE	Homo sapiens	SCRBSeq	No	SRP212788	Retina	P2	Adult	NA	P2	Tissue	NA	NA	SAMN12191256	NA	Eye	NA	NA	Macular_R49_C67	Macula	NA	SRP212788_SCRBSeq_P2
#SRS5054620	SRR9631409	SINGLE	Homo sapiens	SCRBSeq	No	SRP212788	Retina	P2	Adult	NA	P2	Tissue	NA	NA	SAMN12189903	NA	Eye	NA	NA	Macular_R23_C50	Macula	NA	SRP212788_SCRBSeq_P2
#SRS5054619	SRR9631408	SINGLE	Homo sapiens	SCRBSeq	No	SRP212788	Retina	P2	Adult	NA	P2	Tissue	NA	NA	SAMN12189904	NA	Eye	NA	NA	Macular_R23_C38	Macula	NA	SRP212788_SCRBSeq_P2
#SRS5054618	SRR9631407	SINGLE	Homo sapiens	SCRBSeq	No	SRP212788	Retina	P2	Adult	NA	P2	Tissue	NA	NA	SAMN12189905	NA	Eye	NA	NA	Macular_R23_C35	Macula	NA	SRP212788_SCRBSeq_P2
#SRS5054617	SRR9631406	SINGLE	Homo sapiens	SCRBSeq	No	SRP212788	Retina	P2	Adult	NA	P2	Tissue	NA	NA	SAMN12189908	NA	Eye	NA	NA	Macular_R23_C34	Macula	NA	SRP212788_SCRBSeq_P2
#SRS5054616	SRR9631405	SINGLE	Homo sapiens	SCRBSeq	No	SRP212788	Retina	P2	Adult	NA	P2	Tissue	NA	NA	SAMN12189909	NA	Eye	NA	NA	Macular_R23_C33	Macula	NA	SRP212788_SCRBSeq_P2
#SRS5054615	SRR9631404	SINGLE	Homo sapiens	SCRBSeq	No	SRP212788	Retina	P2	Adult	NA	P2	Tissue	NA	NA	SAMN12189910	NA	Eye	NA	NA	Macular_R23_C29	Macula	NA	SRP212788_SCRBSeq_P2
#SRS5054614	SRR9631403	SINGLE	Homo sapiens	SCRBSeq	No	SRP212788	Retina	P2	Adult	NA	P2	Tissue	NA	NA	SAMN12189911	NA	Eye	NA	NA	Macular_R23_C24	Macula	NA	SRP212788_SCRBSeq_P2
#SRS5054613	SRR9631402	SINGLE	Homo sapiens	SCRBSeq	No	SRP212788	Retina	P2	Adult	NA	P2	Tissue	NA	NA	SAMN12189912	NA	Eye	NA	NA	Macular_R22_C58	Macula	NA	SRP212788_SCRBSeq_P2
#SRS5054612	SRR9630617	SINGLE	Homo sapiens	SCRBSeq	No	SRP212788	Retina	P1	Adult	NA	P1	Tissue	NA	NA	SAMN12190341	NA	Eye	NA	NA	Periph_Nuc_R57_C61	Peripheral	NA	SRP212788_SCRBSeq_P1
#SRS5054611	SRR9630616	SINGLE	Homo sapiens	SCRBSeq	No	SRP212788	Retina	P1	Adult	NA	P1	Tissue	NA	NA	SAMN12190342	NA	Eye	NA	NA	Periph_Nuc_R57_C43	Peripheral	NA	SRP212788_SCRBSeq_P1
#SRS5054610	SRR9630615	SINGLE	Homo sapiens	SCRBSeq	No	SRP212788	Retina	P1	Adult	NA	P1	Tissue	NA	NA	SAMN12190343	NA	Eye	NA	NA	Periph_Nuc_R57_C41	Peripheral	NA	SRP212788_SCRBSeq_P1
#SRS5054609	SRR9630614	SINGLE	Homo sapiens	SCRBSeq	No	SRP212788	Retina	P1	Adult	NA	P1	Tissue	NA	NA	SAMN12190344	NA	Eye	NA	NA	Periph_Nuc_R57_C36	Peripheral	NA	SRP212788_SCRBSeq_P1
#SRS5054608	SRR9630613	SINGLE	Homo sapiens	SCRBSeq	No	SRP212788	Retina	P1	Adult	NA	P1	Tissue	NA	NA	SAMN12190345	NA	Eye	NA	NA	Periph_Nuc_R57_C22	Peripheral	NA	SRP212788_SCRBSeq_P1
#SRS5054605	SRR9630612	SINGLE	Homo sapiens	SCRBSeq	No	SRP212788	Retina	P1	Adult	NA	P1	Tissue	NA	NA	SAMN12190346	NA	Eye	NA	NA	Periph_Nuc_R57_C17	Peripheral	NA	SRP212788_SCRBSeq_P1
#SRS5054607	SRR9630611	SINGLE	Homo sapiens	SCRBSeq	No	SRP212788	Retina	P1	Adult	NA	P1	Tissue	NA	NA	SAMN12190347	NA	Eye	NA	NA	Periph_Nuc_R57_C15	Peripheral	NA	SRP212788_SCRBSeq_P1
#SRS5054604	SRR9630610	SINGLE	Homo sapiens	SCRBSeq	No	SRP212788	Retina	P1	Adult	NA	P1	Tissue	NA	NA	SAMN12190348	NA	Eye	NA	NA	Periph_Nuc_R56_C66	Peripheral	NA	SRP212788_SCRBSeq_P1
#SRS5054606	SRR9629697	SINGLE	Homo sapiens	SCRBSeq	No	SRP212788	Retina	P1	Adult	NA	P1	Tissue	NA	NA	SAMN12189516	NA	Eye	NA	NA	Macu_Nuc_R52_C52	NA	NA	SRP212788_SCRBSeq_P1
#SRS5054603	SRR9629696	SINGLE	Homo sapiens	SCRBSeq	No	SRP212788	Retina	P1	Adult	NA	P1	Tissue	NA	NA	SAMN12189517	NA	Eye	NA	NA	Macu_Nuc_R52_C51	NA	NA	SRP212788_SCRBSeq_P1
#SRS5054602	SRR9629695	SINGLE	Homo sapiens	SCRBSeq	No	SRP212788	Retina	P1	Adult	NA	P1	Tissue	NA	NA	SAMN12189518	NA	Eye	NA	NA	Macu_Nuc_R52_C48	NA	NA	SRP212788_SCRBSeq_P1
#SRS5054601	SRR9629694	SINGLE	Homo sapiens	SCRBSeq	No	SRP212788	Retina	P1	Adult	NA	P1	Tissue	NA	NA	SAMN12189519	NA	Eye	NA	NA	Macu_Nuc_R52_C33	NA	NA	SRP212788_SCRBSeq_P1
#SRS5054600	SRR9629693	SINGLE	Homo sapiens	SCRBSeq	No	SRP212788	Retina	P1	Adult	NA	P1	Tissue	NA	NA	SAMN12189520	NA	Eye	NA	NA	Macu_Nuc_R52_C31	NA	NA	SRP212788_SCRBSeq_P1
#SRS5054599	SRR9629692	SINGLE	Homo sapiens	SCRBSeq	No	SRP212788	Retina	P1	Adult	NA	P1	Tissue	NA	NA	SAMN12189420	NA	Eye	NA	NA	Macu_Nuc_R52_C2	NA	NA	SRP212788_SCRBSeq_P1
#SRS5054598	SRR9629691	SINGLE	Homo sapiens	SCRBSeq	No	SRP212788	Retina	P1	Adult	NA	P1	Tissue	NA	NA	SAMN12189421	NA	Eye	NA	NA	Macu_Nuc_R52_C28	NA	NA	SRP212788_SCRBSeq_P1
#SRS5054597	SRR9629690	SINGLE	Homo sapiens	SCRBSeq	No	SRP212788	Retina	P1	Adult	NA	P1	Tissue	NA	NA	SAMN12189422	NA	Eye	NA	NA	Macu_Nuc_R52_C27	NA	NA	SRP212788_SCRBSeq_P1
#SRS5054596	SRR9628849	SINGLE	Homo sapiens	SCRBSeq	No	SRP212788	Retina	P1	Adult	NA	P1	Tissue	NA	NA	SAMN12188791	NA	Eye	NA	NA	Mac1cell_R5_C8	NA	NA	SRP212788_SCRBSeq_P1
#SRS5054595	SRR9628848	SINGLE	Homo sapiens	SCRBSeq	No	SRP212788	Retina	P1	Adult	NA	P1	Tissue	NA	NA	SAMN12188793	NA	Eye	NA	NA	Mac1cell_R5_C65	NA	NA	SRP212788_SCRBSeq_P1
#SRS5054594	SRR9628847	SINGLE	Homo sapiens	SCRBSeq	No	SRP212788	Retina	P1	Adult	NA	P1	Tissue	NA	NA	SAMN12188796	NA	Eye	NA	NA	Mac1cell_R5_C60	NA	NA	SRP212788_SCRBSeq_P1
#SRS5054591	SRR9628846	SINGLE	Homo sapiens	SCRBSeq	No	SRP212788	Retina	P1	Adult	NA	P1	Tissue	NA	NA	SAMN12188797	NA	Eye	NA	NA	Mac1cell_R5_C52	NA	NA	SRP212788_SCRBSeq_P1
#SRS5054593	SRR9628845	SINGLE	Homo sapiens	SCRBSeq	No	SRP212788	Retina	P1	Adult	NA	P1	Tissue	NA	NA	SAMN12188798	NA	Eye	NA	NA	Mac1cell_R5_C50	NA	NA	SRP212788_SCRBSeq_P1
#SRS5054592	SRR9628844	SINGLE	Homo sapiens	SCRBSeq	No	SRP212788	Retina	P1	Adult	NA	P1	Tissue	NA	NA	SAMN12188799	NA	Eye	NA	NA	Mac1cell_R5_C45	NA	NA	SRP212788_SCRBSeq_P1
#SRS5054590	SRR9628843	SINGLE	Homo sapiens	SCRBSeq	No	SRP212788	Retina	P1	Adult	NA	P1	Tissue	NA	NA	SAMN12188801	NA	Eye	NA	NA	Mac1cell_R5_C43	NA	NA	SRP212788_SCRBSeq_P1
#SRS5054589	SRR9628842	SINGLE	Homo sapiens	SCRBSeq	No	SRP212788	Retina	P1	Adult	NA	P1	Tissue	NA	NA	SAMN12188803	NA	Eye	NA	NA	Mac1cell_R5_C42	NA	NA	SRP212788_SCRBSeq_P1
#SRS5054588	SRR9633880	SINGLE	Homo sapiens	SCRBSeq	No	SRP212788	Retina	P1	Adult	NA	P1	Tissue	NA	NA	SAMN12187770	NA	Eye	NA	NA	Mac1cell_R19_C1	NA	NA	SRP212788_SCRBSeq_P1
#SRS5054587	SRR9633879	SINGLE	Homo sapiens	SCRBSeq	No	SRP212788	Retina	P1	Adult	NA	P1	Tissue	NA	NA	SAMN12187771	NA	Eye	NA	NA	Mac1cell_R19_C19	NA	NA	SRP212788_SCRBSeq_P1
#SRS5054586	SRR9633878	SINGLE	Homo sapiens	SCRBSeq	No	SRP212788	Retina	P1	Adult	NA	P1	Tissue	NA	NA	SAMN12187772	NA	Eye	NA	NA	Mac1cell_R19_C16	NA	NA	SRP212788_SCRBSeq_P1
#SRS5054585	SRR9633877	SINGLE	Homo sapiens	SCRBSeq	No	SRP212788	Retina	P1	Adult	NA	P1	Tissue	NA	NA	SAMN12187773	NA	Eye	NA	NA	Mac1cell_R19_C11	NA	NA	SRP212788_SCRBSeq_P1
#SRS5054584	SRR9633876	SINGLE	Homo sapiens	SCRBSeq	No	SRP212788	Retina	P1	Adult	NA	P1	Tissue	NA	NA	SAMN12187774	NA	Eye	NA	NA	Mac1cell_R19_C10	NA	NA	SRP212788_SCRBSeq_P1
#SRS5054583	SRR9633875	SINGLE	Homo sapiens	SCRBSeq	No	SRP212788	Retina	P1	Adult	NA	P1	Tissue	NA	NA	SAMN12187775	NA	Eye	NA	NA	Mac1cell_R18_C66	NA	NA	SRP212788_SCRBSeq_P1
#SRS5054582	SRR9633874	SINGLE	Homo sapiens	SCRBSeq	No	SRP212788	Retina	P1	Adult	NA	P1	Tissue	NA	NA	SAMN12187777	NA	Eye	NA	NA	Mac1cell_R18_C64	NA	NA	SRP212788_SCRBSeq_P1
#SRS5054581	SRR9633873	SINGLE	Homo sapiens	SCRBSeq	No	SRP212788	Retina	P1	Adult	NA	P1	Tissue	NA	NA	SAMN12187778	NA	Eye	NA	NA	Mac1cell_R18_C60	NA	NA	SRP212788_SCRBSeq_P1
#SRS5054580	SRR9628145	SINGLE	Homo sapiens	SCRBSeq	No	SRP212788	Retina	P1	Adult	NA	P1	Tissue	NA	NA	SAMN12188510	NA	Eye	NA	NA	Mac1cell_R39_C60	NA	NA	SRP212788_SCRBSeq_P1
#SRS5054579	SRR9628144	SINGLE	Homo sapiens	SCRBSeq	No	SRP212788	Retina	P1	Adult	NA	P1	Tissue	NA	NA	SAMN12188511	NA	Eye	NA	NA	Mac1cell_R39_C56	NA	NA	SRP212788_SCRBSeq_P1
#SRS5054577	SRR9628143	SINGLE	Homo sapiens	SCRBSeq	No	SRP212788	Retina	P1	Adult	NA	P1	Tissue	NA	NA	SAMN12188512	NA	Eye	NA	NA	Mac1cell_R39_C54	NA	NA	SRP212788_SCRBSeq_P1
#SRS5054578	SRR9628142	SINGLE	Homo sapiens	SCRBSeq	No	SRP212788	Retina	P1	Adult	NA	P1	Tissue	NA	NA	SAMN12188514	NA	Eye	NA	NA	Mac1cell_R39_C48	NA	NA	SRP212788_SCRBSeq_P1
#SRS5054576	SRR9628141	SINGLE	Homo sapiens	SCRBSeq	No	SRP212788	Retina	P1	Adult	NA	P1	Tissue	NA	NA	SAMN12188515	NA	Eye	NA	NA	Mac1cell_R39_C44	NA	NA	SRP212788_SCRBSeq_P1
#SRS5054575	SRR9628140	SINGLE	Homo sapiens	SCRBSeq	No	SRP212788	Retina	P1	Adult	NA	P1	Tissue	NA	NA	SAMN12188416	NA	Eye	NA	NA	Mac1cell_R39_C28	NA	NA	SRP212788_SCRBSeq_P1
#SRS5054574	SRR9628139	SINGLE	Homo sapiens	SCRBSeq	No	SRP212788	Retina	P1	Adult	NA	P1	Tissue	NA	NA	SAMN12188417	NA	Eye	NA	NA	Mac1cell_R39_C26	NA	NA	SRP212788_SCRBSeq_P1
#SRS5054573	SRR9628138	SINGLE	Homo sapiens	SCRBSeq	No	SRP212788	Retina	P1	Adult	NA	P1	Tissue	NA	NA	SAMN12188419	NA	Eye	NA	NA	Mac1cell_R39_C23	NA	NA	SRP212788_SCRBSeq_P1
#SRS5054572	SRR9633378	SINGLE	Homo sapiens	SCRBSeq	No	SRP212788	Retina	P3	Adult	NA	P3	Tissue	NA	NA	SAMN12201091	NA	Eye	NA	NA	Per_R69_C23	NA	NA	SRP212788_SCRBSeq_P3
#SRS5054571	SRR9633377	SINGLE	Homo sapiens	SCRBSeq	No	SRP212788	Retina	P3	Adult	NA	P3	Tissue	NA	NA	SAMN12201092	NA	Eye	NA	NA	Per_R69_C18	NA	NA	SRP212788_SCRBSeq_P3
#SRS5054570	SRR9633376	SINGLE	Homo sapiens	SCRBSeq	No	SRP212788	Retina	P3	Adult	NA	P3	Tissue	NA	NA	SAMN12201093	NA	Eye	NA	NA	Per_R68_C70	NA	NA	SRP212788_SCRBSeq_P3
#SRS5054569	SRR9633375	SINGLE	Homo sapiens	SCRBSeq	No	SRP212788	Retina	P3	Adult	NA	P3	Tissue	NA	NA	SAMN12201095	NA	Eye	NA	NA	Per_R68_C67	NA	NA	SRP212788_SCRBSeq_P3
#SRS5054567	SRR9633374	SINGLE	Homo sapiens	SCRBSeq	No	SRP212788	Retina	P3	Adult	NA	P3	Tissue	NA	NA	SAMN12201096	NA	Eye	NA	NA	Per_R68_C65	NA	NA	SRP212788_SCRBSeq_P3
#SRS5054568	SRR9633373	SINGLE	Homo sapiens	SCRBSeq	No	SRP212788	Retina	P3	Adult	NA	P3	Tissue	NA	NA	SAMN12201097	NA	Eye	NA	NA	Per_R68_C64	NA	NA	SRP212788_SCRBSeq_P3
#SRS5054566	SRR9633372	SINGLE	Homo sapiens	SCRBSeq	No	SRP212788	Retina	P3	Adult	NA	P3	Tissue	NA	NA	SAMN12201098	NA	Eye	NA	NA	Per_R68_C63	NA	NA	SRP212788_SCRBSeq_P3
#SRS5054564	SRR9633371	SINGLE	Homo sapiens	SCRBSeq	No	SRP212788	Retina	P3	Adult	NA	P3	Tissue	NA	NA	SAMN12201099	NA	Eye	NA	NA	Per_R68_C44	NA	NA	SRP212788_SCRBSeq_P3
#SRS5054565	SRR9632529	SINGLE	Homo sapiens	SCRBSeq	No	SRP212788	Retina	P3	Adult	NA	P3	Tissue	NA	NA	SAMN12201547	NA	Eye	NA	NA	Per_R28_C70	NA	NA	SRP212788_SCRBSeq_P3
#SRS5054563	SRR9632528	SINGLE	Homo sapiens	SCRBSeq	No	SRP212788	Retina	P3	Adult	NA	P3	Tissue	NA	NA	SAMN12201548	NA	Eye	NA	NA	Per_R28_C69	NA	NA	SRP212788_SCRBSeq_P3
#SRS5054562	SRR9632527	SINGLE	Homo sapiens	SCRBSeq	No	SRP212788	Retina	P3	Adult	NA	P3	Tissue	NA	NA	SAMN12201549	NA	Eye	NA	NA	Per_R28_C39	NA	NA	SRP212788_SCRBSeq_P3
#SRS5054561	SRR9632526	SINGLE	Homo sapiens	SCRBSeq	No	SRP212788	Retina	P3	Adult	NA	P3	Tissue	NA	NA	SAMN12201550	NA	Eye	NA	NA	Per_R28_C13	NA	NA	SRP212788_SCRBSeq_P3
#SRS5054559	SRR9632525	SINGLE	Homo sapiens	SCRBSeq	No	SRP212788	Retina	P3	Adult	NA	P3	Tissue	NA	NA	SAMN12201551	NA	Eye	NA	NA	Per_R27_C38	NA	NA	SRP212788_SCRBSeq_P3
#SRS5054560	SRR9632524	SINGLE	Homo sapiens	SCRBSeq	No	SRP212788	Retina	P3	Adult	NA	P3	Tissue	NA	NA	SAMN12201552	NA	Eye	NA	NA	Per_R27_C22	NA	NA	SRP212788_SCRBSeq_P3
#SRS5054557	SRR9632523	SINGLE	Homo sapiens	SCRBSeq	No	SRP212788	Retina	P3	Adult	NA	P3	Tissue	NA	NA	SAMN12201553	NA	Eye	NA	NA	Per_R27_C14	NA	NA	SRP212788_SCRBSeq_P3
#SRS5054558	SRR9632522	SINGLE	Homo sapiens	SCRBSeq	No	SRP212788	Retina	P3	Adult	NA	P3	Tissue	NA	NA	SAMN12201554	NA	Eye	NA	NA	Per_R26_C71	NA	NA	SRP212788_SCRBSeq_P3
#SRS5054556	SRR9631529	SINGLE	Homo sapiens	SCRBSeq	No	SRP212788	Retina	P3	Adult	NA	P3	Tissue	NA	NA	SAMN12200288	NA	Eye	NA	NA	Mac_R35_C55	NA	NA	SRP212788_SCRBSeq_P3
#SRS5054555	SRR9631528	SINGLE	Homo sapiens	SCRBSeq	No	SRP212788	Retina	P3	Adult	NA	P3	Tissue	NA	NA	SAMN12200289	NA	Eye	NA	NA	Mac_R35_C53	NA	NA	SRP212788_SCRBSeq_P3
#SRS5054554	SRR9631527	SINGLE	Homo sapiens	SCRBSeq	No	SRP212788	Retina	P3	Adult	NA	P3	Tissue	NA	NA	SAMN12200290	NA	Eye	NA	NA	Mac_R35_C26	NA	NA	SRP212788_SCRBSeq_P3
#SRS5054553	SRR9631526	SINGLE	Homo sapiens	SCRBSeq	No	SRP212788	Retina	P3	Adult	NA	P3	Tissue	NA	NA	SAMN12200291	NA	Eye	NA	NA	Mac_R35_C25	NA	NA	SRP212788_SCRBSeq_P3
#SRS5054552	SRR9631525	SINGLE	Homo sapiens	SCRBSeq	No	SRP212788	Retina	P3	Adult	NA	P3	Tissue	NA	NA	SAMN12200292	NA	Eye	NA	NA	Mac_R34_C8	NA	NA	SRP212788_SCRBSeq_P3
#SRS5054551	SRR9631524	SINGLE	Homo sapiens	SCRBSeq	No	SRP212788	Retina	P3	Adult	NA	P3	Tissue	NA	NA	SAMN12200293	NA	Eye	NA	NA	Mac_R34_C34	NA	NA	SRP212788_SCRBSeq_P3
#SRS5054550	SRR9631523	SINGLE	Homo sapiens	SCRBSeq	No	SRP212788	Retina	P3	Adult	NA	P3	Tissue	NA	NA	SAMN12200294	NA	Eye	NA	NA	Mac_R34_C31	NA	NA	SRP212788_SCRBSeq_P3
#SRS5054549	SRR9631522	SINGLE	Homo sapiens	SCRBSeq	No	SRP212788	Retina	P3	Adult	NA	P3	Tissue	NA	NA	SAMN12200184	NA	Eye	NA	NA	Mac_R34_C28	NA	NA	SRP212788_SCRBSeq_P3
#SRS5054548	SRR9630177	SINGLE	Homo sapiens	SCRBSeq	No	SRP212788	Retina	P3	Adult	NA	P3	Tissue	NA	NA	SAMN12199322	NA	Eye	NA	NA	sample_R48_C17	NA	NA	SRP212788_SCRBSeq_P3
#SRS5054547	SRR9630176	SINGLE	Homo sapiens	SCRBSeq	No	SRP212788	Retina	P3	Adult	NA	P3	Tissue	NA	NA	SAMN12199323	NA	Eye	NA	NA	sample_R48_C14	NA	NA	SRP212788_SCRBSeq_P3
#SRS5054545	SRR9630175	SINGLE	Homo sapiens	SCRBSeq	No	SRP212788	Retina	P3	Adult	NA	P3	Tissue	NA	NA	SAMN12199324	NA	Eye	NA	NA	sample_R48_C13	NA	NA	SRP212788_SCRBSeq_P3
#SRS5054546	SRR9630174	SINGLE	Homo sapiens	SCRBSeq	No	SRP212788	Retina	P3	Adult	NA	P3	Tissue	NA	NA	SAMN12199325	NA	Eye	NA	NA	sample_R47_C9	NA	NA	SRP212788_SCRBSeq_P3
#SRS5054544	SRR9630173	SINGLE	Homo sapiens	SCRBSeq	No	SRP212788	Retina	P3	Adult	NA	P3	Tissue	NA	NA	SAMN12199326	NA	Eye	NA	NA	sample_R47_C7	NA	NA	SRP212788_SCRBSeq_P3
#SRS5054543	SRR9630172	SINGLE	Homo sapiens	SCRBSeq	No	SRP212788	Retina	P3	Adult	NA	P3	Tissue	NA	NA	SAMN12199327	NA	Eye	NA	NA	sample_R47_C71	NA	NA	SRP212788_SCRBSeq_P3
#SRS5054542	SRR9630171	SINGLE	Homo sapiens	SCRBSeq	No	SRP212788	Retina	P3	Adult	NA	P3	Tissue	NA	NA	SAMN12199328	NA	Eye	NA	NA	sample_R47_C69	NA	NA	SRP212788_SCRBSeq_P3
#SRS5054541	SRR9630170	SINGLE	Homo sapiens	SCRBSeq	No	SRP212788	Retina	P3	Adult	NA	P3	Tissue	NA	NA	SAMN12199329	NA	Eye	NA	NA	sample_R47_C66	NA	NA	SRP212788_SCRBSeq_P3
#SRS5054540	SRR9629249	SINGLE	Homo sapiens	SCRBSeq	No	SRP212788	Retina	P3	Adult	NA	P3	Tissue	NA	NA	SAMN12199818	NA	Eye	NA	NA	sample_R27_C66	NA	NA	SRP212788_SCRBSeq_P3
#SRS5054539	SRR9629248	SINGLE	Homo sapiens	SCRBSeq	No	SRP212788	Retina	P3	Adult	NA	P3	Tissue	NA	NA	SAMN12199819	NA	Eye	NA	NA	sample_R27_C62	NA	NA	SRP212788_SCRBSeq_P3
#SRS5054538	SRR9629247	SINGLE	Homo sapiens	SCRBSeq	No	SRP212788	Retina	P3	Adult	NA	P3	Tissue	NA	NA	SAMN12199820	NA	Eye	NA	NA	sample_R27_C59	NA	NA	SRP212788_SCRBSeq_P3
#SRS5054537	SRR9629246	SINGLE	Homo sapiens	SCRBSeq	No	SRP212788	Retina	P3	Adult	NA	P3	Tissue	NA	NA	SAMN12199821	NA	Eye	NA	NA	sample_R27_C58	NA	NA	SRP212788_SCRBSeq_P3
#SRS5054536	SRR9629245	SINGLE	Homo sapiens	SCRBSeq	No	SRP212788	Retina	P3	Adult	NA	P3	Tissue	NA	NA	SAMN12199822	NA	Eye	NA	NA	sample_R27_C57	NA	NA	SRP212788_SCRBSeq_P3
#SRS5054535	SRR9629244	SINGLE	Homo sapiens	SCRBSeq	No	SRP212788	Retina	P3	Adult	NA	P3	Tissue	NA	NA	SAMN12199823	NA	Eye	NA	NA	sample_R27_C56	NA	NA	SRP212788_SCRBSeq_P3
#SRS5054534	SRR9629243	SINGLE	Homo sapiens	SCRBSeq	No	SRP212788	Retina	P3	Adult	NA	P3	Tissue	NA	NA	SAMN12199824	NA	Eye	NA	NA	sample_R27_C55	NA	NA	SRP212788_SCRBSeq_P3
#SRS5054533	SRR9629242	SINGLE	Homo sapiens	SCRBSeq	No	SRP212788	Retina	P3	Adult	NA	P3	Tissue	NA	NA	SAMN12199825	NA	Eye	NA	NA	sample_R27_C47	NA	NA	SRP212788_SCRBSeq_P3
#SRS5054532	SRR9628249	SINGLE	Homo sapiens	SCRBSeq	No	SRP212788	Retina	P3	Adult	NA	P3	Tissue	NA	NA	SAMN12194915	NA	Eye	NA	NA	Per_R5_C49	NA	NA	SRP212788_SCRBSeq_P3
#SRS5054531	SRR9628248	SINGLE	Homo sapiens	SCRBSeq	No	SRP212788	Retina	P3	Adult	NA	P3	Tissue	NA	NA	SAMN12194916	NA	Eye	NA	NA	Per_R5_C48	NA	NA	SRP212788_SCRBSeq_P3
#SRS5054530	SRR9628247	SINGLE	Homo sapiens	SCRBSeq	No	SRP212788	Retina	P3	Adult	NA	P3	Tissue	NA	NA	SAMN12194917	NA	Eye	NA	NA	Per_R5_C32	NA	NA	SRP212788_SCRBSeq_P3
#SRS5054529	SRR9628246	SINGLE	Homo sapiens	SCRBSeq	No	SRP212788	Retina	P3	Adult	NA	P3	Tissue	NA	NA	SAMN12194918	NA	Eye	NA	NA	Per_R5_C28	NA	NA	SRP212788_SCRBSeq_P3
#SRS5054528	SRR9628245	SINGLE	Homo sapiens	SCRBSeq	No	SRP212788	Retina	P3	Adult	NA	P3	Tissue	NA	NA	SAMN12194919	NA	Eye	NA	NA	Per_R5_C1	NA	NA	SRP212788_SCRBSeq_P3
#SRS5054527	SRR9628244	SINGLE	Homo sapiens	SCRBSeq	No	SRP212788	Retina	P3	Adult	NA	P3	Tissue	NA	NA	SAMN12194920	NA	Eye	NA	NA	Per_R5_C10	NA	NA	SRP212788_SCRBSeq_P3
#SRS5054523	SRR9628243	SINGLE	Homo sapiens	SCRBSeq	No	SRP212788	Retina	P3	Adult	NA	P3	Tissue	NA	NA	SAMN12194921	NA	Eye	NA	NA	Per_R59_C9	NA	NA	SRP212788_SCRBSeq_P3
#SRS5054525	SRR9628242	SINGLE	Homo sapiens	SCRBSeq	No	SRP212788	Retina	P3	Adult	NA	P3	Tissue	NA	NA	SAMN12194922	NA	Eye	NA	NA	Per_R59_C58	NA	NA	SRP212788_SCRBSeq_P3
#SRS5054522	SRR9633944	SINGLE	Homo sapiens	SCRBSeq	No	SRP212788	Retina	P2	Adult	NA	P2	Tissue	NA	NA	SAMN12197136	NA	Eye	NA	NA	M_R5_C15	NA	NA	SRP212788_SCRBSeq_P2
#SRS5054521	SRR9633943	SINGLE	Homo sapiens	SCRBSeq	No	SRP212788	Retina	P2	Adult	NA	P2	Tissue	NA	NA	SAMN12197137	NA	Eye	NA	NA	M_R59_C70	NA	NA	SRP212788_SCRBSeq_P2
#SRS5054520	SRR9633942	SINGLE	Homo sapiens	SCRBSeq	No	SRP212788	Retina	P2	Adult	NA	P2	Tissue	NA	NA	SAMN12197138	NA	Eye	NA	NA	M_R59_C69	NA	NA	SRP212788_SCRBSeq_P2
#SRS5054519	SRR9633941	SINGLE	Homo sapiens	SCRBSeq	No	SRP212788	Retina	P2	Adult	NA	P2	Tissue	NA	NA	SAMN12197139	NA	Eye	NA	NA	M_R59_C68	NA	NA	SRP212788_SCRBSeq_P2
#SRS5054524	SRR9633940	SINGLE	Homo sapiens	SCRBSeq	No	SRP212788	Retina	P2	Adult	NA	P2	Tissue	NA	NA	SAMN12197143	NA	Eye	NA	NA	M_R59_C61	NA	NA	SRP212788_SCRBSeq_P2
#SRS5054518	SRR9633939	SINGLE	Homo sapiens	SCRBSeq	No	SRP212788	Retina	P2	Adult	NA	P2	Tissue	NA	NA	SAMN12197144	NA	Eye	NA	NA	M_R59_C47	NA	NA	SRP212788_SCRBSeq_P2
#SRS5054517	SRR9633938	SINGLE	Homo sapiens	SCRBSeq	No	SRP212788	Retina	P2	Adult	NA	P2	Tissue	NA	NA	SAMN12197145	NA	Eye	NA	NA	M_R59_C22	NA	NA	SRP212788_SCRBSeq_P2
#SRS5054526	SRR9633937	SINGLE	Homo sapiens	SCRBSeq	No	SRP212788	Retina	P2	Adult	NA	P2	Tissue	NA	NA	SAMN12197140	NA	Eye	NA	NA	M_R58_C68	NA	NA	SRP212788_SCRBSeq_P2
#SRS5054516	SRR9632962	SINGLE	Homo sapiens	SCRBSeq	No	SRP212788	Retina	P2	Adult	NA	P2	Tissue	NA	NA	SAMN12191095	NA	Eye	NA	NA	Macular_R70_C9	Macula	NA	SRP212788_SCRBSeq_P2
#SRS5054515	SRR9632961	SINGLE	Homo sapiens	SCRBSeq	No	SRP212788	Retina	P2	Adult	NA	P2	Tissue	NA	NA	SAMN12191096	NA	Eye	NA	NA	Macular_R70_C7	Macula	NA	SRP212788_SCRBSeq_P2
#SRS5054514	SRR9632960	SINGLE	Homo sapiens	SCRBSeq	No	SRP212788	Retina	P2	Adult	NA	P2	Tissue	NA	NA	SAMN12191097	NA	Eye	NA	NA	Macular_R70_C71	Macula	NA	SRP212788_SCRBSeq_P2
#SRS5054513	SRR9632959	SINGLE	Homo sapiens	SCRBSeq	No	SRP212788	Retina	P2	Adult	NA	P2	Tissue	NA	NA	SAMN12191098	NA	Eye	NA	NA	Macular_R70_C69	Macula	NA	SRP212788_SCRBSeq_P2
#SRS5054512	SRR9632958	SINGLE	Homo sapiens	SCRBSeq	No	SRP212788	Retina	P2	Adult	NA	P2	Tissue	NA	NA	SAMN12191099	NA	Eye	NA	NA	Macular_R70_C64	Macula	NA	SRP212788_SCRBSeq_P2
#SRS5054511	SRR9632957	SINGLE	Homo sapiens	SCRBSeq	No	SRP212788	Retina	P2	Adult	NA	P2	Tissue	NA	NA	SAMN12191100	NA	Eye	NA	NA	Macular_R70_C61	Macula	NA	SRP212788_SCRBSeq_P2
#SRS5054510	SRR9632956	SINGLE	Homo sapiens	SCRBSeq	No	SRP212788	Retina	P2	Adult	NA	P2	Tissue	NA	NA	SAMN12191101	NA	Eye	NA	NA	Macular_R70_C50	Macula	NA	SRP212788_SCRBSeq_P2
#SRS5054508	SRR9632955	SINGLE	Homo sapiens	SCRBSeq	No	SRP212788	Retina	P2	Adult	NA	P2	Tissue	NA	NA	SAMN12191102	NA	Eye	NA	NA	Macular_R70_C43	Macula	NA	SRP212788_SCRBSeq_P2
#SRS5054509	SRR9632217	SINGLE	Homo sapiens	SCRBSeq	No	SRP212788	Retina	P2	Adult	NA	P2	Tissue	NA	NA	SAMN12191257	NA	Eye	NA	NA	Macular_R49_C66	Macula	NA	SRP212788_SCRBSeq_P2
#SRS5054507	SRR9632216	SINGLE	Homo sapiens	SCRBSeq	No	SRP212788	Retina	P2	Adult	NA	P2	Tissue	NA	NA	SAMN12191258	NA	Eye	NA	NA	Macular_R49_C64	Macula	NA	SRP212788_SCRBSeq_P2
#SRS5054506	SRR9632215	SINGLE	Homo sapiens	SCRBSeq	No	SRP212788	Retina	P2	Adult	NA	P2	Tissue	NA	NA	SAMN12191259	NA	Eye	NA	NA	Macular_R49_C61	Macula	NA	SRP212788_SCRBSeq_P2
#SRS5054505	SRR9632214	SINGLE	Homo sapiens	SCRBSeq	No	SRP212788	Retina	P2	Adult	NA	P2	Tissue	NA	NA	SAMN12191260	NA	Eye	NA	NA	Macular_R49_C54	Macula	NA	SRP212788_SCRBSeq_P2
#SRS5054504	SRR9632213	SINGLE	Homo sapiens	SCRBSeq	No	SRP212788	Retina	P2	Adult	NA	P2	Tissue	NA	NA	SAMN12191261	NA	Eye	NA	NA	Macular_R49_C48	Macula	NA	SRP212788_SCRBSeq_P2
#SRS5054503	SRR9632212	SINGLE	Homo sapiens	SCRBSeq	No	SRP212788	Retina	P2	Adult	NA	P2	Tissue	NA	NA	SAMN12191262	NA	Eye	NA	NA	Macular_R49_C46	Macula	NA	SRP212788_SCRBSeq_P2
#SRS5054501	SRR9632211	SINGLE	Homo sapiens	SCRBSeq	No	SRP212788	Retina	P2	Adult	NA	P2	Tissue	NA	NA	SAMN12191263	NA	Eye	NA	NA	Macular_R49_C42	Macula	NA	SRP212788_SCRBSeq_P2
#SRS5054502	SRR9632210	SINGLE	Homo sapiens	SCRBSeq	No	SRP212788	Retina	P2	Adult	NA	P2	Tissue	NA	NA	SAMN12191264	NA	Eye	NA	NA	Macular_R49_C36	Macula	NA	SRP212788_SCRBSeq_P2
#SRS5054500	SRR9630609	SINGLE	Homo sapiens	SCRBSeq	No	SRP212788	Retina	P1	Adult	NA	P1	Tissue	NA	NA	SAMN12190349	NA	Eye	NA	NA	Periph_Nuc_R56_C61	Peripheral	NA	SRP212788_SCRBSeq_P1
#SRS5054499	SRR9630608	SINGLE	Homo sapiens	SCRBSeq	No	SRP212788	Retina	P1	Adult	NA	P1	Tissue	NA	NA	SAMN12190350	NA	Eye	NA	NA	Periph_Nuc_R56_C47	Peripheral	NA	SRP212788_SCRBSeq_P1
#SRS5054498	SRR9630607	SINGLE	Homo sapiens	SCRBSeq	No	SRP212788	Retina	P1	Adult	NA	P1	Tissue	NA	NA	SAMN12190351	NA	Eye	NA	NA	Periph_Nuc_R56_C46	Peripheral	NA	SRP212788_SCRBSeq_P1
#SRS5054497	SRR9630606	SINGLE	Homo sapiens	SCRBSeq	No	SRP212788	Retina	P1	Adult	NA	P1	Tissue	NA	NA	SAMN12190352	NA	Eye	NA	NA	Periph_Nuc_R56_C44	Peripheral	NA	SRP212788_SCRBSeq_P1
#SRS5054496	SRR9630605	SINGLE	Homo sapiens	SCRBSeq	No	SRP212788	Retina	P1	Adult	NA	P1	Tissue	NA	NA	SAMN12190353	NA	Eye	NA	NA	Periph_Nuc_R56_C38	Peripheral	NA	SRP212788_SCRBSeq_P1
#SRS5054495	SRR9630604	SINGLE	Homo sapiens	SCRBSeq	No	SRP212788	Retina	P1	Adult	NA	P1	Tissue	NA	NA	SAMN12190354	NA	Eye	NA	NA	Periph_Nuc_R56_C37	Peripheral	NA	SRP212788_SCRBSeq_P1
#SRS5054494	SRR9630603	SINGLE	Homo sapiens	SCRBSeq	No	SRP212788	Retina	P1	Adult	NA	P1	Tissue	NA	NA	SAMN12190355	NA	Eye	NA	NA	Periph_Nuc_R56_C21	Peripheral	NA	SRP212788_SCRBSeq_P1
#SRS5054493	SRR9630602	SINGLE	Homo sapiens	SCRBSeq	No	SRP212788	Retina	P1	Adult	NA	P1	Tissue	NA	NA	SAMN12190356	NA	Eye	NA	NA	Periph_Nuc_R56_C18	Peripheral	NA	SRP212788_SCRBSeq_P1
#SRS5054492	SRR9629689	SINGLE	Homo sapiens	SCRBSeq	No	SRP212788	Retina	P1	Adult	NA	P1	Tissue	NA	NA	SAMN12189423	NA	Eye	NA	NA	Macu_Nuc_R52_C26	NA	NA	SRP212788_SCRBSeq_P1
#SRS5054490	SRR9629688	SINGLE	Homo sapiens	SCRBSeq	No	SRP212788	Retina	P1	Adult	NA	P1	Tissue	NA	NA	SAMN12189424	NA	Eye	NA	NA	Macu_Nuc_R52_C1	NA	NA	SRP212788_SCRBSeq_P1
#SRS5054491	SRR9629687	SINGLE	Homo sapiens	SCRBSeq	No	SRP212788	Retina	P1	Adult	NA	P1	Tissue	NA	NA	SAMN12189425	NA	Eye	NA	NA	Macu_Nuc_R52_C11	NA	NA	SRP212788_SCRBSeq_P1
#SRS5054489	SRR9629686	SINGLE	Homo sapiens	SCRBSeq	No	SRP212788	Retina	P1	Adult	NA	P1	Tissue	NA	NA	SAMN12189426	NA	Eye	NA	NA	Macu_Nuc_R51_C9	NA	NA	SRP212788_SCRBSeq_P1
#SRS5054488	SRR9629685	SINGLE	Homo sapiens	SCRBSeq	No	SRP212788	Retina	P1	Adult	NA	P1	Tissue	NA	NA	SAMN12189427	NA	Eye	NA	NA	Macu_Nuc_R51_C8	NA	NA	SRP212788_SCRBSeq_P1
#SRS5054486	SRR9629684	SINGLE	Homo sapiens	SCRBSeq	No	SRP212788	Retina	P1	Adult	NA	P1	Tissue	NA	NA	SAMN12189428	NA	Eye	NA	NA	Macu_Nuc_R51_C6	NA	NA	SRP212788_SCRBSeq_P1
#SRS5054487	SRR9629683	SINGLE	Homo sapiens	SCRBSeq	No	SRP212788	Retina	P1	Adult	NA	P1	Tissue	NA	NA	SAMN12189429	NA	Eye	NA	NA	Macu_Nuc_R51_C58	NA	NA	SRP212788_SCRBSeq_P1
#SRS5054485	SRR9629682	SINGLE	Homo sapiens	SCRBSeq	No	SRP212788	Retina	P1	Adult	NA	P1	Tissue	NA	NA	SAMN12189430	NA	Eye	NA	NA	Macu_Nuc_R51_C54	NA	NA	SRP212788_SCRBSeq_P1
#SRS5054483	SRR9628841	SINGLE	Homo sapiens	SCRBSeq	No	SRP212788	Retina	P1	Adult	NA	P1	Tissue	NA	NA	SAMN12188804	NA	Eye	NA	NA	Mac1cell_R5_C40	NA	NA	SRP212788_SCRBSeq_P1
#SRS5054484	SRR9628840	SINGLE	Homo sapiens	SCRBSeq	No	SRP212788	Retina	P1	Adult	NA	P1	Tissue	NA	NA	SAMN12188805	NA	Eye	NA	NA	Mac1cell_R5_C38	NA	NA	SRP212788_SCRBSeq_P1
#SRS5054482	SRR9628839	SINGLE	Homo sapiens	SCRBSeq	No	SRP212788	Retina	P1	Adult	NA	P1	Tissue	NA	NA	SAMN12188806	NA	Eye	NA	NA	Mac1cell_R5_C37	NA	NA	SRP212788_SCRBSeq_P1
#SRS5054481	SRR9628838	SINGLE	Homo sapiens	SCRBSeq	No	SRP212788	Retina	P1	Adult	NA	P1	Tissue	NA	NA	SAMN12188808	NA	Eye	NA	NA	Mac1cell_R5_C30	NA	NA	SRP212788_SCRBSeq_P1
#SRS5054480	SRR9628837	SINGLE	Homo sapiens	SCRBSeq	No	SRP212788	Retina	P1	Adult	NA	P1	Tissue	NA	NA	SAMN12188809	NA	Eye	NA	NA	Mac1cell_R5_C27	NA	NA	SRP212788_SCRBSeq_P1
#SRS5054479	SRR9628836	SINGLE	Homo sapiens	SCRBSeq	No	SRP212788	Retina	P1	Adult	NA	P1	Tissue	NA	NA	SAMN12188810	NA	Eye	NA	NA	Mac1cell_R5_C25	NA	NA	SRP212788_SCRBSeq_P1
#SRS5054478	SRR9628835	SINGLE	Homo sapiens	SCRBSeq	No	SRP212788	Retina	P1	Adult	NA	P1	Tissue	NA	NA	SAMN12188811	NA	Eye	NA	NA	Mac1cell_R5_C22	NA	NA	SRP212788_SCRBSeq_P1
#SRS5054477	SRR9628834	SINGLE	Homo sapiens	SCRBSeq	No	SRP212788	Retina	P1	Adult	NA	P1	Tissue	NA	NA	SAMN12188812	NA	Eye	NA	NA	Mac1cell_R5_C20	NA	NA	SRP212788_SCRBSeq_P1
#SRS5054476	SRR9633872	SINGLE	Homo sapiens	SCRBSeq	No	SRP212788	Retina	P1	Adult	NA	P1	Tissue	NA	NA	SAMN12187779	NA	Eye	NA	NA	Mac1cell_R18_C54	NA	NA	SRP212788_SCRBSeq_P1
#SRS5054475	SRR9633871	SINGLE	Homo sapiens	SCRBSeq	No	SRP212788	Retina	P1	Adult	NA	P1	Tissue	NA	NA	SAMN12187780	NA	Eye	NA	NA	Mac1cell_R18_C53	NA	NA	SRP212788_SCRBSeq_P1
#SRS5054474	SRR9633870	SINGLE	Homo sapiens	SCRBSeq	No	SRP212788	Retina	P1	Adult	NA	P1	Tissue	NA	NA	SAMN12187781	NA	Eye	NA	NA	Mac1cell_R18_C51	NA	NA	SRP212788_SCRBSeq_P1
#SRS5054472	SRR9633869	SINGLE	Homo sapiens	SCRBSeq	No	SRP212788	Retina	P1	Adult	NA	P1	Tissue	NA	NA	SAMN12187846	NA	Eye	NA	NA	Mac1cell_R18_C41	NA	NA	SRP212788_SCRBSeq_P1
#SRS5054473	SRR9633868	SINGLE	Homo sapiens	SCRBSeq	No	SRP212788	Retina	P1	Adult	NA	P1	Tissue	NA	NA	SAMN12187847	NA	Eye	NA	NA	Mac1cell_R18_C34	NA	NA	SRP212788_SCRBSeq_P1
#SRS5054471	SRR9633867	SINGLE	Homo sapiens	SCRBSeq	No	SRP212788	Retina	P1	Adult	NA	P1	Tissue	NA	NA	SAMN12187848	NA	Eye	NA	NA	Mac1cell_R18_C2	NA	NA	SRP212788_SCRBSeq_P1
#SRS5054470	SRR9633866	SINGLE	Homo sapiens	SCRBSeq	No	SRP212788	Retina	P1	Adult	NA	P1	Tissue	NA	NA	SAMN12187849	NA	Eye	NA	NA	Mac1cell_R18_C27	NA	NA	SRP212788_SCRBSeq_P1
#SRS5054469	SRR9633865	SINGLE	Homo sapiens	SCRBSeq	No	SRP212788	Retina	P1	Adult	NA	P1	Tissue	NA	NA	SAMN12187851	NA	Eye	NA	NA	Mac1cell_R18_C23	NA	NA	SRP212788_SCRBSeq_P1
#SRS5054468	SRR9628137	SINGLE	Homo sapiens	SCRBSeq	No	SRP212788	Retina	P1	Adult	NA	P1	Tissue	NA	NA	SAMN12188420	NA	Eye	NA	NA	Mac1cell_R39_C22	NA	NA	SRP212788_SCRBSeq_P1
#SRS5054467	SRR9628136	SINGLE	Homo sapiens	SCRBSeq	No	SRP212788	Retina	P1	Adult	NA	P1	Tissue	NA	NA	SAMN12188421	NA	Eye	NA	NA	Mac1cell_R39_C20	NA	NA	SRP212788_SCRBSeq_P1
#SRS5054465	SRR9628135	SINGLE	Homo sapiens	SCRBSeq	No	SRP212788	Retina	P1	Adult	NA	P1	Tissue	NA	NA	SAMN12188422	NA	Eye	NA	NA	Mac1cell_R39_C12	NA	NA	SRP212788_SCRBSeq_P1
#SRS5054466	SRR9628134	SINGLE	Homo sapiens	SCRBSeq	No	SRP212788	Retina	P1	Adult	NA	P1	Tissue	NA	NA	SAMN12188409	NA	Eye	NA	NA	Mac1cell_R38_C9	NA	NA	SRP212788_SCRBSeq_P1
#SRS5054464	SRR9628133	SINGLE	Homo sapiens	SCRBSeq	No	SRP212788	Retina	P1	Adult	NA	P1	Tissue	NA	NA	SAMN12188410	NA	Eye	NA	NA	Mac1cell_R38_C71	NA	NA	SRP212788_SCRBSeq_P1
#SRS5054463	SRR9628132	SINGLE	Homo sapiens	SCRBSeq	No	SRP212788	Retina	P1	Adult	NA	P1	Tissue	NA	NA	SAMN12188411	NA	Eye	NA	NA	Mac1cell_R38_C67	NA	NA	SRP212788_SCRBSeq_P1
#SRS5054462	SRR9628131	SINGLE	Homo sapiens	SCRBSeq	No	SRP212788	Retina	P1	Adult	NA	P1	Tissue	NA	NA	SAMN12188412	NA	Eye	NA	NA	Mac1cell_R38_C65	NA	NA	SRP212788_SCRBSeq_P1
#SRS5054461	SRR9628130	SINGLE	Homo sapiens	SCRBSeq	No	SRP212788	Retina	P1	Adult	NA	P1	Tissue	NA	NA	SAMN12188413	NA	Eye	NA	NA	Mac1cell_R38_C62	NA	NA	SRP212788_SCRBSeq_P1
#SRS5054460	SRR9633370	SINGLE	Homo sapiens	SCRBSeq	No	SRP212788	Retina	P3	Adult	NA	P3	Tissue	NA	NA	SAMN12201039	NA	Eye	NA	NA	Per_R68_C42	NA	NA	SRP212788_SCRBSeq_P3
#SRS5054458	SRR9633369	SINGLE	Homo sapiens	SCRBSeq	No	SRP212788	Retina	P3	Adult	NA	P3	Tissue	NA	NA	SAMN12201040	NA	Eye	NA	NA	Per_R68_C23	NA	NA	SRP212788_SCRBSeq_P3
#SRS5054459	SRR9633368	SINGLE	Homo sapiens	SCRBSeq	No	SRP212788	Retina	P3	Adult	NA	P3	Tissue	NA	NA	SAMN12201041	NA	Eye	NA	NA	Per_R68_C19	NA	NA	SRP212788_SCRBSeq_P3
#SRS5054457	SRR9633367	SINGLE	Homo sapiens	SCRBSeq	No	SRP212788	Retina	P3	Adult	NA	P3	Tissue	NA	NA	SAMN12201042	NA	Eye	NA	NA	Per_R68_C17	NA	NA	SRP212788_SCRBSeq_P3
#SRS5054456	SRR9633366	SINGLE	Homo sapiens	SCRBSeq	No	SRP212788	Retina	P3	Adult	NA	P3	Tissue	NA	NA	SAMN12201043	NA	Eye	NA	NA	Per_R68_C15	NA	NA	SRP212788_SCRBSeq_P3
#SRS5054455	SRR9633365	SINGLE	Homo sapiens	SCRBSeq	No	SRP212788	Retina	P3	Adult	NA	P3	Tissue	NA	NA	SAMN12201044	NA	Eye	NA	NA	Per_R67_C68	NA	NA	SRP212788_SCRBSeq_P3
#SRS5054454	SRR9633364	SINGLE	Homo sapiens	SCRBSeq	No	SRP212788	Retina	P3	Adult	NA	P3	Tissue	NA	NA	SAMN12201045	NA	Eye	NA	NA	Per_R67_C67	NA	NA	SRP212788_SCRBSeq_P3
#SRS5054453	SRR9633363	SINGLE	Homo sapiens	SCRBSeq	No	SRP212788	Retina	P3	Adult	NA	P3	Tissue	NA	NA	SAMN12201046	NA	Eye	NA	NA	Per_R67_C63	NA	NA	SRP212788_SCRBSeq_P3
#SRS5054452	SRR9632521	SINGLE	Homo sapiens	SCRBSeq	No	SRP212788	Retina	P3	Adult	NA	P3	Tissue	NA	NA	SAMN12201590	NA	Eye	NA	NA	Per_R26_C65	NA	NA	SRP212788_SCRBSeq_P3
#SRS5054451	SRR9632520	SINGLE	Homo sapiens	SCRBSeq	No	SRP212788	Retina	P3	Adult	NA	P3	Tissue	NA	NA	SAMN12201591	NA	Eye	NA	NA	Per_R26_C47	NA	NA	SRP212788_SCRBSeq_P3
#SRS5054450	SRR9632519	SINGLE	Homo sapiens	SCRBSeq	No	SRP212788	Retina	P3	Adult	NA	P3	Tissue	NA	NA	SAMN12201592	NA	Eye	NA	NA	Per_R26_C45	NA	NA	SRP212788_SCRBSeq_P3
#SRS5054449	SRR9632518	SINGLE	Homo sapiens	SCRBSeq	No	SRP212788	Retina	P3	Adult	NA	P3	Tissue	NA	NA	SAMN12201593	NA	Eye	NA	NA	Per_R26_C44	NA	NA	SRP212788_SCRBSeq_P3
#SRS5054448	SRR9632517	SINGLE	Homo sapiens	SCRBSeq	No	SRP212788	Retina	P3	Adult	NA	P3	Tissue	NA	NA	SAMN12201594	NA	Eye	NA	NA	Per_R26_C43	NA	NA	SRP212788_SCRBSeq_P3
#SRS5054447	SRR9632516	SINGLE	Homo sapiens	SCRBSeq	No	SRP212788	Retina	P3	Adult	NA	P3	Tissue	NA	NA	SAMN12201595	NA	Eye	NA	NA	Per_R26_C37	NA	NA	SRP212788_SCRBSeq_P3
#SRS5054446	SRR9632515	SINGLE	Homo sapiens	SCRBSeq	No	SRP212788	Retina	P3	Adult	NA	P3	Tissue	NA	NA	SAMN12201596	NA	Eye	NA	NA	Per_R25_C69	NA	NA	SRP212788_SCRBSeq_P3
#SRS5054443	SRR9632514	SINGLE	Homo sapiens	SCRBSeq	No	SRP212788	Retina	P3	Adult	NA	P3	Tissue	NA	NA	SAMN12201600	NA	Eye	NA	NA	Per_R25_C65	NA	NA	SRP212788_SCRBSeq_P3
#SRS5054444	SRR9631521	SINGLE	Homo sapiens	SCRBSeq	No	SRP212788	Retina	P3	Adult	NA	P3	Tissue	NA	NA	SAMN12200185	NA	Eye	NA	NA	Mac_R33_C9	NA	NA	SRP212788_SCRBSeq_P3
#SRS5054442	SRR9631520	SINGLE	Homo sapiens	SCRBSeq	No	SRP212788	Retina	P3	Adult	NA	P3	Tissue	NA	NA	SAMN12200186	NA	Eye	NA	NA	Mac_R33_C8	NA	NA	SRP212788_SCRBSeq_P3
#SRS5054441	SRR9631519	SINGLE	Homo sapiens	SCRBSeq	No	SRP212788	Retina	P3	Adult	NA	P3	Tissue	NA	NA	SAMN12200187	NA	Eye	NA	NA	Mac_R33_C3	NA	NA	SRP212788_SCRBSeq_P3
#SRS5054440	SRR9631518	SINGLE	Homo sapiens	SCRBSeq	No	SRP212788	Retina	P3	Adult	NA	P3	Tissue	NA	NA	SAMN12200189	NA	Eye	NA	NA	Mac_R33_C26	NA	NA	SRP212788_SCRBSeq_P3
#SRS5054439	SRR9631517	SINGLE	Homo sapiens	SCRBSeq	No	SRP212788	Retina	P3	Adult	NA	P3	Tissue	NA	NA	SAMN12200190	NA	Eye	NA	NA	Mac_R33_C10	NA	NA	SRP212788_SCRBSeq_P3
#SRS5054438	SRR9631516	SINGLE	Homo sapiens	SCRBSeq	No	SRP212788	Retina	P3	Adult	NA	P3	Tissue	NA	NA	SAMN12200191	NA	Eye	NA	NA	Mac_R32_C53	NA	NA	SRP212788_SCRBSeq_P3
#SRS5054437	SRR9631515	SINGLE	Homo sapiens	SCRBSeq	No	SRP212788	Retina	P3	Adult	NA	P3	Tissue	NA	NA	SAMN12200192	NA	Eye	NA	NA	Mac_R32_C52	NA	NA	SRP212788_SCRBSeq_P3
#SRS5054435	SRR9631514	SINGLE	Homo sapiens	SCRBSeq	No	SRP212788	Retina	P3	Adult	NA	P3	Tissue	NA	NA	SAMN12200188	NA	Eye	NA	NA	Mac_R32_C3	NA	NA	SRP212788_SCRBSeq_P3
#SRS5054436	SRR9630169	SINGLE	Homo sapiens	SCRBSeq	No	SRP212788	Retina	P3	Adult	NA	P3	Tissue	NA	NA	SAMN12199330	NA	Eye	NA	NA	sample_R47_C65	NA	NA	SRP212788_SCRBSeq_P3
#SRS5054434	SRR9630168	SINGLE	Homo sapiens	SCRBSeq	No	SRP212788	Retina	P3	Adult	NA	P3	Tissue	NA	NA	SAMN12199331	NA	Eye	NA	NA	sample_R47_C52	NA	NA	SRP212788_SCRBSeq_P3
#SRS5054433	SRR9630167	SINGLE	Homo sapiens	SCRBSeq	No	SRP212788	Retina	P3	Adult	NA	P3	Tissue	NA	NA	SAMN12199332	NA	Eye	NA	NA	sample_R47_C50	NA	NA	SRP212788_SCRBSeq_P3
#SRS5054432	SRR9630166	SINGLE	Homo sapiens	SCRBSeq	No	SRP212788	Retina	P3	Adult	NA	P3	Tissue	NA	NA	SAMN12199333	NA	Eye	NA	NA	sample_R47_C48	NA	NA	SRP212788_SCRBSeq_P3
#SRS5054431	SRR9630165	SINGLE	Homo sapiens	SCRBSeq	No	SRP212788	Retina	P3	Adult	NA	P3	Tissue	NA	NA	SAMN12199334	NA	Eye	NA	NA	sample_R47_C47	NA	NA	SRP212788_SCRBSeq_P3
#SRS5054430	SRR9630164	SINGLE	Homo sapiens	SCRBSeq	No	SRP212788	Retina	P3	Adult	NA	P3	Tissue	NA	NA	SAMN12199335	NA	Eye	NA	NA	sample_R47_C41	NA	NA	SRP212788_SCRBSeq_P3
#SRS5054429	SRR9630163	SINGLE	Homo sapiens	SCRBSeq	No	SRP212788	Retina	P3	Adult	NA	P3	Tissue	NA	NA	SAMN12199336	NA	Eye	NA	NA	sample_R47_C40	NA	NA	SRP212788_SCRBSeq_P3
#SRS5054427	SRR9630162	SINGLE	Homo sapiens	SCRBSeq	No	SRP212788	Retina	P3	Adult	NA	P3	Tissue	NA	NA	SAMN12199337	NA	Eye	NA	NA	sample_R47_C39	NA	NA	SRP212788_SCRBSeq_P3
#SRS5054428	SRR9629241	SINGLE	Homo sapiens	SCRBSeq	No	SRP212788	Retina	P3	Adult	NA	P3	Tissue	NA	NA	SAMN12199826	NA	Eye	NA	NA	sample_R27_C43	NA	NA	SRP212788_SCRBSeq_P3
#SRS5054426	SRR9629240	SINGLE	Homo sapiens	SCRBSeq	No	SRP212788	Retina	P3	Adult	NA	P3	Tissue	NA	NA	SAMN12199827	NA	Eye	NA	NA	sample_R27_C40	NA	NA	SRP212788_SCRBSeq_P3
#SRS5054425	SRR9629239	SINGLE	Homo sapiens	SCRBSeq	No	SRP212788	Retina	P3	Adult	NA	P3	Tissue	NA	NA	SAMN12199828	NA	Eye	NA	NA	sample_R27_C39	NA	NA	SRP212788_SCRBSeq_P3
#SRS5054424	SRR9629238	SINGLE	Homo sapiens	SCRBSeq	No	SRP212788	Retina	P3	Adult	NA	P3	Tissue	NA	NA	SAMN12199829	NA	Eye	NA	NA	sample_R27_C10	NA	NA	SRP212788_SCRBSeq_P3
#SRS5054423	SRR9629237	SINGLE	Homo sapiens	SCRBSeq	No	SRP212788	Retina	P3	Adult	NA	P3	Tissue	NA	NA	SAMN12199830	NA	Eye	NA	NA	sample_R26_C6	NA	NA	SRP212788_SCRBSeq_P3
#SRS5054422	SRR9629236	SINGLE	Homo sapiens	SCRBSeq	No	SRP212788	Retina	P3	Adult	NA	P3	Tissue	NA	NA	SAMN12199831	NA	Eye	NA	NA	sample_R26_C63	NA	NA	SRP212788_SCRBSeq_P3
#SRS5054421	SRR9629235	SINGLE	Homo sapiens	SCRBSeq	No	SRP212788	Retina	P3	Adult	NA	P3	Tissue	NA	NA	SAMN12199832	NA	Eye	NA	NA	sample_R26_C56	NA	NA	SRP212788_SCRBSeq_P3
#SRS5054420	SRR9629234	SINGLE	Homo sapiens	SCRBSeq	No	SRP212788	Retina	P3	Adult	NA	P3	Tissue	NA	NA	SAMN12199833	NA	Eye	NA	NA	sample_R26_C55	NA	NA	SRP212788_SCRBSeq_P3
#SRS5054419	SRR9628241	SINGLE	Homo sapiens	SCRBSeq	No	SRP212788	Retina	P3	Adult	NA	P3	Tissue	NA	NA	SAMN12194923	NA	Eye	NA	NA	Per_R59_C32	NA	NA	SRP212788_SCRBSeq_P3
#SRS5054418	SRR9628240	SINGLE	Homo sapiens	SCRBSeq	No	SRP212788	Retina	P3	Adult	NA	P3	Tissue	NA	NA	SAMN12194924	NA	Eye	NA	NA	Per_R59_C29	NA	NA	SRP212788_SCRBSeq_P3
#SRS5054417	SRR9628239	SINGLE	Homo sapiens	SCRBSeq	No	SRP212788	Retina	P3	Adult	NA	P3	Tissue	NA	NA	SAMN12195814	NA	Eye	NA	NA	Per_R59_C28	NA	NA	SRP212788_SCRBSeq_P3
#SRS5054416	SRR9628238	SINGLE	Homo sapiens	SCRBSeq	No	SRP212788	Retina	P3	Adult	NA	P3	Tissue	NA	NA	SAMN12195831	NA	Eye	NA	NA	Per_R58_C52	NA	NA	SRP212788_SCRBSeq_P3
#SRS5054415	SRR9628237	SINGLE	Homo sapiens	SCRBSeq	No	SRP212788	Retina	P3	Adult	NA	P3	Tissue	NA	NA	SAMN12195856	NA	Eye	NA	NA	Per_R58_C31	NA	NA	SRP212788_SCRBSeq_P3
#SRS5054414	SRR9628236	SINGLE	Homo sapiens	SCRBSeq	No	SRP212788	Retina	P3	Adult	NA	P3	Tissue	NA	NA	SAMN12195871	NA	Eye	NA	NA	Per_R58_C24	NA	NA	SRP212788_SCRBSeq_P3
#SRS5054445	SRR9628235	SINGLE	Homo sapiens	SCRBSeq	No	SRP212788	Retina	P3	Adult	NA	P3	Tissue	NA	NA	SAMN12195881	NA	Eye	NA	NA	Per_R58_C1	NA	NA	SRP212788_SCRBSeq_P3
#SRS5054413	SRR9628234	SINGLE	Homo sapiens	SCRBSeq	No	SRP212788	Retina	P3	Adult	NA	P3	Tissue	NA	NA	SAMN12195908	NA	Eye	NA	NA	Per_R57_C57	NA	NA	SRP212788_SCRBSeq_P3
#SRS5054412	SRR9633936	SINGLE	Homo sapiens	SCRBSeq	No	SRP212788	Retina	P2	Adult	NA	P2	Tissue	NA	NA	SAMN12197141	NA	Eye	NA	NA	M_R58_C64	NA	NA	SRP212788_SCRBSeq_P2
#SRS5054411	SRR9633935	SINGLE	Homo sapiens	SCRBSeq	No	SRP212788	Retina	P2	Adult	NA	P2	Tissue	NA	NA	SAMN12197142	NA	Eye	NA	NA	M_R58_C41	NA	NA	SRP212788_SCRBSeq_P2
#SRS5054410	SRR9633934	SINGLE	Homo sapiens	SCRBSeq	No	SRP212788	Retina	P2	Adult	NA	P2	Tissue	NA	NA	SAMN12197146	NA	Eye	NA	NA	M_R58_C17	NA	NA	SRP212788_SCRBSeq_P2
#SRS5054409	SRR9633933	SINGLE	Homo sapiens	SCRBSeq	No	SRP212788	Retina	P2	Adult	NA	P2	Tissue	NA	NA	SAMN12198694	NA	Eye	NA	NA	M_R58_C16	NA	NA	SRP212788_SCRBSeq_P2
#SRS5054408	SRR9633932	SINGLE	Homo sapiens	SCRBSeq	No	SRP212788	Retina	P2	Adult	NA	P2	Tissue	NA	NA	SAMN12198695	NA	Eye	NA	NA	M_R57_C69	NA	NA	SRP212788_SCRBSeq_P2
#SRS5054407	SRR9633931	SINGLE	Homo sapiens	SCRBSeq	No	SRP212788	Retina	P2	Adult	NA	P2	Tissue	NA	NA	SAMN12198696	NA	Eye	NA	NA	M_R57_C60	NA	NA	SRP212788_SCRBSeq_P2
#SRS5054406	SRR9633850	SINGLE	Homo sapiens	SCRBSeq	No	SRP212788	Retina	P2	Adult	NA	P2	Tissue	NA	NA	SAMN12198697	NA	Eye	NA	NA	M_R57_C15	NA	NA	SRP212788_SCRBSeq_P2
#SRS5054405	SRR9633849	SINGLE	Homo sapiens	SCRBSeq	No	SRP212788	Retina	P2	Adult	NA	P2	Tissue	NA	NA	SAMN12198698	NA	Eye	NA	NA	M_R57_C12	NA	NA	SRP212788_SCRBSeq_P2
#SRS5054404	SRR9632954	SINGLE	Homo sapiens	SCRBSeq	No	SRP212788	Retina	P2	Adult	NA	P2	Tissue	NA	NA	SAMN12191105	NA	Eye	NA	NA	Macular_R70_C40	Macula	NA	SRP212788_SCRBSeq_P2
#SRS5054403	SRR9632953	SINGLE	Homo sapiens	SCRBSeq	No	SRP212788	Retina	P2	Adult	NA	P2	Tissue	NA	NA	SAMN12191106	NA	Eye	NA	NA	Macular_R70_C36	Macula	NA	SRP212788_SCRBSeq_P2
#SRS5054401	SRR9632952	SINGLE	Homo sapiens	SCRBSeq	No	SRP212788	Retina	P2	Adult	NA	P2	Tissue	NA	NA	SAMN12191107	NA	Eye	NA	NA	Macular_R70_C31	Macula	NA	SRP212788_SCRBSeq_P2
#SRS5054402	SRR9632951	SINGLE	Homo sapiens	SCRBSeq	No	SRP212788	Retina	P2	Adult	NA	P2	Tissue	NA	NA	SAMN12191108	NA	Eye	NA	NA	Macular_R70_C27	Macula	NA	SRP212788_SCRBSeq_P2
#SRS5054400	SRR9632950	SINGLE	Homo sapiens	SCRBSeq	No	SRP212788	Retina	P2	Adult	NA	P2	Tissue	NA	NA	SAMN12191109	NA	Eye	NA	NA	Macular_R70_C24	Macula	NA	SRP212788_SCRBSeq_P2
#SRS5054399	SRR9632949	SINGLE	Homo sapiens	SCRBSeq	No	SRP212788	Retina	P2	Adult	NA	P2	Tissue	NA	NA	SAMN12191110	NA	Eye	NA	NA	Macular_R70_C23	Macula	NA	SRP212788_SCRBSeq_P2
#SRS5054398	SRR9632948	SINGLE	Homo sapiens	SCRBSeq	No	SRP212788	Retina	P2	Adult	NA	P2	Tissue	NA	NA	SAMN12191111	NA	Eye	NA	NA	Macular_R70_C22	Macula	NA	SRP212788_SCRBSeq_P2
#SRS5054396	SRR9632947	SINGLE	Homo sapiens	SCRBSeq	No	SRP212788	Retina	P2	Adult	NA	P2	Tissue	NA	NA	SAMN12191112	NA	Eye	NA	NA	Macular_R70_C11	Macula	NA	SRP212788_SCRBSeq_P2
#SRS5054397	SRR9632209	SINGLE	Homo sapiens	SCRBSeq	No	SRP212788	Retina	P2	Adult	NA	P2	Tissue	NA	NA	SAMN12191265	NA	Eye	NA	NA	Macular_R49_C23	Macula	NA	SRP212788_SCRBSeq_P2
#SRS5054395	SRR9632208	SINGLE	Homo sapiens	SCRBSeq	No	SRP212788	Retina	P2	Adult	NA	P2	Tissue	NA	NA	SAMN12191266	NA	Eye	NA	NA	Macular_R49_C22	Macula	NA	SRP212788_SCRBSeq_P2
#SRS5054394	SRR9632207	SINGLE	Homo sapiens	SCRBSeq	No	SRP212788	Retina	P2	Adult	NA	P2	Tissue	NA	NA	SAMN12191267	NA	Eye	NA	NA	Macular_R49_C1	Macula	NA	SRP212788_SCRBSeq_P2
#SRS5054393	SRR9632206	SINGLE	Homo sapiens	SCRBSeq	No	SRP212788	Retina	P2	Adult	NA	P2	Tissue	NA	NA	SAMN12191268	NA	Eye	NA	NA	Macular_R48_C6	Macula	NA	SRP212788_SCRBSeq_P2
#SRS5054392	SRR9632205	SINGLE	Homo sapiens	SCRBSeq	No	SRP212788	Retina	P2	Adult	NA	P2	Tissue	NA	NA	SAMN12191269	NA	Eye	NA	NA	Macular_R48_C67	Macula	NA	SRP212788_SCRBSeq_P2
#SRS5054391	SRR9632204	SINGLE	Homo sapiens	SCRBSeq	No	SRP212788	Retina	P2	Adult	NA	P2	Tissue	NA	NA	SAMN12191217	NA	Eye	NA	NA	Macular_R48_C62	Macula	NA	SRP212788_SCRBSeq_P2
#SRS5054390	SRR9632203	SINGLE	Homo sapiens	SCRBSeq	No	SRP212788	Retina	P2	Adult	NA	P2	Tissue	NA	NA	SAMN12191218	NA	Eye	NA	NA	Macular_R48_C60	Macula	NA	SRP212788_SCRBSeq_P2
#SRS5054389	SRR9632202	SINGLE	Homo sapiens	SCRBSeq	No	SRP212788	Retina	P2	Adult	NA	P2	Tissue	NA	NA	SAMN12191219	NA	Eye	NA	NA	Macular_R48_C56	Macula	NA	SRP212788_SCRBSeq_P2
#SRS5054388	SRR9630601	SINGLE	Homo sapiens	SCRBSeq	No	SRP212788	Retina	P1	Adult	NA	P1	Tissue	NA	NA	SAMN12190357	NA	Eye	NA	NA	Periph_Nuc_R55_C69	Peripheral	NA	SRP212788_SCRBSeq_P1
#SRS5054387	SRR9630600	SINGLE	Homo sapiens	SCRBSeq	No	SRP212788	Retina	P1	Adult	NA	P1	Tissue	NA	NA	SAMN12189952	NA	Eye	NA	NA	Periph_Nuc_R55_C47	Peripheral	NA	SRP212788_SCRBSeq_P1
#SRS5054386	SRR9630599	SINGLE	Homo sapiens	SCRBSeq	No	SRP212788	Retina	P1	Adult	NA	P1	Tissue	NA	NA	SAMN12189844	NA	Eye	NA	NA	Periph_Nuc_R55_C45	Peripheral	NA	SRP212788_SCRBSeq_P1
#SRS5054385	SRR9630598	SINGLE	Homo sapiens	SCRBSeq	No	SRP212788	Retina	P1	Adult	NA	P1	Tissue	NA	NA	SAMN12189845	NA	Eye	NA	NA	Periph_Nuc_R55_C44	Peripheral	NA	SRP212788_SCRBSeq_P1
#SRS5054384	SRR9630597	SINGLE	Homo sapiens	SCRBSeq	No	SRP212788	Retina	P1	Adult	NA	P1	Tissue	NA	NA	SAMN12189846	NA	Eye	NA	NA	Periph_Nuc_R55_C40	Peripheral	NA	SRP212788_SCRBSeq_P1
#SRS5054383	SRR9630596	SINGLE	Homo sapiens	SCRBSeq	No	SRP212788	Retina	P1	Adult	NA	P1	Tissue	NA	NA	SAMN12189847	NA	Eye	NA	NA	Periph_Nuc_R55_C20	Peripheral	NA	SRP212788_SCRBSeq_P1
#SRS5054382	SRR9630595	SINGLE	Homo sapiens	SCRBSeq	No	SRP212788	Retina	P1	Adult	NA	P1	Tissue	NA	NA	SAMN12189842	NA	Eye	NA	NA	Periph_Nuc_R55_C19	Peripheral	NA	SRP212788_SCRBSeq_P1
#SRS5054381	SRR9630594	SINGLE	Homo sapiens	SCRBSeq	No	SRP212788	Retina	P1	Adult	NA	P1	Tissue	NA	NA	SAMN12189843	NA	Eye	NA	NA	Periph_Nuc_R55_C17	Peripheral	NA	SRP212788_SCRBSeq_P1
#SRS5054380	SRR9629681	SINGLE	Homo sapiens	SCRBSeq	No	SRP212788	Retina	P1	Adult	NA	P1	Tissue	NA	NA	SAMN12189431	NA	Eye	NA	NA	Macu_Nuc_R51_C49	NA	NA	SRP212788_SCRBSeq_P1
#SRS5054379	SRR9629680	SINGLE	Homo sapiens	SCRBSeq	No	SRP212788	Retina	P1	Adult	NA	P1	Tissue	NA	NA	SAMN12189432	NA	Eye	NA	NA	Macu_Nuc_R51_C35	NA	NA	SRP212788_SCRBSeq_P1
#SRS5054378	SRR9629679	SINGLE	Homo sapiens	SCRBSeq	No	SRP212788	Retina	P1	Adult	NA	P1	Tissue	NA	NA	SAMN12189433	NA	Eye	NA	NA	Macu_Nuc_R51_C33	NA	NA	SRP212788_SCRBSeq_P1
#SRS5054377	SRR9629678	SINGLE	Homo sapiens	SCRBSeq	No	SRP212788	Retina	P1	Adult	NA	P1	Tissue	NA	NA	SAMN12189434	NA	Eye	NA	NA	Macu_Nuc_R51_C2	NA	NA	SRP212788_SCRBSeq_P1
#SRS5054375	SRR9629677	SINGLE	Homo sapiens	SCRBSeq	No	SRP212788	Retina	P1	Adult	NA	P1	Tissue	NA	NA	SAMN12189435	NA	Eye	NA	NA	Macu_Nuc_R51_C28	NA	NA	SRP212788_SCRBSeq_P1
#SRS5054374	SRR9629676	SINGLE	Homo sapiens	SCRBSeq	No	SRP212788	Retina	P1	Adult	NA	P1	Tissue	NA	NA	SAMN12189436	NA	Eye	NA	NA	Macu_Nuc_R51_C27	NA	NA	SRP212788_SCRBSeq_P1
#SRS5054376	SRR9629675	SINGLE	Homo sapiens	SCRBSeq	No	SRP212788	Retina	P1	Adult	NA	P1	Tissue	NA	NA	SAMN12189437	NA	Eye	NA	NA	Macu_Nuc_R51_C26	NA	NA	SRP212788_SCRBSeq_P1
#SRS5054373	SRR9629674	SINGLE	Homo sapiens	SCRBSeq	No	SRP212788	Retina	P1	Adult	NA	P1	Tissue	NA	NA	SAMN12189438	NA	Eye	NA	NA	Macu_Nuc_R51_C25	NA	NA	SRP212788_SCRBSeq_P1
#SRS5054372	SRR9628833	SINGLE	Homo sapiens	SCRBSeq	No	SRP212788	Retina	P1	Adult	NA	P1	Tissue	NA	NA	SAMN12188814	NA	Eye	NA	NA	Mac1cell_R5_C19	NA	NA	SRP212788_SCRBSeq_P1
#SRS5054371	SRR9628832	SINGLE	Homo sapiens	SCRBSeq	No	SRP212788	Retina	P1	Adult	NA	P1	Tissue	NA	NA	SAMN12188815	NA	Eye	NA	NA	Mac1cell_R5_C14	NA	NA	SRP212788_SCRBSeq_P1
#SRS5054369	SRR9628831	SINGLE	Homo sapiens	SCRBSeq	No	SRP212788	Retina	P1	Adult	NA	P1	Tissue	NA	NA	SAMN12188816	NA	Eye	NA	NA	Mac1cell_R59_C70	NA	NA	SRP212788_SCRBSeq_P1
#SRS5054370	SRR9628830	SINGLE	Homo sapiens	SCRBSeq	No	SRP212788	Retina	P1	Adult	NA	P1	Tissue	NA	NA	SAMN12188817	NA	Eye	NA	NA	Mac1cell_R59_C65	NA	NA	SRP212788_SCRBSeq_P1
#SRS5054368	SRR9628829	SINGLE	Homo sapiens	SCRBSeq	No	SRP212788	Retina	P1	Adult	NA	P1	Tissue	NA	NA	SAMN12188818	NA	Eye	NA	NA	Mac1cell_R59_C64	NA	NA	SRP212788_SCRBSeq_P1
#SRS5054367	SRR9628828	SINGLE	Homo sapiens	SCRBSeq	No	SRP212788	Retina	P1	Adult	NA	P1	Tissue	NA	NA	SAMN12188820	NA	Eye	NA	NA	Mac1cell_R59_C50	NA	NA	SRP212788_SCRBSeq_P1
#SRS5054366	SRR9628827	SINGLE	Homo sapiens	SCRBSeq	No	SRP212788	Retina	P1	Adult	NA	P1	Tissue	NA	NA	SAMN12188821	NA	Eye	NA	NA	Mac1cell_R59_C48	NA	NA	SRP212788_SCRBSeq_P1
#SRS5054365	SRR9628826	SINGLE	Homo sapiens	SCRBSeq	No	SRP212788	Retina	P1	Adult	NA	P1	Tissue	NA	NA	SAMN12188822	NA	Eye	NA	NA	Mac1cell_R59_C38	NA	NA	SRP212788_SCRBSeq_P1
#SRS5054364	SRR9633864	SINGLE	Homo sapiens	SCRBSeq	No	SRP212788	Retina	P1	Adult	NA	P1	Tissue	NA	NA	SAMN12187852	NA	Eye	NA	NA	Mac1cell_R18_C22	NA	NA	SRP212788_SCRBSeq_P1
#SRS5054363	SRR9633863	SINGLE	Homo sapiens	SCRBSeq	No	SRP212788	Retina	P1	Adult	NA	P1	Tissue	NA	NA	SAMN12187853	NA	Eye	NA	NA	Mac1cell_R18_C19	NA	NA	SRP212788_SCRBSeq_P1
#SRS5054362	SRR9633862	SINGLE	Homo sapiens	SCRBSeq	No	SRP212788	Retina	P1	Adult	NA	P1	Tissue	NA	NA	SAMN12187854	NA	Eye	NA	NA	Mac1cell_R18_C18	NA	NA	SRP212788_SCRBSeq_P1
#SRS5054361	SRR9633861	SINGLE	Homo sapiens	SCRBSeq	No	SRP212788	Retina	P1	Adult	NA	P1	Tissue	NA	NA	SAMN12187855	NA	Eye	NA	NA	Mac1cell_R18_C16	NA	NA	SRP212788_SCRBSeq_P1
#SRS5054360	SRR9633860	SINGLE	Homo sapiens	SCRBSeq	No	SRP212788	Retina	P1	Adult	NA	P1	Tissue	NA	NA	SAMN12187859	NA	Eye	NA	NA	Mac1cell_R18_C10	NA	NA	SRP212788_SCRBSeq_P1
#SRS5054359	SRR9633859	SINGLE	Homo sapiens	SCRBSeq	No	SRP212788	Retina	P1	Adult	NA	P1	Tissue	NA	NA	SAMN12187860	NA	Eye	NA	NA	Mac1cell_R17_C71	NA	NA	SRP212788_SCRBSeq_P1
#SRS5054357	SRR9633858	SINGLE	Homo sapiens	SCRBSeq	No	SRP212788	Retina	P1	Adult	NA	P1	Tissue	NA	NA	SAMN12187861	NA	Eye	NA	NA	Mac1cell_R17_C6	NA	NA	SRP212788_SCRBSeq_P1
#SRS5054356	SRR9633857	SINGLE	Homo sapiens	SCRBSeq	No	SRP212788	Retina	P1	Adult	NA	P1	Tissue	NA	NA	SAMN12187862	NA	Eye	NA	NA	Mac1cell_R17_C68	NA	NA	SRP212788_SCRBSeq_P1
#SRS5054358	SRR9633362	SINGLE	Homo sapiens	SCRBSeq	No	SRP212788	Retina	P3	Adult	NA	P3	Tissue	NA	NA	SAMN12201047	NA	Eye	NA	NA	Per_R67_C39	NA	NA	SRP212788_SCRBSeq_P3
#SRS5054355	SRR9633361	SINGLE	Homo sapiens	SCRBSeq	No	SRP212788	Retina	P3	Adult	NA	P3	Tissue	NA	NA	SAMN12201048	NA	Eye	NA	NA	Per_R67_C23	NA	NA	SRP212788_SCRBSeq_P3
#SRS5054354	SRR9633360	SINGLE	Homo sapiens	SCRBSeq	No	SRP212788	Retina	P3	Adult	NA	P3	Tissue	NA	NA	SAMN12201049	NA	Eye	NA	NA	Per_R67_C22	NA	NA	SRP212788_SCRBSeq_P3
#SRS5054353	SRR9633359	SINGLE	Homo sapiens	SCRBSeq	No	SRP212788	Retina	P3	Adult	NA	P3	Tissue	NA	NA	SAMN12201050	NA	Eye	NA	NA	Per_R67_C20	NA	NA	SRP212788_SCRBSeq_P3
#SRS5054352	SRR9633358	SINGLE	Homo sapiens	SCRBSeq	No	SRP212788	Retina	P3	Adult	NA	P3	Tissue	NA	NA	SAMN12201051	NA	Eye	NA	NA	Per_R67_C19	NA	NA	SRP212788_SCRBSeq_P3
#SRS5054350	SRR9633357	SINGLE	Homo sapiens	SCRBSeq	No	SRP212788	Retina	P3	Adult	NA	P3	Tissue	NA	NA	SAMN12201052	NA	Eye	NA	NA	Per_R67_C13	NA	NA	SRP212788_SCRBSeq_P3
#SRS5054351	SRR9633356	SINGLE	Homo sapiens	SCRBSeq	No	SRP212788	Retina	P3	Adult	NA	P3	Tissue	NA	NA	SAMN12201053	NA	Eye	NA	NA	Per_R66_C70	NA	NA	SRP212788_SCRBSeq_P3
#SRS5054349	SRR9633355	SINGLE	Homo sapiens	SCRBSeq	No	SRP212788	Retina	P3	Adult	NA	P3	Tissue	NA	NA	SAMN12201054	NA	Eye	NA	NA	Per_R66_C68	NA	NA	SRP212788_SCRBSeq_P3
#SRS5054348	SRR9632513	SINGLE	Homo sapiens	SCRBSeq	No	SRP212788	Retina	P3	Adult	NA	P3	Tissue	NA	NA	SAMN12201601	NA	Eye	NA	NA	Per_R25_C61	NA	NA	SRP212788_SCRBSeq_P3
#SRS5054347	SRR9632512	SINGLE	Homo sapiens	SCRBSeq	No	SRP212788	Retina	P3	Adult	NA	P3	Tissue	NA	NA	SAMN12201602	NA	Eye	NA	NA	Per_R25_C45	NA	NA	SRP212788_SCRBSeq_P3
#SRS5054346	SRR9632511	SINGLE	Homo sapiens	SCRBSeq	No	SRP212788	Retina	P3	Adult	NA	P3	Tissue	NA	NA	SAMN12201603	NA	Eye	NA	NA	Per_R25_C38	NA	NA	SRP212788_SCRBSeq_P3
#SRS5054345	SRR9632510	SINGLE	Homo sapiens	SCRBSeq	No	SRP212788	Retina	P3	Adult	NA	P3	Tissue	NA	NA	SAMN12201604	NA	Eye	NA	NA	Per_R25_C36	NA	NA	SRP212788_SCRBSeq_P3
#SRS5054344	SRR9632509	SINGLE	Homo sapiens	SCRBSeq	No	SRP212788	Retina	P3	Adult	NA	P3	Tissue	NA	NA	SAMN12201605	NA	Eye	NA	NA	Per_R25_C20	NA	NA	SRP212788_SCRBSeq_P3
#SRS5054343	SRR9632508	SINGLE	Homo sapiens	SCRBSeq	No	SRP212788	Retina	P3	Adult	NA	P3	Tissue	NA	NA	SAMN12201606	NA	Eye	NA	NA	Per_R25_C17	NA	NA	SRP212788_SCRBSeq_P3
#SRS5054342	SRR9632427	SINGLE	Homo sapiens	SCRBSeq	No	SRP212788	Retina	P3	Adult	NA	P3	Tissue	NA	NA	SAMN12201607	NA	Eye	NA	NA	Per_R25_C14	NA	NA	SRP212788_SCRBSeq_P3
#SRS5054341	SRR9632426	SINGLE	Homo sapiens	SCRBSeq	No	SRP212788	Retina	P3	Adult	NA	P3	Tissue	NA	NA	SAMN12201608	NA	Eye	NA	NA	Per_R25_C13	NA	NA	SRP212788_SCRBSeq_P3
#SRS5054340	SRR9631513	SINGLE	Homo sapiens	SCRBSeq	No	SRP212788	Retina	P3	Adult	NA	P3	Tissue	NA	NA	SAMN12200193	NA	Eye	NA	NA	Mac_R32_C10	NA	NA	SRP212788_SCRBSeq_P3
#SRS5054339	SRR9631512	SINGLE	Homo sapiens	SCRBSeq	No	SRP212788	Retina	P3	Adult	NA	P3	Tissue	NA	NA	SAMN12200194	NA	Eye	NA	NA	Mac_R31_C59	NA	NA	SRP212788_SCRBSeq_P3
#SRS5054338	SRR9631511	SINGLE	Homo sapiens	SCRBSeq	No	SRP212788	Retina	P3	Adult	NA	P3	Tissue	NA	NA	SAMN12200246	NA	Eye	NA	NA	Mac_R31_C52	NA	NA	SRP212788_SCRBSeq_P3
#SRS5054337	SRR9631510	SINGLE	Homo sapiens	SCRBSeq	No	SRP212788	Retina	P3	Adult	NA	P3	Tissue	NA	NA	SAMN12200247	NA	Eye	NA	NA	Mac_R30_C8	NA	NA	SRP212788_SCRBSeq_P3
#SRS5054336	SRR9631509	SINGLE	Homo sapiens	SCRBSeq	No	SRP212788	Retina	P3	Adult	NA	P3	Tissue	NA	NA	SAMN12200248	NA	Eye	NA	NA	Mac_R30_C49	NA	NA	SRP212788_SCRBSeq_P3
#SRS5054335	SRR9631508	SINGLE	Homo sapiens	SCRBSeq	No	SRP212788	Retina	P3	Adult	NA	P3	Tissue	NA	NA	SAMN12200249	NA	Eye	NA	NA	Mac_R30_C33	NA	NA	SRP212788_SCRBSeq_P3
#SRS5054334	SRR9631507	SINGLE	Homo sapiens	SCRBSeq	No	SRP212788	Retina	P3	Adult	NA	P3	Tissue	NA	NA	SAMN12200250	NA	Eye	NA	NA	Mac_R2_C3	NA	NA	SRP212788_SCRBSeq_P3
#SRS5054333	SRR9631506	SINGLE	Homo sapiens	SCRBSeq	No	SRP212788	Retina	P3	Adult	NA	P3	Tissue	NA	NA	SAMN12200251	NA	Eye	NA	NA	Mac_R2_C35	NA	NA	SRP212788_SCRBSeq_P3
#SRS5054332	SRR9630161	SINGLE	Homo sapiens	SCRBSeq	No	SRP212788	Retina	P3	Adult	NA	P3	Tissue	NA	NA	SAMN12199338	NA	Eye	NA	NA	sample_R47_C38	NA	NA	SRP212788_SCRBSeq_P3
#SRS5054331	SRR9630160	SINGLE	Homo sapiens	SCRBSeq	No	SRP212788	Retina	P3	Adult	NA	P3	Tissue	NA	NA	SAMN12199339	NA	Eye	NA	NA	sample_R47_C33	NA	NA	SRP212788_SCRBSeq_P3
#SRS5054330	SRR9630159	SINGLE	Homo sapiens	SCRBSeq	No	SRP212788	Retina	P3	Adult	NA	P3	Tissue	NA	NA	SAMN12199340	NA	Eye	NA	NA	sample_R47_C32	NA	NA	SRP212788_SCRBSeq_P3
#SRS5054329	SRR9630158	SINGLE	Homo sapiens	SCRBSeq	No	SRP212788	Retina	P3	Adult	NA	P3	Tissue	NA	NA	SAMN12199341	NA	Eye	NA	NA	sample_R47_C31	NA	NA	SRP212788_SCRBSeq_P3
#SRS5054328	SRR9630157	SINGLE	Homo sapiens	SCRBSeq	No	SRP212788	Retina	P3	Adult	NA	P3	Tissue	NA	NA	SAMN12199342	NA	Eye	NA	NA	sample_R47_C29	NA	NA	SRP212788_SCRBSeq_P3
#SRS5054326	SRR9630156	SINGLE	Homo sapiens	SCRBSeq	No	SRP212788	Retina	P3	Adult	NA	P3	Tissue	NA	NA	SAMN12199343	NA	Eye	NA	NA	sample_R47_C27	NA	NA	SRP212788_SCRBSeq_P3
#SRS5054327	SRR9630155	SINGLE	Homo sapiens	SCRBSeq	No	SRP212788	Retina	P3	Adult	NA	P3	Tissue	NA	NA	SAMN12199344	NA	Eye	NA	NA	sample_R47_C26	NA	NA	SRP212788_SCRBSeq_P3
#SRS5054325	SRR9630154	SINGLE	Homo sapiens	SCRBSeq	No	SRP212788	Retina	P3	Adult	NA	P3	Tissue	NA	NA	SAMN12199345	NA	Eye	NA	NA	sample_R47_C25	NA	NA	SRP212788_SCRBSeq_P3
#SRS5054324	SRR9629233	SINGLE	Homo sapiens	SCRBSeq	No	SRP212788	Retina	P3	Adult	NA	P3	Tissue	NA	NA	SAMN12199834	NA	Eye	NA	NA	sample_R26_C54	NA	NA	SRP212788_SCRBSeq_P3
#SRS5054323	SRR9629232	SINGLE	Homo sapiens	SCRBSeq	No	SRP212788	Retina	P3	Adult	NA	P3	Tissue	NA	NA	SAMN12199835	NA	Eye	NA	NA	sample_R26_C46	NA	NA	SRP212788_SCRBSeq_P3
#SRS5054322	SRR9629231	SINGLE	Homo sapiens	SCRBSeq	No	SRP212788	Retina	P3	Adult	NA	P3	Tissue	NA	NA	SAMN12199836	NA	Eye	NA	NA	sample_R26_C45	NA	NA	SRP212788_SCRBSeq_P3
#SRS5054321	SRR9629230	SINGLE	Homo sapiens	SCRBSeq	No	SRP212788	Retina	P3	Adult	NA	P3	Tissue	NA	NA	SAMN12199837	NA	Eye	NA	NA	sample_R26_C44	NA	NA	SRP212788_SCRBSeq_P3
#SRS5054320	SRR9629229	SINGLE	Homo sapiens	SCRBSeq	No	SRP212788	Retina	P3	Adult	NA	P3	Tissue	NA	NA	SAMN12199838	NA	Eye	NA	NA	sample_R26_C42	NA	NA	SRP212788_SCRBSeq_P3
#SRS5054319	SRR9629228	SINGLE	Homo sapiens	SCRBSeq	No	SRP212788	Retina	P3	Adult	NA	P3	Tissue	NA	NA	SAMN12199839	NA	Eye	NA	NA	sample_R26_C34	NA	NA	SRP212788_SCRBSeq_P3
#SRS5054318	SRR9629147	SINGLE	Homo sapiens	SCRBSeq	No	SRP212788	Retina	P3	Adult	NA	P3	Tissue	NA	NA	SAMN12199840	NA	Eye	NA	NA	sample_R26_C33	NA	NA	SRP212788_SCRBSeq_P3
#SRS5054317	SRR9629146	SINGLE	Homo sapiens	SCRBSeq	No	SRP212788	Retina	P3	Adult	NA	P3	Tissue	NA	NA	SAMN12199841	NA	Eye	NA	NA	sample_R26_C2	NA	NA	SRP212788_SCRBSeq_P3
#SRS5054316	SRR9628233	SINGLE	Homo sapiens	SCRBSeq	No	SRP212788	Retina	P3	Adult	NA	P3	Tissue	NA	NA	SAMN12195919	NA	Eye	NA	NA	Per_R57_C48	NA	NA	SRP212788_SCRBSeq_P3
#SRS5054315	SRR9628232	SINGLE	Homo sapiens	SCRBSeq	No	SRP212788	Retina	P3	Adult	NA	P3	Tissue	NA	NA	SAMN12195935	NA	Eye	NA	NA	Per_R57_C3	NA	NA	SRP212788_SCRBSeq_P3
#SRS5054314	SRR9628231	SINGLE	Homo sapiens	SCRBSeq	No	SRP212788	Retina	P3	Adult	NA	P3	Tissue	NA	NA	SAMN12195946	NA	Eye	NA	NA	Per_R57_C31	NA	NA	SRP212788_SCRBSeq_P3
#SRS5054313	SRR9628230	SINGLE	Homo sapiens	SCRBSeq	No	SRP212788	Retina	P3	Adult	NA	P3	Tissue	NA	NA	SAMN12195961	NA	Eye	NA	NA	Per_R57_C25	NA	NA	SRP212788_SCRBSeq_P3
#SRS5054311	SRR9628229	SINGLE	Homo sapiens	SCRBSeq	No	SRP212788	Retina	P3	Adult	NA	P3	Tissue	NA	NA	SAMN12195979	NA	Eye	NA	NA	Per_R57_C11	NA	NA	SRP212788_SCRBSeq_P3
#SRS5054312	SRR9628228	SINGLE	Homo sapiens	SCRBSeq	No	SRP212788	Retina	P3	Adult	NA	P3	Tissue	NA	NA	SAMN12195991	NA	Eye	NA	NA	Per_R57_C10	NA	NA	SRP212788_SCRBSeq_P3
#SRS5054310	SRR9628227	SINGLE	Homo sapiens	SCRBSeq	No	SRP212788	Retina	P3	Adult	NA	P3	Tissue	NA	NA	SAMN12196002	NA	Eye	NA	NA	Per_R56_C55	NA	NA	SRP212788_SCRBSeq_P3
#SRS5054309	SRR9628226	SINGLE	Homo sapiens	SCRBSeq	No	SRP212788	Retina	P3	Adult	NA	P3	Tissue	NA	NA	SAMN12196016	NA	Eye	NA	NA	Per_R56_C32	NA	NA	SRP212788_SCRBSeq_P3
#SRS5054308	SRR9633848	SINGLE	Homo sapiens	SCRBSeq	No	SRP212788	Retina	P2	Adult	NA	P2	Tissue	NA	NA	SAMN12198699	NA	Eye	NA	NA	M_R56_C68	NA	NA	SRP212788_SCRBSeq_P2
#SRS5054307	SRR9633847	SINGLE	Homo sapiens	SCRBSeq	No	SRP212788	Retina	P2	Adult	NA	P2	Tissue	NA	NA	SAMN12198700	NA	Eye	NA	NA	M_R56_C60	NA	NA	SRP212788_SCRBSeq_P2
#SRS5054306	SRR9633846	SINGLE	Homo sapiens	SCRBSeq	No	SRP212788	Retina	P2	Adult	NA	P2	Tissue	NA	NA	SAMN12198702	NA	Eye	NA	NA	M_R56_C41	NA	NA	SRP212788_SCRBSeq_P2
#SRS5054305	SRR9633845	SINGLE	Homo sapiens	SCRBSeq	No	SRP212788	Retina	P2	Adult	NA	P2	Tissue	NA	NA	SAMN12198703	NA	Eye	NA	NA	M_R56_C17	NA	NA	SRP212788_SCRBSeq_P2
#SRS5054304	SRR9633844	SINGLE	Homo sapiens	SCRBSeq	No	SRP212788	Retina	P2	Adult	NA	P2	Tissue	NA	NA	SAMN12198704	NA	Eye	NA	NA	M_R56_C16	NA	NA	SRP212788_SCRBSeq_P2
#SRS5054302	SRR9633843	SINGLE	Homo sapiens	SCRBSeq	No	SRP212788	Retina	P2	Adult	NA	P2	Tissue	NA	NA	SAMN12198706	NA	Eye	NA	NA	M_R56_C13	NA	NA	SRP212788_SCRBSeq_P2
#SRS5054303	SRR9633842	SINGLE	Homo sapiens	SCRBSeq	No	SRP212788	Retina	P2	Adult	NA	P2	Tissue	NA	NA	SAMN12198707	NA	Eye	NA	NA	M_R55_C71	NA	NA	SRP212788_SCRBSeq_P2
#SRS5054301	SRR9633841	SINGLE	Homo sapiens	SCRBSeq	No	SRP212788	Retina	P2	Adult	NA	P2	Tissue	NA	NA	SAMN12198708	NA	Eye	NA	NA	M_R55_C66	NA	NA	SRP212788_SCRBSeq_P2
#SRS5054300	SRR9632946	SINGLE	Homo sapiens	SCRBSeq	No	SRP212788	Retina	P2	Adult	NA	P2	Tissue	NA	NA	SAMN12191113	NA	Eye	NA	NA	Macular_R70_C10	Macula	NA	SRP212788_SCRBSeq_P2
#SRS5054299	SRR9632945	SINGLE	Homo sapiens	SCRBSeq	No	SRP212788	Retina	P2	Adult	NA	P2	Tissue	NA	NA	SAMN12191114	NA	Eye	NA	NA	Macular_R6_C65	Macula	NA	SRP212788_SCRBSeq_P2
#SRS5054298	SRR9632944	SINGLE	Homo sapiens	SCRBSeq	No	SRP212788	Retina	P2	Adult	NA	P2	Tissue	NA	NA	SAMN12191115	NA	Eye	NA	NA	Macular_R6_C64	Macula	NA	SRP212788_SCRBSeq_P2
#SRS5054297	SRR9632943	SINGLE	Homo sapiens	SCRBSeq	No	SRP212788	Retina	P2	Adult	NA	P2	Tissue	NA	NA	SAMN12191116	NA	Eye	NA	NA	Macular_R6_C63	Macula	NA	SRP212788_SCRBSeq_P2
#SRS5054296	SRR9632942	SINGLE	Homo sapiens	SCRBSeq	No	SRP212788	Retina	P2	Adult	NA	P2	Tissue	NA	NA	SAMN12191117	NA	Eye	NA	NA	Macular_R6_C59	Macula	NA	SRP212788_SCRBSeq_P2
#SRS5054295	SRR9632941	SINGLE	Homo sapiens	SCRBSeq	No	SRP212788	Retina	P2	Adult	NA	P2	Tissue	NA	NA	SAMN12191118	NA	Eye	NA	NA	Macular_R6_C56	Macula	NA	SRP212788_SCRBSeq_P2
#SRS5054294	SRR9632940	SINGLE	Homo sapiens	SCRBSeq	No	SRP212788	Retina	P2	Adult	NA	P2	Tissue	NA	NA	SAMN12191119	NA	Eye	NA	NA	Macular_R6_C55	Macula	NA	SRP212788_SCRBSeq_P2
#SRS5054293	SRR9632939	SINGLE	Homo sapiens	SCRBSeq	No	SRP212788	Retina	P2	Adult	NA	P2	Tissue	NA	NA	SAMN12191120	NA	Eye	NA	NA	Macular_R6_C54	Macula	NA	SRP212788_SCRBSeq_P2
#SRS5054292	SRR9632201	SINGLE	Homo sapiens	SCRBSeq	No	SRP212788	Retina	P2	Adult	NA	P2	Tissue	NA	NA	SAMN12191220	NA	Eye	NA	NA	Macular_R48_C54	Macula	NA	SRP212788_SCRBSeq_P2
#SRS5054291	SRR9632200	SINGLE	Homo sapiens	SCRBSeq	No	SRP212788	Retina	P2	Adult	NA	P2	Tissue	NA	NA	SAMN12191270	NA	Eye	NA	NA	Macular_R48_C38	Macula	NA	SRP212788_SCRBSeq_P2
#SRS5054290	SRR9632199	SINGLE	Homo sapiens	SCRBSeq	No	SRP212788	Retina	P2	Adult	NA	P2	Tissue	NA	NA	SAMN12191221	NA	Eye	NA	NA	Macular_R48_C29	Macula	NA	SRP212788_SCRBSeq_P2
#SRS5054289	SRR9632198	SINGLE	Homo sapiens	SCRBSeq	No	SRP212788	Retina	P2	Adult	NA	P2	Tissue	NA	NA	SAMN12191222	NA	Eye	NA	NA	Macular_R48_C26	Macula	NA	SRP212788_SCRBSeq_P2
#SRS5054288	SRR9632197	SINGLE	Homo sapiens	SCRBSeq	No	SRP212788	Retina	P2	Adult	NA	P2	Tissue	NA	NA	SAMN12191223	NA	Eye	NA	NA	Macular_R48_C24	Macula	NA	SRP212788_SCRBSeq_P2
#SRS5054287	SRR9632196	SINGLE	Homo sapiens	SCRBSeq	No	SRP212788	Retina	P2	Adult	NA	P2	Tissue	NA	NA	SAMN12191224	NA	Eye	NA	NA	Macular_R48_C22	Macula	NA	SRP212788_SCRBSeq_P2
#SRS5054286	SRR9632195	SINGLE	Homo sapiens	SCRBSeq	No	SRP212788	Retina	P2	Adult	NA	P2	Tissue	NA	NA	SAMN12191225	NA	Eye	NA	NA	Macular_R48_C21	Macula	NA	SRP212788_SCRBSeq_P2
#SRS5054285	SRR9632194	SINGLE	Homo sapiens	SCRBSeq	No	SRP212788	Retina	P2	Adult	NA	P2	Tissue	NA	NA	SAMN12191226	NA	Eye	NA	NA	Macular_R48_C10	Macula	NA	SRP212788_SCRBSeq_P2
#SRS5054284	SRR9630593	SINGLE	Homo sapiens	SCRBSeq	No	SRP212788	Retina	P1	Adult	NA	P1	Tissue	NA	NA	SAMN12189848	NA	Eye	NA	NA	Periph_Nuc_R54_C70	Peripheral	NA	SRP212788_SCRBSeq_P1
#SRS5054283	SRR9630592	SINGLE	Homo sapiens	SCRBSeq	No	SRP212788	Retina	P1	Adult	NA	P1	Tissue	NA	NA	SAMN12189849	NA	Eye	NA	NA	Periph_Nuc_R54_C67	Peripheral	NA	SRP212788_SCRBSeq_P1
#SRS5054282	SRR9630591	SINGLE	Homo sapiens	SCRBSeq	No	SRP212788	Retina	P1	Adult	NA	P1	Tissue	NA	NA	SAMN12189850	NA	Eye	NA	NA	Periph_Nuc_R54_C64	Peripheral	NA	SRP212788_SCRBSeq_P1
#SRS5054281	SRR9630590	SINGLE	Homo sapiens	SCRBSeq	No	SRP212788	Retina	P1	Adult	NA	P1	Tissue	NA	NA	SAMN12189851	NA	Eye	NA	NA	Periph_Nuc_R54_C63	Peripheral	NA	SRP212788_SCRBSeq_P1
#SRS5054280	SRR9630589	SINGLE	Homo sapiens	SCRBSeq	No	SRP212788	Retina	P1	Adult	NA	P1	Tissue	NA	NA	SAMN12189852	NA	Eye	NA	NA	Periph_Nuc_R54_C61	Peripheral	NA	SRP212788_SCRBSeq_P1
#SRS5054279	SRR9630588	SINGLE	Homo sapiens	SCRBSeq	No	SRP212788	Retina	P1	Adult	NA	P1	Tissue	NA	NA	SAMN12189853	NA	Eye	NA	NA	Periph_Nuc_R54_C45	Peripheral	NA	SRP212788_SCRBSeq_P1
#SRS5054278	SRR9630427	SINGLE	Homo sapiens	SCRBSeq	No	SRP212788	Retina	P1	Adult	NA	P1	Tissue	NA	NA	SAMN12189854	NA	Eye	NA	NA	Periph_Nuc_R54_C43	Peripheral	NA	SRP212788_SCRBSeq_P1
#SRS5054277	SRR9630426	SINGLE	Homo sapiens	SCRBSeq	No	SRP212788	Retina	P1	Adult	NA	P1	Tissue	NA	NA	SAMN12189855	NA	Eye	NA	NA	Periph_Nuc_R54_C40	Peripheral	NA	SRP212788_SCRBSeq_P1
#SRS5054276	SRR9629673	SINGLE	Homo sapiens	SCRBSeq	No	SRP212788	Retina	P1	Adult	NA	P1	Tissue	NA	NA	SAMN12189439	NA	Eye	NA	NA	Macu_Nuc_R51_C24	NA	NA	SRP212788_SCRBSeq_P1
#SRS5054275	SRR9629672	SINGLE	Homo sapiens	SCRBSeq	No	SRP212788	Retina	P1	Adult	NA	P1	Tissue	NA	NA	SAMN12189341	NA	Eye	NA	NA	Macu_Nuc_R51_C10	NA	NA	SRP212788_SCRBSeq_P1
#SRS5054274	SRR9629671	SINGLE	Homo sapiens	SCRBSeq	No	SRP212788	Retina	P1	Adult	NA	P1	Tissue	NA	NA	SAMN12189342	NA	Eye	NA	NA	Macu_Nuc_R50_C56	NA	NA	SRP212788_SCRBSeq_P1
#SRS5054273	SRR9629670	SINGLE	Homo sapiens	SCRBSeq	No	SRP212788	Retina	P1	Adult	NA	P1	Tissue	NA	NA	SAMN12189485	NA	Eye	NA	NA	Macu_Nuc_R50_C54	NA	NA	SRP212788_SCRBSeq_P1
#SRS5054272	SRR9629669	SINGLE	Homo sapiens	SCRBSeq	No	SRP212788	Retina	P1	Adult	NA	P1	Tissue	NA	NA	SAMN12189486	NA	Eye	NA	NA	Macu_Nuc_R50_C49	NA	NA	SRP212788_SCRBSeq_P1
#SRS5054271	SRR9629668	SINGLE	Homo sapiens	SCRBSeq	No	SRP212788	Retina	P1	Adult	NA	P1	Tissue	NA	NA	SAMN12189392	NA	Eye	NA	NA	Macu_Nuc_R50_C3	NA	NA	SRP212788_SCRBSeq_P1
#SRS5054270	SRR9629667	SINGLE	Homo sapiens	SCRBSeq	No	SRP212788	Retina	P1	Adult	NA	P1	Tissue	NA	NA	SAMN12189393	NA	Eye	NA	NA	Macu_Nuc_R50_C34	NA	NA	SRP212788_SCRBSeq_P1
#SRS5054269	SRR9629666	SINGLE	Homo sapiens	SCRBSeq	No	SRP212788	Retina	P1	Adult	NA	P1	Tissue	NA	NA	SAMN12189394	NA	Eye	NA	NA	Macu_Nuc_R50_C31	NA	NA	SRP212788_SCRBSeq_P1
#SRS5054268	SRR9628825	SINGLE	Homo sapiens	SCRBSeq	No	SRP212788	Retina	P1	Adult	NA	P1	Tissue	NA	NA	SAMN12188823	NA	Eye	NA	NA	Mac1cell_R59_C23	NA	NA	SRP212788_SCRBSeq_P1
#SRS5054267	SRR9628824	SINGLE	Homo sapiens	SCRBSeq	No	SRP212788	Retina	P1	Adult	NA	P1	Tissue	NA	NA	SAMN12188783	NA	Eye	NA	NA	Mac1cell_R59_C20	NA	NA	SRP212788_SCRBSeq_P1
#SRS5054266	SRR9628823	SINGLE	Homo sapiens	SCRBSeq	No	SRP212788	Retina	P1	Adult	NA	P1	Tissue	NA	NA	SAMN12188785	NA	Eye	NA	NA	Mac1cell_R59_C17	NA	NA	SRP212788_SCRBSeq_P1
#SRS5054265	SRR9628822	SINGLE	Homo sapiens	SCRBSeq	No	SRP212788	Retina	P1	Adult	NA	P1	Tissue	NA	NA	SAMN12188786	NA	Eye	NA	NA	Mac1cell_R59_C16	NA	NA	SRP212788_SCRBSeq_P1
#SRS5054264	SRR9628821	SINGLE	Homo sapiens	SCRBSeq	No	SRP212788	Retina	P1	Adult	NA	P1	Tissue	NA	NA	SAMN12188787	NA	Eye	NA	NA	Mac1cell_R59_C13	NA	NA	SRP212788_SCRBSeq_P1
#SRS5054263	SRR9628820	SINGLE	Homo sapiens	SCRBSeq	No	SRP212788	Retina	P1	Adult	NA	P1	Tissue	NA	NA	SAMN12188788	NA	Eye	NA	NA	Mac1cell_R59_C0	NA	NA	SRP212788_SCRBSeq_P1
#SRS5054262	SRR9628819	SINGLE	Homo sapiens	SCRBSeq	No	SRP212788	Retina	P1	Adult	NA	P1	Tissue	NA	NA	SAMN12188790	NA	Eye	NA	NA	Mac1cell_R58_C7	NA	NA	SRP212788_SCRBSeq_P1
#SRS5054261	SRR9628818	SINGLE	Homo sapiens	SCRBSeq	No	SRP212788	Retina	P1	Adult	NA	P1	Tissue	NA	NA	SAMN12188859	NA	Eye	NA	NA	Mac1cell_R58_C70	NA	NA	SRP212788_SCRBSeq_P1
#SRS5054260	SRR9633856	SINGLE	Homo sapiens	SCRBSeq	No	SRP212788	Retina	P1	Adult	NA	P1	Tissue	NA	NA	SAMN12187864	NA	Eye	NA	NA	Mac1cell_R17_C65	NA	NA	SRP212788_SCRBSeq_P1
#SRS5054259	SRR9633855	SINGLE	Homo sapiens	SCRBSeq	No	SRP212788	Retina	P1	Adult	NA	P1	Tissue	NA	NA	SAMN12187857	NA	Eye	NA	NA	Mac1cell_R17_C62	NA	NA	SRP212788_SCRBSeq_P1
#SRS5054258	SRR9633854	SINGLE	Homo sapiens	SCRBSeq	No	SRP212788	Retina	P1	Adult	NA	P1	Tissue	NA	NA	SAMN12187858	NA	Eye	NA	NA	Mac1cell_R17_C58	NA	NA	SRP212788_SCRBSeq_P1
#SRS5054256	SRR9633853	SINGLE	Homo sapiens	SCRBSeq	No	SRP212788	Retina	P1	Adult	NA	P1	Tissue	NA	NA	SAMN12187865	NA	Eye	NA	NA	Mac1cell_R17_C57	NA	NA	SRP212788_SCRBSeq_P1
#SRS5054257	SRR9633852	SINGLE	Homo sapiens	SCRBSeq	No	SRP212788	Retina	P1	Adult	NA	P1	Tissue	NA	NA	SAMN12187866	NA	Eye	NA	NA	Mac1cell_R17_C54	NA	NA	SRP212788_SCRBSeq_P1
#SRS5054255	SRR9633851	SINGLE	Homo sapiens	SCRBSeq	No	SRP212788	Retina	P1	Adult	NA	P1	Tissue	NA	NA	SAMN12187868	NA	Eye	NA	NA	Mac1cell_R17_C53	NA	NA	SRP212788_SCRBSeq_P1
#SRS5054254	SRR9633770	SINGLE	Homo sapiens	SCRBSeq	No	SRP212788	Retina	P1	Adult	NA	P1	Tissue	NA	NA	SAMN12187869	NA	Eye	NA	NA	Mac1cell_R17_C52	NA	NA	SRP212788_SCRBSeq_P1
#SRS5054253	SRR9633769	SINGLE	Homo sapiens	SCRBSeq	No	SRP212788	Retina	P1	Adult	NA	P1	Tissue	NA	NA	SAMN12187870	NA	Eye	NA	NA	Mac1cell_R17_C49	NA	NA	SRP212788_SCRBSeq_P1
#SRS5054252	SRR9628129	SINGLE	Homo sapiens	SCRBSeq	No	SRP212788	Retina	P1	Adult	NA	P1	Tissue	NA	NA	SAMN12188415	NA	Eye	NA	NA	Mac1cell_R38_C56	NA	NA	SRP212788_SCRBSeq_P1
#SRS5054251	SRR9628128	SINGLE	Homo sapiens	SCRBSeq	No	SRP212788	Retina	P1	Adult	NA	P1	Tissue	NA	NA	SAMN12188304	NA	Eye	NA	NA	Mac1cell_R38_C48	NA	NA	SRP212788_SCRBSeq_P1
#SRS5054250	SRR9628127	SINGLE	Homo sapiens	SCRBSeq	No	SRP212788	Retina	P1	Adult	NA	P1	Tissue	NA	NA	SAMN12188310	NA	Eye	NA	NA	Mac1cell_R38_C45	NA	NA	SRP212788_SCRBSeq_P1
#SRS5054249	SRR9628126	SINGLE	Homo sapiens	SCRBSeq	No	SRP212788	Retina	P1	Adult	NA	P1	Tissue	NA	NA	SAMN12188305	NA	Eye	NA	NA	Mac1cell_R38_C43	NA	NA	SRP212788_SCRBSeq_P1
#SRS5054248	SRR9628125	SINGLE	Homo sapiens	SCRBSeq	No	SRP212788	Retina	P1	Adult	NA	P1	Tissue	NA	NA	SAMN12188307	NA	Eye	NA	NA	Mac1cell_R38_C37	NA	NA	SRP212788_SCRBSeq_P1
#SRS5054247	SRR9628124	SINGLE	Homo sapiens	SCRBSeq	No	SRP212788	Retina	P1	Adult	NA	P1	Tissue	NA	NA	SAMN12188308	NA	Eye	NA	NA	Mac1cell_R38_C30	NA	NA	SRP212788_SCRBSeq_P1
#SRS5054246	SRR9628123	SINGLE	Homo sapiens	SCRBSeq	No	SRP212788	Retina	P1	Adult	NA	P1	Tissue	NA	NA	SAMN12188309	NA	Eye	NA	NA	Mac1cell_R38_C20	NA	NA	SRP212788_SCRBSeq_P1
#SRS5054245	SRR9628122	SINGLE	Homo sapiens	SCRBSeq	No	SRP212788	Retina	P1	Adult	NA	P1	Tissue	NA	NA	SAMN12188311	NA	Eye	NA	NA	Mac1cell_R37_C71	NA	NA	SRP212788_SCRBSeq_P1
#SRS5054244	SRR9633354	SINGLE	Homo sapiens	SCRBSeq	No	SRP212788	Retina	P3	Adult	NA	P3	Tissue	NA	NA	SAMN12201055	NA	Eye	NA	NA	Per_R66_C65	NA	NA	SRP212788_SCRBSeq_P3
#SRS5054243	SRR9633353	SINGLE	Homo sapiens	SCRBSeq	No	SRP212788	Retina	P3	Adult	NA	P3	Tissue	NA	NA	SAMN12201056	NA	Eye	NA	NA	Per_R66_C64	NA	NA	SRP212788_SCRBSeq_P3
#SRS5054242	SRR9633352	SINGLE	Homo sapiens	SCRBSeq	No	SRP212788	Retina	P3	Adult	NA	P3	Tissue	NA	NA	SAMN12201057	NA	Eye	NA	NA	Per_R66_C61	NA	NA	SRP212788_SCRBSeq_P3
#SRS5054241	SRR9633351	SINGLE	Homo sapiens	SCRBSeq	No	SRP212788	Retina	P3	Adult	NA	P3	Tissue	NA	NA	SAMN12201058	NA	Eye	NA	NA	Per_R66_C43	NA	NA	SRP212788_SCRBSeq_P3
#SRS5054239	SRR9633350	SINGLE	Homo sapiens	SCRBSeq	No	SRP212788	Retina	P3	Adult	NA	P3	Tissue	NA	NA	SAMN12201059	NA	Eye	NA	NA	Per_R66_C39	NA	NA	SRP212788_SCRBSeq_P3
#SRS5054240	SRR9633349	SINGLE	Homo sapiens	SCRBSeq	No	SRP212788	Retina	P3	Adult	NA	P3	Tissue	NA	NA	SAMN12201060	NA	Eye	NA	NA	Per_R66_C37	NA	NA	SRP212788_SCRBSeq_P3
#SRS5054238	SRR9633348	SINGLE	Homo sapiens	SCRBSeq	No	SRP212788	Retina	P3	Adult	NA	P3	Tissue	NA	NA	SAMN12201061	NA	Eye	NA	NA	Per_R66_C36	NA	NA	SRP212788_SCRBSeq_P3
#SRS5054237	SRR9633347	SINGLE	Homo sapiens	SCRBSeq	No	SRP212788	Retina	P3	Adult	NA	P3	Tissue	NA	NA	SAMN12201062	NA	Eye	NA	NA	Per_R66_C23	NA	NA	SRP212788_SCRBSeq_P3
#SRS5054236	SRR9632425	SINGLE	Homo sapiens	SCRBSeq	No	SRP212788	Retina	P3	Adult	NA	P3	Tissue	NA	NA	SAMN12201609	NA	Eye	NA	NA	Per_R24_C43	NA	NA	SRP212788_SCRBSeq_P3
#SRS5054235	SRR9632424	SINGLE	Homo sapiens	SCRBSeq	No	SRP212788	Retina	P3	Adult	NA	P3	Tissue	NA	NA	SAMN12201610	NA	Eye	NA	NA	Per_R24_C40	NA	NA	SRP212788_SCRBSeq_P3
#SRS5054234	SRR9632423	SINGLE	Homo sapiens	SCRBSeq	No	SRP212788	Retina	P3	Adult	NA	P3	Tissue	NA	NA	SAMN12201611	NA	Eye	NA	NA	Per_R24_C39	NA	NA	SRP212788_SCRBSeq_P3
#SRS5054233	SRR9632422	SINGLE	Homo sapiens	SCRBSeq	No	SRP212788	Retina	P3	Adult	NA	P3	Tissue	NA	NA	SAMN12201612	NA	Eye	NA	NA	Per_R24_C38	NA	NA	SRP212788_SCRBSeq_P3
#SRS5054232	SRR9632421	SINGLE	Homo sapiens	SCRBSeq	No	SRP212788	Retina	P3	Adult	NA	P3	Tissue	NA	NA	SAMN12201613	NA	Eye	NA	NA	Per_R24_C37	NA	NA	SRP212788_SCRBSeq_P3
#SRS5054231	SRR9632420	SINGLE	Homo sapiens	SCRBSeq	No	SRP212788	Retina	P3	Adult	NA	P3	Tissue	NA	NA	SAMN12201614	NA	Eye	NA	NA	Per_R24_C12	NA	NA	SRP212788_SCRBSeq_P3
#SRS5054230	SRR9632419	SINGLE	Homo sapiens	SCRBSeq	No	SRP212788	Retina	P3	Adult	NA	P3	Tissue	NA	NA	SAMN12201615	NA	Eye	NA	NA	Per_R23_C66	NA	NA	SRP212788_SCRBSeq_P3
#SRS5054229	SRR9632418	SINGLE	Homo sapiens	SCRBSeq	No	SRP212788	Retina	P3	Adult	NA	P3	Tissue	NA	NA	SAMN12201616	NA	Eye	NA	NA	Per_R23_C64	NA	NA	SRP212788_SCRBSeq_P3
#SRS5054228	SRR9631505	SINGLE	Homo sapiens	SCRBSeq	No	SRP212788	Retina	P3	Adult	NA	P3	Tissue	NA	NA	SAMN12200252	NA	Eye	NA	NA	Mac_R2_C27	NA	NA	SRP212788_SCRBSeq_P3
#SRS5054227	SRR9631504	SINGLE	Homo sapiens	SCRBSeq	No	SRP212788	Retina	P3	Adult	NA	P3	Tissue	NA	NA	SAMN12200253	NA	Eye	NA	NA	Mac_R29_C35	NA	NA	SRP212788_SCRBSeq_P3
#SRS5054226	SRR9631503	SINGLE	Homo sapiens	SCRBSeq	No	SRP212788	Retina	P3	Adult	NA	P3	Tissue	NA	NA	SAMN12200254	NA	Eye	NA	NA	Mac_R29_C31	NA	NA	SRP212788_SCRBSeq_P3
#SRS5054224	SRR9631502	SINGLE	Homo sapiens	SCRBSeq	No	SRP212788	Retina	P3	Adult	NA	P3	Tissue	NA	NA	SAMN12200255	NA	Eye	NA	NA	Mac_R26_C53	NA	NA	SRP212788_SCRBSeq_P3
#SRS5054225	SRR9631501	SINGLE	Homo sapiens	SCRBSeq	No	SRP212788	Retina	P3	Adult	NA	P3	Tissue	NA	NA	SAMN12200256	NA	Eye	NA	NA	Mac_R26_C49	NA	NA	SRP212788_SCRBSeq_P3
#SRS5054223	SRR9631500	SINGLE	Homo sapiens	SCRBSeq	No	SRP212788	Retina	P3	Adult	NA	P3	Tissue	NA	NA	SAMN12200257	NA	Eye	NA	NA	Mac_R26_C24	NA	NA	SRP212788_SCRBSeq_P3
#SRS5054222	SRR9631499	SINGLE	Homo sapiens	SCRBSeq	No	SRP212788	Retina	P3	Adult	NA	P3	Tissue	NA	NA	SAMN12200258	NA	Eye	NA	NA	Mac_R25_C57	NA	NA	SRP212788_SCRBSeq_P3
#SRS5054221	SRR9631498	SINGLE	Homo sapiens	SCRBSeq	No	SRP212788	Retina	P3	Adult	NA	P3	Tissue	NA	NA	SAMN12200259	NA	Eye	NA	NA	Mac_R25_C52	NA	NA	SRP212788_SCRBSeq_P3
#SRS5054220	SRR9630153	SINGLE	Homo sapiens	SCRBSeq	No	SRP212788	Retina	P3	Adult	NA	P3	Tissue	NA	NA	SAMN12199347	NA	Eye	NA	NA	sample_R47_C22	NA	NA	SRP212788_SCRBSeq_P3
#SRS5054219	SRR9630152	SINGLE	Homo sapiens	SCRBSeq	No	SRP212788	Retina	P3	Adult	NA	P3	Tissue	NA	NA	SAMN12199425	NA	Eye	NA	NA	sample_R47_C21	NA	NA	SRP212788_SCRBSeq_P3
#SRS5054218	SRR9630151	SINGLE	Homo sapiens	SCRBSeq	No	SRP212788	Retina	P3	Adult	NA	P3	Tissue	NA	NA	SAMN12199426	NA	Eye	NA	NA	sample_R47_C1	NA	NA	SRP212788_SCRBSeq_P3
#SRS5054217	SRR9630150	SINGLE	Homo sapiens	SCRBSeq	No	SRP212788	Retina	P3	Adult	NA	P3	Tissue	NA	NA	SAMN12199427	NA	Eye	NA	NA	sample_R47_C11	NA	NA	SRP212788_SCRBSeq_P3
#SRS5054216	SRR9630149	SINGLE	Homo sapiens	SCRBSeq	No	SRP212788	Retina	P3	Adult	NA	P3	Tissue	NA	NA	SAMN12199428	NA	Eye	NA	NA	sample_R47_C10	NA	NA	SRP212788_SCRBSeq_P3
#SRS5054215	SRR9630148	SINGLE	Homo sapiens	SCRBSeq	No	SRP212788	Retina	P3	Adult	NA	P3	Tissue	NA	NA	SAMN12199429	NA	Eye	NA	NA	sample_R46_C8	NA	NA	SRP212788_SCRBSeq_P3
#SRS5054214	SRR9630147	SINGLE	Homo sapiens	SCRBSeq	No	SRP212788	Retina	P3	Adult	NA	P3	Tissue	NA	NA	SAMN12199430	NA	Eye	NA	NA	sample_R46_C69	NA	NA	SRP212788_SCRBSeq_P3
#SRS5054213	SRR9630146	SINGLE	Homo sapiens	SCRBSeq	No	SRP212788	Retina	P3	Adult	NA	P3	Tissue	NA	NA	SAMN12199431	NA	Eye	NA	NA	sample_R46_C68	NA	NA	SRP212788_SCRBSeq_P3
#SRS5054212	SRR9629145	SINGLE	Homo sapiens	SCRBSeq	No	SRP212788	Retina	P3	Adult	NA	P3	Tissue	NA	NA	SAMN12199842	NA	Eye	NA	NA	sample_R26_C25	NA	NA	SRP212788_SCRBSeq_P3
#SRS5054210	SRR9629144	SINGLE	Homo sapiens	SCRBSeq	No	SRP212788	Retina	P3	Adult	NA	P3	Tissue	NA	NA	SAMN12199843	NA	Eye	NA	NA	sample_R26_C23	NA	NA	SRP212788_SCRBSeq_P3
#SRS5054211	SRR9629143	SINGLE	Homo sapiens	SCRBSeq	No	SRP212788	Retina	P3	Adult	NA	P3	Tissue	NA	NA	SAMN12199844	NA	Eye	NA	NA	sample_R26_C11	NA	NA	SRP212788_SCRBSeq_P3
#SRS5054209	SRR9629142	SINGLE	Homo sapiens	SCRBSeq	No	SRP212788	Retina	P3	Adult	NA	P3	Tissue	NA	NA	SAMN12199845	NA	Eye	NA	NA	sample_R26_C10	NA	NA	SRP212788_SCRBSeq_P3
#SRS5054208	SRR9629141	SINGLE	Homo sapiens	SCRBSeq	No	SRP212788	Retina	P3	Adult	NA	P3	Tissue	NA	NA	SAMN12199904	NA	Eye	NA	NA	sample_R25_C63	NA	NA	SRP212788_SCRBSeq_P3
#SRS5054207	SRR9629140	SINGLE	Homo sapiens	SCRBSeq	No	SRP212788	Retina	P3	Adult	NA	P3	Tissue	NA	NA	SAMN12199905	NA	Eye	NA	NA	sample_R25_C61	NA	NA	SRP212788_SCRBSeq_P3
#SRS5054206	SRR9629139	SINGLE	Homo sapiens	SCRBSeq	No	SRP212788	Retina	P3	Adult	NA	P3	Tissue	NA	NA	SAMN12199906	NA	Eye	NA	NA	sample_R25_C59	NA	NA	SRP212788_SCRBSeq_P3
#SRS5054205	SRR9629138	SINGLE	Homo sapiens	SCRBSeq	No	SRP212788	Retina	P3	Adult	NA	P3	Tissue	NA	NA	SAMN12199907	NA	Eye	NA	NA	sample_R25_C57	NA	NA	SRP212788_SCRBSeq_P3
#SRS5054204	SRR9628225	SINGLE	Homo sapiens	SCRBSeq	No	SRP212788	Retina	P3	Adult	NA	P3	Tissue	NA	NA	SAMN12196033	NA	Eye	NA	NA	Per_R55_C8	NA	NA	SRP212788_SCRBSeq_P3
#SRS5054202	SRR9628224	SINGLE	Homo sapiens	SCRBSeq	No	SRP212788	Retina	P3	Adult	NA	P3	Tissue	NA	NA	SAMN12196049	NA	Eye	NA	NA	Per_R55_C35	NA	NA	SRP212788_SCRBSeq_P3
#SRS5054203	SRR9628223	SINGLE	Homo sapiens	SCRBSeq	No	SRP212788	Retina	P3	Adult	NA	P3	Tissue	NA	NA	SAMN12196061	NA	Eye	NA	NA	Per_R55_C28	NA	NA	SRP212788_SCRBSeq_P3
#SRS5054201	SRR9628222	SINGLE	Homo sapiens	SCRBSeq	No	SRP212788	Retina	P3	Adult	NA	P3	Tissue	NA	NA	SAMN12196076	NA	Eye	NA	NA	Per_R54_C57	NA	NA	SRP212788_SCRBSeq_P3
#SRS5054200	SRR9628221	SINGLE	Homo sapiens	SCRBSeq	No	SRP212788	Retina	P3	Adult	NA	P3	Tissue	NA	NA	SAMN12196089	NA	Eye	NA	NA	Per_R54_C49	NA	NA	SRP212788_SCRBSeq_P3
#SRS5054199	SRR9628220	SINGLE	Homo sapiens	SCRBSeq	No	SRP212788	Retina	P3	Adult	NA	P3	Tissue	NA	NA	SAMN12196103	NA	Eye	NA	NA	Per_R54_C32	NA	NA	SRP212788_SCRBSeq_P3
#SRS5054198	SRR9628219	SINGLE	Homo sapiens	SCRBSeq	No	SRP212788	Retina	P3	Adult	NA	P3	Tissue	NA	NA	SAMN12196124	NA	Eye	NA	NA	Per_R54_C2	NA	NA	SRP212788_SCRBSeq_P3
#SRS5054197	SRR9628218	SINGLE	Homo sapiens	SCRBSeq	No	SRP212788	Retina	P3	Adult	NA	P3	Tissue	NA	NA	SAMN12196142	NA	Eye	NA	NA	Per_R54_C27	NA	NA	SRP212788_SCRBSeq_P3
#SRS5054196	SRR9633840	SINGLE	Homo sapiens	SCRBSeq	No	SRP212788	Retina	P2	Adult	NA	P2	Tissue	NA	NA	SAMN12198709	NA	Eye	NA	NA	M_R55_C64	NA	NA	SRP212788_SCRBSeq_P2
#SRS5054195	SRR9633839	SINGLE	Homo sapiens	SCRBSeq	No	SRP212788	Retina	P2	Adult	NA	P2	Tissue	NA	NA	SAMN12198710	NA	Eye	NA	NA	M_R55_C62	NA	NA	SRP212788_SCRBSeq_P2
#SRS5054194	SRR9633838	SINGLE	Homo sapiens	SCRBSeq	No	SRP212788	Retina	P2	Adult	NA	P2	Tissue	NA	NA	SAMN12198711	NA	Eye	NA	NA	M_R55_C61	NA	NA	SRP212788_SCRBSeq_P2
#SRS5054193	SRR9633837	SINGLE	Homo sapiens	SCRBSeq	No	SRP212788	Retina	P2	Adult	NA	P2	Tissue	NA	NA	SAMN12198712	NA	Eye	NA	NA	M_R55_C44	NA	NA	SRP212788_SCRBSeq_P2
#SRS5054192	SRR9633836	SINGLE	Homo sapiens	SCRBSeq	No	SRP212788	Retina	P2	Adult	NA	P2	Tissue	NA	NA	SAMN12198713	NA	Eye	NA	NA	M_R55_C38	NA	NA	SRP212788_SCRBSeq_P2
#SRS5054191	SRR9633835	SINGLE	Homo sapiens	SCRBSeq	No	SRP212788	Retina	P2	Adult	NA	P2	Tissue	NA	NA	SAMN12198714	NA	Eye	NA	NA	M_R55_C22	NA	NA	SRP212788_SCRBSeq_P2
#SRS5054190	SRR9633834	SINGLE	Homo sapiens	SCRBSeq	No	SRP212788	Retina	P2	Adult	NA	P2	Tissue	NA	NA	SAMN12198715	NA	Eye	NA	NA	M_R55_C21	NA	NA	SRP212788_SCRBSeq_P2
#SRS5054189	SRR9633833	SINGLE	Homo sapiens	SCRBSeq	No	SRP212788	Retina	P2	Adult	NA	P2	Tissue	NA	NA	SAMN12198716	NA	Eye	NA	NA	M_R54_C69	NA	NA	SRP212788_SCRBSeq_P2
#SRS5054188	SRR9632938	SINGLE	Homo sapiens	SCRBSeq	No	SRP212788	Retina	P2	Adult	NA	P2	Tissue	NA	NA	SAMN12191121	NA	Eye	NA	NA	Macular_R6_C51	Macula	NA	SRP212788_SCRBSeq_P2
#SRS5054187	SRR9632937	SINGLE	Homo sapiens	SCRBSeq	No	SRP212788	Retina	P2	Adult	NA	P2	Tissue	NA	NA	SAMN12191122	NA	Eye	NA	NA	Macular_R6_C46	Macula	NA	SRP212788_SCRBSeq_P2
#SRS5054186	SRR9632936	SINGLE	Homo sapiens	SCRBSeq	No	SRP212788	Retina	P2	Adult	NA	P2	Tissue	NA	NA	SAMN12191123	NA	Eye	NA	NA	Macular_R6_C40	Macula	NA	SRP212788_SCRBSeq_P2
#SRS5054185	SRR9632935	SINGLE	Homo sapiens	SCRBSeq	No	SRP212788	Retina	P2	Adult	NA	P2	Tissue	NA	NA	SAMN12191124	NA	Eye	NA	NA	Macular_R6_C35	Macula	NA	SRP212788_SCRBSeq_P2
#SRS5054184	SRR9632934	SINGLE	Homo sapiens	SCRBSeq	No	SRP212788	Retina	P2	Adult	NA	P2	Tissue	NA	NA	SAMN12191125	NA	Eye	NA	NA	Macular_R6_C28	Macula	NA	SRP212788_SCRBSeq_P2
#SRS5054183	SRR9632933	SINGLE	Homo sapiens	SCRBSeq	No	SRP212788	Retina	P2	Adult	NA	P2	Tissue	NA	NA	SAMN12191126	NA	Eye	NA	NA	Macular_R6_C27	Macula	NA	SRP212788_SCRBSeq_P2
#SRS5054182	SRR9632932	SINGLE	Homo sapiens	SCRBSeq	No	SRP212788	Retina	P2	Adult	NA	P2	Tissue	NA	NA	SAMN12191183	NA	Eye	NA	NA	Macular_R6_C19	Macula	NA	SRP212788_SCRBSeq_P2
#SRS5054180	SRR9632931	SINGLE	Homo sapiens	SCRBSeq	No	SRP212788	Retina	P2	Adult	NA	P2	Tissue	NA	NA	SAMN12191184	NA	Eye	NA	NA	Macular_R6_C12	Macula	NA	SRP212788_SCRBSeq_P2
#SRS5054181	SRR9632193	SINGLE	Homo sapiens	SCRBSeq	No	SRP212788	Retina	P2	Adult	NA	P2	Tissue	NA	NA	SAMN12191227	NA	Eye	NA	NA	Macular_R47_C71	Macula	NA	SRP212788_SCRBSeq_P2
#SRS5054179	SRR9632192	SINGLE	Homo sapiens	SCRBSeq	No	SRP212788	Retina	P2	Adult	NA	P2	Tissue	NA	NA	SAMN12191228	NA	Eye	NA	NA	Macular_R47_C65	Macula	NA	SRP212788_SCRBSeq_P2
#SRS5054178	SRR9632191	SINGLE	Homo sapiens	SCRBSeq	No	SRP212788	Retina	P2	Adult	NA	P2	Tissue	NA	NA	SAMN12191229	NA	Eye	NA	NA	Macular_R47_C64	Macula	NA	SRP212788_SCRBSeq_P2
#SRS5054177	SRR9632190	SINGLE	Homo sapiens	SCRBSeq	No	SRP212788	Retina	P2	Adult	NA	P2	Tissue	NA	NA	SAMN12191230	NA	Eye	NA	NA	Macular_R47_C59	Macula	NA	SRP212788_SCRBSeq_P2
#SRS5054176	SRR9632189	SINGLE	Homo sapiens	SCRBSeq	No	SRP212788	Retina	P2	Adult	NA	P2	Tissue	NA	NA	SAMN12191231	NA	Eye	NA	NA	Macular_R47_C58	Macula	NA	SRP212788_SCRBSeq_P2
#SRS5054175	SRR9632188	SINGLE	Homo sapiens	SCRBSeq	No	SRP212788	Retina	P2	Adult	NA	P2	Tissue	NA	NA	SAMN12191232	NA	Eye	NA	NA	Macular_R47_C4	Macula	NA	SRP212788_SCRBSeq_P2
#SRS5054174	SRR9632107	SINGLE	Homo sapiens	SCRBSeq	No	SRP212788	Retina	P2	Adult	NA	P2	Tissue	NA	NA	SAMN12191233	NA	Eye	NA	NA	Macular_R47_C37	Macula	NA	SRP212788_SCRBSeq_P2
#SRS5054173	SRR9632106	SINGLE	Homo sapiens	SCRBSeq	No	SRP212788	Retina	P2	Adult	NA	P2	Tissue	NA	NA	SAMN12191234	NA	Eye	NA	NA	Macular_R47_C2	Macula	NA	SRP212788_SCRBSeq_P2
#SRS5054171	SRR9631401	SINGLE	Homo sapiens	SCRBSeq	No	SRP212788	Retina	P2	Adult	NA	P2	Tissue	NA	NA	SAMN12189913	NA	Eye	NA	NA	Macular_R22_C52	Macula	NA	SRP212788_SCRBSeq_P2
#SRS5054172	SRR9631400	SINGLE	Homo sapiens	SCRBSeq	No	SRP212788	Retina	P2	Adult	NA	P2	Tissue	NA	NA	SAMN12189914	NA	Eye	NA	NA	Macular_R22_C49	Macula	NA	SRP212788_SCRBSeq_P2
#SRS5054170	SRR9631399	SINGLE	Homo sapiens	SCRBSeq	No	SRP212788	Retina	P2	Adult	NA	P2	Tissue	NA	NA	SAMN12189915	NA	Eye	NA	NA	Macular_R22_C46	Macula	NA	SRP212788_SCRBSeq_P2
#SRS5054169	SRR9631398	SINGLE	Homo sapiens	SCRBSeq	No	SRP212788	Retina	P2	Adult	NA	P2	Tissue	NA	NA	SAMN12189916	NA	Eye	NA	NA	Macular_R22_C40	Macula	NA	SRP212788_SCRBSeq_P2
#SRS5054168	SRR9631397	SINGLE	Homo sapiens	SCRBSeq	No	SRP212788	Retina	P2	Adult	NA	P2	Tissue	NA	NA	SAMN12189917	NA	Eye	NA	NA	Macular_R22_C35	Macula	NA	SRP212788_SCRBSeq_P2
#SRS5054167	SRR9631396	SINGLE	Homo sapiens	SCRBSeq	No	SRP212788	Retina	P2	Adult	NA	P2	Tissue	NA	NA	SAMN12189918	NA	Eye	NA	NA	Macular_R22_C32	Macula	NA	SRP212788_SCRBSeq_P2
#SRS5054166	SRR9631395	SINGLE	Homo sapiens	SCRBSeq	No	SRP212788	Retina	P2	Adult	NA	P2	Tissue	NA	NA	SAMN12189919	NA	Eye	NA	NA	Macular_R22_C19	Macula	NA	SRP212788_SCRBSeq_P2
#SRS5054165	SRR9631394	SINGLE	Homo sapiens	SCRBSeq	No	SRP212788	Retina	P2	Adult	NA	P2	Tissue	NA	NA	SAMN12189920	NA	Eye	NA	NA	Macular_R22_C17	Macula	NA	SRP212788_SCRBSeq_P2
#SRS5054164	SRR9630425	SINGLE	Homo sapiens	SCRBSeq	No	SRP212788	Retina	P1	Adult	NA	P1	Tissue	NA	NA	SAMN12189856	NA	Eye	NA	NA	Periph_Nuc_R54_C39	Peripheral	NA	SRP212788_SCRBSeq_P1
#SRS5054163	SRR9630424	SINGLE	Homo sapiens	SCRBSeq	No	SRP212788	Retina	P1	Adult	NA	P1	Tissue	NA	NA	SAMN12189857	NA	Eye	NA	NA	Periph_Nuc_R54_C22	Peripheral	NA	SRP212788_SCRBSeq_P1
#SRS5054162	SRR9630423	SINGLE	Homo sapiens	SCRBSeq	No	SRP212788	Retina	P1	Adult	NA	P1	Tissue	NA	NA	SAMN12189858	NA	Eye	NA	NA	Periph_Nuc_R53_C67	Peripheral	NA	SRP212788_SCRBSeq_P1
#SRS5054161	SRR9630422	SINGLE	Homo sapiens	SCRBSeq	No	SRP212788	Retina	P1	Adult	NA	P1	Tissue	NA	NA	SAMN12189859	NA	Eye	NA	NA	Periph_Nuc_R53_C65	Peripheral	NA	SRP212788_SCRBSeq_P1
#SRS5054160	SRR9630421	SINGLE	Homo sapiens	SCRBSeq	No	SRP212788	Retina	P1	Adult	NA	P1	Tissue	NA	NA	SAMN12189860	NA	Eye	NA	NA	Periph_Nuc_R53_C46	Peripheral	NA	SRP212788_SCRBSeq_P1
#SRS5054159	SRR9630420	SINGLE	Homo sapiens	SCRBSeq	No	SRP212788	Retina	P1	Adult	NA	P1	Tissue	NA	NA	SAMN12190171	NA	Eye	NA	NA	Periph_Nuc_R53_C45	Peripheral	NA	SRP212788_SCRBSeq_P1
#SRS5054158	SRR9630419	SINGLE	Homo sapiens	SCRBSeq	No	SRP212788	Retina	P1	Adult	NA	P1	Tissue	NA	NA	SAMN12190172	NA	Eye	NA	NA	Periph_Nuc_R53_C44	Peripheral	NA	SRP212788_SCRBSeq_P1
#SRS5054157	SRR9630418	SINGLE	Homo sapiens	SCRBSeq	No	SRP212788	Retina	P1	Adult	NA	P1	Tissue	NA	NA	SAMN12190173	NA	Eye	NA	NA	Periph_Nuc_R53_C43	Peripheral	NA	SRP212788_SCRBSeq_P1
#SRS5054156	SRR9629665	SINGLE	Homo sapiens	SCRBSeq	No	SRP212788	Retina	P1	Adult	NA	P1	Tissue	NA	NA	SAMN12189395	NA	Eye	NA	NA	Macu_Nuc_R50_C30	NA	NA	SRP212788_SCRBSeq_P1
#SRS5054155	SRR9629664	SINGLE	Homo sapiens	SCRBSeq	No	SRP212788	Retina	P1	Adult	NA	P1	Tissue	NA	NA	SAMN12189396	NA	Eye	NA	NA	Macu_Nuc_R50_C26	NA	NA	SRP212788_SCRBSeq_P1
#SRS5054154	SRR9629663	SINGLE	Homo sapiens	SCRBSeq	No	SRP212788	Retina	P1	Adult	NA	P1	Tissue	NA	NA	SAMN12189397	NA	Eye	NA	NA	Macu_Nuc_R50_C24	NA	NA	SRP212788_SCRBSeq_P1
#SRS5054153	SRR9629662	SINGLE	Homo sapiens	SCRBSeq	No	SRP212788	Retina	P1	Adult	NA	P1	Tissue	NA	NA	SAMN12189398	NA	Eye	NA	NA	Macu_Nuc_R49_C7	NA	NA	SRP212788_SCRBSeq_P1
#SRS5054152	SRR9629661	SINGLE	Homo sapiens	SCRBSeq	No	SRP212788	Retina	P1	Adult	NA	P1	Tissue	NA	NA	SAMN12189399	NA	Eye	NA	NA	Macu_Nuc_R49_C6	NA	NA	SRP212788_SCRBSeq_P1
#SRS5054151	SRR9629660	SINGLE	Homo sapiens	SCRBSeq	No	SRP212788	Retina	P1	Adult	NA	P1	Tissue	NA	NA	SAMN12189400	NA	Eye	NA	NA	Macu_Nuc_R49_C55	NA	NA	SRP212788_SCRBSeq_P1
#SRS5054150	SRR9629659	SINGLE	Homo sapiens	SCRBSeq	No	SRP212788	Retina	P1	Adult	NA	P1	Tissue	NA	NA	SAMN12189401	NA	Eye	NA	NA	Macu_Nuc_R49_C51	NA	NA	SRP212788_SCRBSeq_P1
#SRS5054149	SRR9629658	SINGLE	Homo sapiens	SCRBSeq	No	SRP212788	Retina	P1	Adult	NA	P1	Tissue	NA	NA	SAMN12189402	NA	Eye	NA	NA	Macu_Nuc_R49_C3	NA	NA	SRP212788_SCRBSeq_P1
#SRS5054148	SRR9628817	SINGLE	Homo sapiens	SCRBSeq	No	SRP212788	Retina	P1	Adult	NA	P1	Tissue	NA	NA	SAMN12188860	NA	Eye	NA	NA	Mac1cell_R58_C65	NA	NA	SRP212788_SCRBSeq_P1
#SRS5054146	SRR9628816	SINGLE	Homo sapiens	SCRBSeq	No	SRP212788	Retina	P1	Adult	NA	P1	Tissue	NA	NA	SAMN12188861	NA	Eye	NA	NA	Mac1cell_R58_C49	NA	NA	SRP212788_SCRBSeq_P1
#SRS5054147	SRR9628815	SINGLE	Homo sapiens	SCRBSeq	No	SRP212788	Retina	P1	Adult	NA	P1	Tissue	NA	NA	SAMN12188863	NA	Eye	NA	NA	Mac1cell_R58_C48	NA	NA	SRP212788_SCRBSeq_P1
#SRS5054145	SRR9628814	SINGLE	Homo sapiens	SCRBSeq	No	SRP212788	Retina	P1	Adult	NA	P1	Tissue	NA	NA	SAMN12188864	NA	Eye	NA	NA	Mac1cell_R58_C42	NA	NA	SRP212788_SCRBSeq_P1
#SRS5054144	SRR9628813	SINGLE	Homo sapiens	SCRBSeq	No	SRP212788	Retina	P1	Adult	NA	P1	Tissue	NA	NA	SAMN12188866	NA	Eye	NA	NA	Mac1cell_R58_C41	NA	NA	SRP212788_SCRBSeq_P1
#SRS5054142	SRR9628812	SINGLE	Homo sapiens	SCRBSeq	No	SRP212788	Retina	P1	Adult	NA	P1	Tissue	NA	NA	SAMN12188868	NA	Eye	NA	NA	Mac1cell_R58_C28	NA	NA	SRP212788_SCRBSeq_P1
#SRS5054143	SRR9628811	SINGLE	Homo sapiens	SCRBSeq	No	SRP212788	Retina	P1	Adult	NA	P1	Tissue	NA	NA	SAMN12188869	NA	Eye	NA	NA	Mac1cell_R58_C23	NA	NA	SRP212788_SCRBSeq_P1
#SRS5054141	SRR9628810	SINGLE	Homo sapiens	SCRBSeq	No	SRP212788	Retina	P1	Adult	NA	P1	Tissue	NA	NA	SAMN12188870	NA	Eye	NA	NA	Mac1cell_R58_C16	NA	NA	SRP212788_SCRBSeq_P1
#SRS5054139	SRR9633768	SINGLE	Homo sapiens	SCRBSeq	No	SRP212788	Retina	P1	Adult	NA	P1	Tissue	NA	NA	SAMN12187871	NA	Eye	NA	NA	Mac1cell_R17_C40	NA	NA	SRP212788_SCRBSeq_P1
#SRS5054140	SRR9633767	SINGLE	Homo sapiens	SCRBSeq	No	SRP212788	Retina	P1	Adult	NA	P1	Tissue	NA	NA	SAMN12187873	NA	Eye	NA	NA	Mac1cell_R17_C3	NA	NA	SRP212788_SCRBSeq_P1
#SRS5054138	SRR9633766	SINGLE	Homo sapiens	SCRBSeq	No	SRP212788	Retina	P1	Adult	NA	P1	Tissue	NA	NA	SAMN12187874	NA	Eye	NA	NA	Mac1cell_R17_C37	NA	NA	SRP212788_SCRBSeq_P1
#SRS5054137	SRR9633765	SINGLE	Homo sapiens	SCRBSeq	No	SRP212788	Retina	P1	Adult	NA	P1	Tissue	NA	NA	SAMN12187711	NA	Eye	NA	NA	Mac1cell_R17_C36	NA	NA	SRP212788_SCRBSeq_P1
#SRS5054135	SRR9633764	SINGLE	Homo sapiens	SCRBSeq	No	SRP212788	Retina	P1	Adult	NA	P1	Tissue	NA	NA	SAMN12187712	NA	Eye	NA	NA	Mac1cell_R17_C22	NA	NA	SRP212788_SCRBSeq_P1
#SRS5054136	SRR9633763	SINGLE	Homo sapiens	SCRBSeq	No	SRP212788	Retina	P1	Adult	NA	P1	Tissue	NA	NA	SAMN12187714	NA	Eye	NA	NA	Mac1cell_R17_C19	NA	NA	SRP212788_SCRBSeq_P1
#SRS5054134	SRR9633762	SINGLE	Homo sapiens	SCRBSeq	No	SRP212788	Retina	P1	Adult	NA	P1	Tissue	NA	NA	SAMN12187715	NA	Eye	NA	NA	Mac1cell_R17_C13	NA	NA	SRP212788_SCRBSeq_P1
#SRS5054133	SRR9633761	SINGLE	Homo sapiens	SCRBSeq	No	SRP212788	Retina	P1	Adult	NA	P1	Tissue	NA	NA	SAMN12187716	NA	Eye	NA	NA	Mac1cell_R16_C7	NA	NA	SRP212788_SCRBSeq_P1
#SRS5054132	SRR9628121	SINGLE	Homo sapiens	SCRBSeq	No	SRP212788	Retina	P1	Adult	NA	P1	Tissue	NA	NA	SAMN12188313	NA	Eye	NA	NA	Mac1cell_R37_C70	NA	NA	SRP212788_SCRBSeq_P1
#SRS5054131	SRR9628120	SINGLE	Homo sapiens	SCRBSeq	No	SRP212788	Retina	P1	Adult	NA	P1	Tissue	NA	NA	SAMN12188314	NA	Eye	NA	NA	Mac1cell_R37_C63	NA	NA	SRP212788_SCRBSeq_P1
#SRS5054130	SRR9628119	SINGLE	Homo sapiens	SCRBSeq	No	SRP212788	Retina	P1	Adult	NA	P1	Tissue	NA	NA	SAMN12188315	NA	Eye	NA	NA	Mac1cell_R37_C61	NA	NA	SRP212788_SCRBSeq_P1
#SRS5054129	SRR9628118	SINGLE	Homo sapiens	SCRBSeq	No	SRP212788	Retina	P1	Adult	NA	P1	Tissue	NA	NA	SAMN12188316	NA	Eye	NA	NA	Mac1cell_R37_C60	NA	NA	SRP212788_SCRBSeq_P1
#SRS5054128	SRR9628117	SINGLE	Homo sapiens	SCRBSeq	No	SRP212788	Retina	P1	Adult	NA	P1	Tissue	NA	NA	SAMN12188317	NA	Eye	NA	NA	Mac1cell_R37_C59	NA	NA	SRP212788_SCRBSeq_P1
#SRS5054127	SRR9628116	SINGLE	Homo sapiens	SCRBSeq	No	SRP212788	Retina	P1	Adult	NA	P1	Tissue	NA	NA	SAMN12188319	NA	Eye	NA	NA	Mac1cell_R37_C58	NA	NA	SRP212788_SCRBSeq_P1
#SRS5054126	SRR9628115	SINGLE	Homo sapiens	SCRBSeq	No	SRP212788	Retina	P1	Adult	NA	P1	Tissue	NA	NA	SAMN12188320	NA	Eye	NA	NA	Mac1cell_R37_C55	NA	NA	SRP212788_SCRBSeq_P1
#SRS5054125	SRR9628114	SINGLE	Homo sapiens	SCRBSeq	No	SRP212788	Retina	P1	Adult	NA	P1	Tissue	NA	NA	SAMN12188321	NA	Eye	NA	NA	Mac1cell_R37_C54	NA	NA	SRP212788_SCRBSeq_P1
#SRS5054124	SRR9633346	SINGLE	Homo sapiens	SCRBSeq	No	SRP212788	Retina	P3	Adult	NA	P3	Tissue	NA	NA	SAMN12201063	NA	Eye	NA	NA	Per_R65_C69	NA	NA	SRP212788_SCRBSeq_P3
#SRS5054123	SRR9633345	SINGLE	Homo sapiens	SCRBSeq	No	SRP212788	Retina	P3	Adult	NA	P3	Tissue	NA	NA	SAMN12201064	NA	Eye	NA	NA	Per_R65_C66	NA	NA	SRP212788_SCRBSeq_P3
#SRS5054122	SRR9633344	SINGLE	Homo sapiens	SCRBSeq	No	SRP212788	Retina	P3	Adult	NA	P3	Tissue	NA	NA	SAMN12201065	NA	Eye	NA	NA	Per_R65_C39	NA	NA	SRP212788_SCRBSeq_P3
#SRS5054121	SRR9633343	SINGLE	Homo sapiens	SCRBSeq	No	SRP212788	Retina	P3	Adult	NA	P3	Tissue	NA	NA	SAMN12201066	NA	Eye	NA	NA	Per_R65_C22	NA	NA	SRP212788_SCRBSeq_P3
#SRS5054120	SRR9633342	SINGLE	Homo sapiens	SCRBSeq	No	SRP212788	Retina	P3	Adult	NA	P3	Tissue	NA	NA	SAMN12201067	NA	Eye	NA	NA	Per_R65_C19	NA	NA	SRP212788_SCRBSeq_P3
#SRS5054119	SRR9633341	SINGLE	Homo sapiens	SCRBSeq	No	SRP212788	Retina	P3	Adult	NA	P3	Tissue	NA	NA	SAMN12201068	NA	Eye	NA	NA	Per_R65_C17	NA	NA	SRP212788_SCRBSeq_P3
#SRS5054118	SRR9633340	SINGLE	Homo sapiens	SCRBSeq	No	SRP212788	Retina	P3	Adult	NA	P3	Tissue	NA	NA	SAMN12201009	NA	Eye	NA	NA	Per_R65_C16	NA	NA	SRP212788_SCRBSeq_P3
#SRS5054117	SRR9633339	SINGLE	Homo sapiens	SCRBSeq	No	SRP212788	Retina	P3	Adult	NA	P3	Tissue	NA	NA	SAMN12201010	NA	Eye	NA	NA	Per_R65_C14	NA	NA	SRP212788_SCRBSeq_P3
#SRS5054116	SRR9632417	SINGLE	Homo sapiens	SCRBSeq	No	SRP212788	Retina	P3	Adult	NA	P3	Tissue	NA	NA	SAMN12201519	NA	Eye	NA	NA	Per_R23_C62	NA	NA	SRP212788_SCRBSeq_P3
#SRS5054114	SRR9632416	SINGLE	Homo sapiens	SCRBSeq	No	SRP212788	Retina	P3	Adult	NA	P3	Tissue	NA	NA	SAMN12201520	NA	Eye	NA	NA	Per_R23_C41	NA	NA	SRP212788_SCRBSeq_P3
#SRS5054115	SRR9632415	SINGLE	Homo sapiens	SCRBSeq	No	SRP212788	Retina	P3	Adult	NA	P3	Tissue	NA	NA	SAMN12201521	NA	Eye	NA	NA	Per_R23_C40	NA	NA	SRP212788_SCRBSeq_P3
#SRS5054113	SRR9632414	SINGLE	Homo sapiens	SCRBSeq	No	SRP212788	Retina	P3	Adult	NA	P3	Tissue	NA	NA	SAMN12201522	NA	Eye	NA	NA	Per_R23_C37	NA	NA	SRP212788_SCRBSeq_P3
#SRS5054112	SRR9632413	SINGLE	Homo sapiens	SCRBSeq	No	SRP212788	Retina	P3	Adult	NA	P3	Tissue	NA	NA	SAMN12201523	NA	Eye	NA	NA	Per_R23_C22	NA	NA	SRP212788_SCRBSeq_P3
#SRS5054111	SRR9632412	SINGLE	Homo sapiens	SCRBSeq	No	SRP212788	Retina	P3	Adult	NA	P3	Tissue	NA	NA	SAMN12201524	NA	Eye	NA	NA	Per_R23_C13	NA	NA	SRP212788_SCRBSeq_P3
#SRS5054110	SRR9632411	SINGLE	Homo sapiens	SCRBSeq	No	SRP212788	Retina	P3	Adult	NA	P3	Tissue	NA	NA	SAMN12201657	NA	Eye	NA	NA	Per_R22_C70	NA	NA	SRP212788_SCRBSeq_P3
#SRS5054109	SRR9632410	SINGLE	Homo sapiens	SCRBSeq	No	SRP212788	Retina	P3	Adult	NA	P3	Tissue	NA	NA	SAMN12201658	NA	Eye	NA	NA	Per_R22_C68	NA	NA	SRP212788_SCRBSeq_P3
#SRS5054108	SRR9631497	SINGLE	Homo sapiens	SCRBSeq	No	SRP212788	Retina	P3	Adult	NA	P3	Tissue	NA	NA	SAMN12200260	NA	Eye	NA	NA	Mac_R25_C30	NA	NA	SRP212788_SCRBSeq_P3
#SRS5054107	SRR9631496	SINGLE	Homo sapiens	SCRBSeq	No	SRP212788	Retina	P3	Adult	NA	P3	Tissue	NA	NA	SAMN12200261	NA	Eye	NA	NA	Mac_R24_C8	NA	NA	SRP212788_SCRBSeq_P3
#SRS5054106	SRR9631495	SINGLE	Homo sapiens	SCRBSeq	No	SRP212788	Retina	P3	Adult	NA	P3	Tissue	NA	NA	SAMN12200262	NA	Eye	NA	NA	Mac_R24_C58	NA	NA	SRP212788_SCRBSeq_P3
#SRS5054105	SRR9631494	SINGLE	Homo sapiens	SCRBSeq	No	SRP212788	Retina	P3	Adult	NA	P3	Tissue	NA	NA	SAMN12200263	NA	Eye	NA	NA	Mac_R24_C50	NA	NA	SRP212788_SCRBSeq_P3
#SRS5054103	SRR9631493	SINGLE	Homo sapiens	SCRBSeq	No	SRP212788	Retina	P3	Adult	NA	P3	Tissue	NA	NA	SAMN12200264	NA	Eye	NA	NA	Mac_R24_C49	NA	NA	SRP212788_SCRBSeq_P3
#SRS5054104	SRR9631492	SINGLE	Homo sapiens	SCRBSeq	No	SRP212788	Retina	P3	Adult	NA	P3	Tissue	NA	NA	SAMN12200265	NA	Eye	NA	NA	Mac_R24_C35	NA	NA	SRP212788_SCRBSeq_P3
#SRS5054102	SRR9631491	SINGLE	Homo sapiens	SCRBSeq	No	SRP212788	Retina	P3	Adult	NA	P3	Tissue	NA	NA	SAMN12200266	NA	Eye	NA	NA	Mac_R24_C32	NA	NA	SRP212788_SCRBSeq_P3
#SRS5054099	SRR9631490	SINGLE	Homo sapiens	SCRBSeq	No	SRP212788	Retina	P3	Adult	NA	P3	Tissue	NA	NA	SAMN12200267	NA	Eye	NA	NA	Mac_R24_C25	NA	NA	SRP212788_SCRBSeq_P3
#SRS5054101	SRR9630145	SINGLE	Homo sapiens	SCRBSeq	No	SRP212788	Retina	P3	Adult	NA	P3	Tissue	NA	NA	SAMN12199432	NA	Eye	NA	NA	sample_R46_C66	NA	NA	SRP212788_SCRBSeq_P3
#SRS5054100	SRR9630144	SINGLE	Homo sapiens	SCRBSeq	No	SRP212788	Retina	P3	Adult	NA	P3	Tissue	NA	NA	SAMN12199433	NA	Eye	NA	NA	sample_R46_C63	NA	NA	SRP212788_SCRBSeq_P3
#SRS5054098	SRR9630143	SINGLE	Homo sapiens	SCRBSeq	No	SRP212788	Retina	P3	Adult	NA	P3	Tissue	NA	NA	SAMN12199434	NA	Eye	NA	NA	sample_R46_C60	NA	NA	SRP212788_SCRBSeq_P3
#SRS5054097	SRR9630142	SINGLE	Homo sapiens	SCRBSeq	No	SRP212788	Retina	P3	Adult	NA	P3	Tissue	NA	NA	SAMN12199435	NA	Eye	NA	NA	sample_R46_C5	NA	NA	SRP212788_SCRBSeq_P3
#SRS5054096	SRR9630141	SINGLE	Homo sapiens	SCRBSeq	No	SRP212788	Retina	P3	Adult	NA	P3	Tissue	NA	NA	SAMN12199436	NA	Eye	NA	NA	sample_R46_C58	NA	NA	SRP212788_SCRBSeq_P3
#SRS5054095	SRR9630140	SINGLE	Homo sapiens	SCRBSeq	No	SRP212788	Retina	P3	Adult	NA	P3	Tissue	NA	NA	SAMN12199437	NA	Eye	NA	NA	sample_R46_C57	NA	NA	SRP212788_SCRBSeq_P3
#SRS5054094	SRR9630139	SINGLE	Homo sapiens	SCRBSeq	No	SRP212788	Retina	P3	Adult	NA	P3	Tissue	NA	NA	SAMN12199438	NA	Eye	NA	NA	sample_R46_C53	NA	NA	SRP212788_SCRBSeq_P3
#SRS5054093	SRR9630138	SINGLE	Homo sapiens	SCRBSeq	No	SRP212788	Retina	P3	Adult	NA	P3	Tissue	NA	NA	SAMN12199439	NA	Eye	NA	NA	sample_R46_C50	NA	NA	SRP212788_SCRBSeq_P3
#SRS5054092	SRR9629137	SINGLE	Homo sapiens	SCRBSeq	No	SRP212788	Retina	P3	Adult	NA	P3	Tissue	NA	NA	SAMN12199908	NA	Eye	NA	NA	sample_R25_C56	NA	NA	SRP212788_SCRBSeq_P3
#SRS5054091	SRR9629136	SINGLE	Homo sapiens	SCRBSeq	No	SRP212788	Retina	P3	Adult	NA	P3	Tissue	NA	NA	SAMN12199909	NA	Eye	NA	NA	sample_R25_C52	NA	NA	SRP212788_SCRBSeq_P3
#SRS5054090	SRR9629135	SINGLE	Homo sapiens	SCRBSeq	No	SRP212788	Retina	P3	Adult	NA	P3	Tissue	NA	NA	SAMN12199910	NA	Eye	NA	NA	sample_R25_C50	NA	NA	SRP212788_SCRBSeq_P3
#SRS5054089	SRR9629134	SINGLE	Homo sapiens	SCRBSeq	No	SRP212788	Retina	P3	Adult	NA	P3	Tissue	NA	NA	SAMN12199911	NA	Eye	NA	NA	sample_R25_C4	NA	NA	SRP212788_SCRBSeq_P3
#SRS5054088	SRR9629133	SINGLE	Homo sapiens	SCRBSeq	No	SRP212788	Retina	P3	Adult	NA	P3	Tissue	NA	NA	SAMN12199912	NA	Eye	NA	NA	sample_R25_C47	NA	NA	SRP212788_SCRBSeq_P3
#SRS5054087	SRR9629132	SINGLE	Homo sapiens	SCRBSeq	No	SRP212788	Retina	P3	Adult	NA	P3	Tissue	NA	NA	SAMN12199913	NA	Eye	NA	NA	sample_R25_C41	NA	NA	SRP212788_SCRBSeq_P3
#SRS5054086	SRR9629131	SINGLE	Homo sapiens	SCRBSeq	No	SRP212788	Retina	P3	Adult	NA	P3	Tissue	NA	NA	SAMN12199914	NA	Eye	NA	NA	sample_R25_C3	NA	NA	SRP212788_SCRBSeq_P3
#SRS5054085	SRR9629130	SINGLE	Homo sapiens	SCRBSeq	No	SRP212788	Retina	P3	Adult	NA	P3	Tissue	NA	NA	SAMN12199915	NA	Eye	NA	NA	sample_R25_C37	NA	NA	SRP212788_SCRBSeq_P3
#SRS5054084	SRR9628217	SINGLE	Homo sapiens	SCRBSeq	No	SRP212788	Retina	P3	Adult	NA	P3	Tissue	NA	NA	SAMN12196170	NA	Eye	NA	NA	Per_R54_C10	NA	NA	SRP212788_SCRBSeq_P3
#SRS5054083	SRR9628216	SINGLE	Homo sapiens	SCRBSeq	No	SRP212788	Retina	P3	Adult	NA	P3	Tissue	NA	NA	SAMN12196253	NA	Eye	NA	NA	Per_R53_C9	NA	NA	SRP212788_SCRBSeq_P3
#SRS5054082	SRR9628215	SINGLE	Homo sapiens	SCRBSeq	No	SRP212788	Retina	P3	Adult	NA	P3	Tissue	NA	NA	SAMN12196267	NA	Eye	NA	NA	Per_R53_C56	NA	NA	SRP212788_SCRBSeq_P3
#SRS5054081	SRR9628214	SINGLE	Homo sapiens	SCRBSeq	No	SRP212788	Retina	P3	Adult	NA	P3	Tissue	NA	NA	SAMN12196191	NA	Eye	NA	NA	Per_R53_C50	NA	NA	SRP212788_SCRBSeq_P3
#SRS5054080	SRR9628213	SINGLE	Homo sapiens	SCRBSeq	No	SRP212788	Retina	P3	Adult	NA	P3	Tissue	NA	NA	SAMN12196211	NA	Eye	NA	NA	Per_R53_C48	NA	NA	SRP212788_SCRBSeq_P3
#SRS5054079	SRR9628212	SINGLE	Homo sapiens	SCRBSeq	No	SRP212788	Retina	P3	Adult	NA	P3	Tissue	NA	NA	SAMN12196236	NA	Eye	NA	NA	Per_R52_C57	NA	NA	SRP212788_SCRBSeq_P3
#SRS5054077	SRR9628211	SINGLE	Homo sapiens	SCRBSeq	No	SRP212788	Retina	P3	Adult	NA	P3	Tissue	NA	NA	SAMN12196248	NA	Eye	NA	NA	Per_R52_C29	NA	NA	SRP212788_SCRBSeq_P3
#SRS5054078	SRR9628210	SINGLE	Homo sapiens	SCRBSeq	No	SRP212788	Retina	P3	Adult	NA	P3	Tissue	NA	NA	SAMN12196279	NA	Eye	NA	NA	Per_R52_C28	NA	NA	SRP212788_SCRBSeq_P3
#SRS5054076	SRR9633832	SINGLE	Homo sapiens	SCRBSeq	No	SRP212788	Retina	P2	Adult	NA	P2	Tissue	NA	NA	SAMN12198717	NA	Eye	NA	NA	M_R54_C67	NA	NA	SRP212788_SCRBSeq_P2
#SRS5054075	SRR9633831	SINGLE	Homo sapiens	SCRBSeq	No	SRP212788	Retina	P2	Adult	NA	P2	Tissue	NA	NA	SAMN12198719	NA	Eye	NA	NA	M_R54_C63	NA	NA	SRP212788_SCRBSeq_P2
#SRS5054074	SRR9633830	SINGLE	Homo sapiens	SCRBSeq	No	SRP212788	Retina	P2	Adult	NA	P2	Tissue	NA	NA	SAMN12198720	NA	Eye	NA	NA	M_R54_C62	NA	NA	SRP212788_SCRBSeq_P2
#SRS5054073	SRR9633829	SINGLE	Homo sapiens	SCRBSeq	No	SRP212788	Retina	P2	Adult	NA	P2	Tissue	NA	NA	SAMN12198721	NA	Eye	NA	NA	M_R54_C61	NA	NA	SRP212788_SCRBSeq_P2
#SRS5054072	SRR9633828	SINGLE	Homo sapiens	SCRBSeq	No	SRP212788	Retina	P2	Adult	NA	P2	Tissue	NA	NA	SAMN12198722	NA	Eye	NA	NA	M_R54_C44	NA	NA	SRP212788_SCRBSeq_P2
#SRS5054071	SRR9633827	SINGLE	Homo sapiens	SCRBSeq	No	SRP212788	Retina	P2	Adult	NA	P2	Tissue	NA	NA	SAMN12198718	NA	Eye	NA	NA	M_R54_C42	NA	NA	SRP212788_SCRBSeq_P2
#SRS5054069	SRR9633826	SINGLE	Homo sapiens	SCRBSeq	No	SRP212788	Retina	P2	Adult	NA	P2	Tissue	NA	NA	SAMN12198723	NA	Eye	NA	NA	M_R54_C15	NA	NA	SRP212788_SCRBSeq_P2
#SRS5054070	SRR9633825	SINGLE	Homo sapiens	SCRBSeq	No	SRP212788	Retina	P2	Adult	NA	P2	Tissue	NA	NA	SAMN12198724	NA	Eye	NA	NA	M_R54_C14	NA	NA	SRP212788_SCRBSeq_P2
#SRS5054068	SRR9632930	SINGLE	Homo sapiens	SCRBSeq	No	SRP212788	Retina	P2	Adult	NA	P2	Tissue	NA	NA	SAMN12191185	NA	Eye	NA	NA	Macular_R69_C71	Macula	NA	SRP212788_SCRBSeq_P2
#SRS5054067	SRR9632929	SINGLE	Homo sapiens	SCRBSeq	No	SRP212788	Retina	P2	Adult	NA	P2	Tissue	NA	NA	SAMN12191186	NA	Eye	NA	NA	Macular_R69_C66	Macula	NA	SRP212788_SCRBSeq_P2
#SRS5054066	SRR9632928	SINGLE	Homo sapiens	SCRBSeq	No	SRP212788	Retina	P2	Adult	NA	P2	Tissue	NA	NA	SAMN12191187	NA	Eye	NA	NA	Macular_R69_C60	Macula	NA	SRP212788_SCRBSeq_P2
#SRS5054065	SRR9632927	SINGLE	Homo sapiens	SCRBSeq	No	SRP212788	Retina	P2	Adult	NA	P2	Tissue	NA	NA	SAMN12191188	NA	Eye	NA	NA	Macular_R69_C58	Macula	NA	SRP212788_SCRBSeq_P2
#SRS5054064	SRR9632926	SINGLE	Homo sapiens	SCRBSeq	No	SRP212788	Retina	P2	Adult	NA	P2	Tissue	NA	NA	SAMN12191189	NA	Eye	NA	NA	Macular_R69_C56	Macula	NA	SRP212788_SCRBSeq_P2
#SRS5054063	SRR9632925	SINGLE	Homo sapiens	SCRBSeq	No	SRP212788	Retina	P2	Adult	NA	P2	Tissue	NA	NA	SAMN12191190	NA	Eye	NA	NA	Macular_R69_C54	Macula	NA	SRP212788_SCRBSeq_P2
#SRS5054062	SRR9632924	SINGLE	Homo sapiens	SCRBSeq	No	SRP212788	Retina	P2	Adult	NA	P2	Tissue	NA	NA	SAMN12191191	NA	Eye	NA	NA	Macular_R69_C53	Macula	NA	SRP212788_SCRBSeq_P2
#SRS5054061	SRR9632923	SINGLE	Homo sapiens	SCRBSeq	No	SRP212788	Retina	P2	Adult	NA	P2	Tissue	NA	NA	SAMN12191192	NA	Eye	NA	NA	Macular_R69_C42	Macula	NA	SRP212788_SCRBSeq_P2
#SRS5054060	SRR9632105	SINGLE	Homo sapiens	SCRBSeq	No	SRP212788	Retina	P2	Adult	NA	P2	Tissue	NA	NA	SAMN12191235	NA	Eye	NA	NA	Macular_R47_C18	Macula	NA	SRP212788_SCRBSeq_P2
#SRS5054057	SRR9632104	SINGLE	Homo sapiens	SCRBSeq	No	SRP212788	Retina	P2	Adult	NA	P2	Tissue	NA	NA	SAMN12191236	NA	Eye	NA	NA	Macular_R47_C10	Macula	NA	SRP212788_SCRBSeq_P2
#SRS5054059	SRR9632103	SINGLE	Homo sapiens	SCRBSeq	No	SRP212788	Retina	P2	Adult	NA	P2	Tissue	NA	NA	SAMN12191237	NA	Eye	NA	NA	Macular_R46_C68	Macula	NA	SRP212788_SCRBSeq_P2
#SRS5054056	SRR9632102	SINGLE	Homo sapiens	SCRBSeq	No	SRP212788	Retina	P2	Adult	NA	P2	Tissue	NA	NA	SAMN12191238	NA	Eye	NA	NA	Macular_R46_C67	Macula	NA	SRP212788_SCRBSeq_P2
#SRS5054055	SRR9632101	SINGLE	Homo sapiens	SCRBSeq	No	SRP212788	Retina	P2	Adult	NA	P2	Tissue	NA	NA	SAMN12191239	NA	Eye	NA	NA	Macular_R46_C65	Macula	NA	SRP212788_SCRBSeq_P2
#SRS5054054	SRR9632100	SINGLE	Homo sapiens	SCRBSeq	No	SRP212788	Retina	P2	Adult	NA	P2	Tissue	NA	NA	SAMN12191240	NA	Eye	NA	NA	Macular_R46_C60	Macula	NA	SRP212788_SCRBSeq_P2
#SRS5054053	SRR9632099	SINGLE	Homo sapiens	SCRBSeq	No	SRP212788	Retina	P2	Adult	NA	P2	Tissue	NA	NA	SAMN12191241	NA	Eye	NA	NA	Macular_R46_C58	Macula	NA	SRP212788_SCRBSeq_P2
#SRS5054051	SRR9632098	SINGLE	Homo sapiens	SCRBSeq	No	SRP212788	Retina	P2	Adult	NA	P2	Tissue	NA	NA	SAMN12191242	NA	Eye	NA	NA	Macular_R46_C57	Macula	NA	SRP212788_SCRBSeq_P2
#SRS5054052	SRR9631393	SINGLE	Homo sapiens	SCRBSeq	No	SRP212788	Retina	P2	Adult	NA	P2	Tissue	NA	NA	SAMN12189921	NA	Eye	NA	NA	Macular_R22_C11	Macula	NA	SRP212788_SCRBSeq_P2
#SRS5054050	SRR9631392	SINGLE	Homo sapiens	SCRBSeq	No	SRP212788	Retina	P2	Adult	NA	P2	Tissue	NA	NA	SAMN12189922	NA	Eye	NA	NA	Macular_R21_C9	Macula	NA	SRP212788_SCRBSeq_P2
#SRS5054049	SRR9631391	SINGLE	Homo sapiens	SCRBSeq	No	SRP212788	Retina	P2	Adult	NA	P2	Tissue	NA	NA	SAMN12189923	NA	Eye	NA	NA	Macular_R21_C8	Macula	NA	SRP212788_SCRBSeq_P2
#SRS5054048	SRR9631390	SINGLE	Homo sapiens	SCRBSeq	No	SRP212788	Retina	P2	Adult	NA	P2	Tissue	NA	NA	SAMN12189924	NA	Eye	NA	NA	Macular_R21_C70	Macula	NA	SRP212788_SCRBSeq_P2
#SRS5054047	SRR9631389	SINGLE	Homo sapiens	SCRBSeq	No	SRP212788	Retina	P2	Adult	NA	P2	Tissue	NA	NA	SAMN12189925	NA	Eye	NA	NA	Macular_R21_C61	Macula	NA	SRP212788_SCRBSeq_P2
#SRS5054046	SRR9631388	SINGLE	Homo sapiens	SCRBSeq	No	SRP212788	Retina	P2	Adult	NA	P2	Tissue	NA	NA	SAMN12189926	NA	Eye	NA	NA	Macular_R21_C54	Macula	NA	SRP212788_SCRBSeq_P2
#SRS5054045	SRR9631307	SINGLE	Homo sapiens	SCRBSeq	No	SRP212788	Retina	P2	Adult	NA	P2	Tissue	NA	NA	SAMN12189927	NA	Eye	NA	NA	Macular_R21_C52	Macula	NA	SRP212788_SCRBSeq_P2
#SRS5054044	SRR9631306	SINGLE	Homo sapiens	SCRBSeq	No	SRP212788	Retina	P2	Adult	NA	P2	Tissue	NA	NA	SAMN12189928	NA	Eye	NA	NA	Macular_R21_C49	Macula	NA	SRP212788_SCRBSeq_P2
#SRS5054043	SRR9630417	SINGLE	Homo sapiens	SCRBSeq	No	SRP212788	Retina	P1	Adult	NA	P1	Tissue	NA	NA	SAMN12190174	NA	Eye	NA	NA	Periph_Nuc_R53_C42	Peripheral	NA	SRP212788_SCRBSeq_P1
#SRS5054042	SRR9630416	SINGLE	Homo sapiens	SCRBSeq	No	SRP212788	Retina	P1	Adult	NA	P1	Tissue	NA	NA	SAMN12190175	NA	Eye	NA	NA	Periph_Nuc_R53_C41	Peripheral	NA	SRP212788_SCRBSeq_P1
#SRS5054041	SRR9630415	SINGLE	Homo sapiens	SCRBSeq	No	SRP212788	Retina	P1	Adult	NA	P1	Tissue	NA	NA	SAMN12190176	NA	Eye	NA	NA	Periph_Nuc_R53_C39	Peripheral	NA	SRP212788_SCRBSeq_P1
#SRS5054040	SRR9630414	SINGLE	Homo sapiens	SCRBSeq	No	SRP212788	Retina	P1	Adult	NA	P1	Tissue	NA	NA	SAMN12190177	NA	Eye	NA	NA	Periph_Nuc_R53_C36	Peripheral	NA	SRP212788_SCRBSeq_P1
#SRS5054039	SRR9630413	SINGLE	Homo sapiens	SCRBSeq	No	SRP212788	Retina	P1	Adult	NA	P1	Tissue	NA	NA	SAMN12190179	NA	Eye	NA	NA	Periph_Nuc_R53_C21	Peripheral	NA	SRP212788_SCRBSeq_P1
#SRS5054037	SRR9630412	SINGLE	Homo sapiens	SCRBSeq	No	SRP212788	Retina	P1	Adult	NA	P1	Tissue	NA	NA	SAMN12190180	NA	Eye	NA	NA	Periph_Nuc_R53_C18	Peripheral	NA	SRP212788_SCRBSeq_P1
#SRS5054038	SRR9630411	SINGLE	Homo sapiens	SCRBSeq	No	SRP212788	Retina	P1	Adult	NA	P1	Tissue	NA	NA	SAMN12190181	NA	Eye	NA	NA	Periph_Nuc_R53_C16	Peripheral	NA	SRP212788_SCRBSeq_P1
#SRS5054036	SRR9630410	SINGLE	Homo sapiens	SCRBSeq	No	SRP212788	Retina	P1	Adult	NA	P1	Tissue	NA	NA	SAMN12190182	NA	Eye	NA	NA	Periph_Nuc_R53_C13	Peripheral	NA	SRP212788_SCRBSeq_P1
#SRS5054035	SRR9629657	SINGLE	Homo sapiens	SCRBSeq	No	SRP212788	Retina	P1	Adult	NA	P1	Tissue	NA	NA	SAMN12189403	NA	Eye	NA	NA	Macu_Nuc_R49_C35	NA	NA	SRP212788_SCRBSeq_P1
#SRS5054058	SRR9629656	SINGLE	Homo sapiens	SCRBSeq	No	SRP212788	Retina	P1	Adult	NA	P1	Tissue	NA	NA	SAMN12189404	NA	Eye	NA	NA	Macu_Nuc_R49_C32	NA	NA	SRP212788_SCRBSeq_P1
#SRS5054034	SRR9629655	SINGLE	Homo sapiens	SCRBSeq	No	SRP212788	Retina	P1	Adult	NA	P1	Tissue	NA	NA	SAMN12189405	NA	Eye	NA	NA	Macu_Nuc_R49_C10	NA	NA	SRP212788_SCRBSeq_P1
#SRS5054032	SRR9629654	SINGLE	Homo sapiens	SCRBSeq	No	SRP212788	Retina	P1	Adult	NA	P1	Tissue	NA	NA	SAMN12189406	NA	Eye	NA	NA	Macu_Nuc_R48_C5	NA	NA	SRP212788_SCRBSeq_P1
#SRS5054033	SRR9629653	SINGLE	Homo sapiens	SCRBSeq	No	SRP212788	Retina	P1	Adult	NA	P1	Tissue	NA	NA	SAMN12189407	NA	Eye	NA	NA	Macu_Nuc_R48_C56	NA	NA	SRP212788_SCRBSeq_P1
#SRS5054030	SRR9629652	SINGLE	Homo sapiens	SCRBSeq	No	SRP212788	Retina	P1	Adult	NA	P1	Tissue	NA	NA	SAMN12189408	NA	Eye	NA	NA	Macu_Nuc_R48_C53	NA	NA	SRP212788_SCRBSeq_P1
#SRS5054029	SRR9629651	SINGLE	Homo sapiens	SCRBSeq	No	SRP212788	Retina	P1	Adult	NA	P1	Tissue	NA	NA	SAMN12189409	NA	Eye	NA	NA	Macu_Nuc_R48_C4	NA	NA	SRP212788_SCRBSeq_P1
#SRS5054028	SRR9629650	SINGLE	Homo sapiens	SCRBSeq	No	SRP212788	Retina	P1	Adult	NA	P1	Tissue	NA	NA	SAMN12189410	NA	Eye	NA	NA	Macu_Nuc_R48_C49	NA	NA	SRP212788_SCRBSeq_P1
#SRS5054027	SRR9628809	SINGLE	Homo sapiens	SCRBSeq	No	SRP212788	Retina	P1	Adult	NA	P1	Tissue	NA	NA	SAMN12188871	NA	Eye	NA	NA	Mac1cell_R57_C71	NA	NA	SRP212788_SCRBSeq_P1
#SRS5054026	SRR9628808	SINGLE	Homo sapiens	SCRBSeq	No	SRP212788	Retina	P1	Adult	NA	P1	Tissue	NA	NA	SAMN12188873	NA	Eye	NA	NA	Mac1cell_R57_C65	NA	NA	SRP212788_SCRBSeq_P1
#SRS5054025	SRR9628807	SINGLE	Homo sapiens	SCRBSeq	No	SRP212788	Retina	P1	Adult	NA	P1	Tissue	NA	NA	SAMN12188874	NA	Eye	NA	NA	Mac1cell_R57_C61	NA	NA	SRP212788_SCRBSeq_P1
#SRS5054024	SRR9628806	SINGLE	Homo sapiens	SCRBSeq	No	SRP212788	Retina	P1	Adult	NA	P1	Tissue	NA	NA	SAMN12188875	NA	Eye	NA	NA	Mac1cell_R57_C60	NA	NA	SRP212788_SCRBSeq_P1
#SRS5054023	SRR9628805	SINGLE	Homo sapiens	SCRBSeq	No	SRP212788	Retina	P1	Adult	NA	P1	Tissue	NA	NA	SAMN12188876	NA	Eye	NA	NA	Mac1cell_R57_C55	NA	NA	SRP212788_SCRBSeq_P1
#SRS5054022	SRR9628804	SINGLE	Homo sapiens	SCRBSeq	No	SRP212788	Retina	P1	Adult	NA	P1	Tissue	NA	NA	SAMN12188878	NA	Eye	NA	NA	Mac1cell_R57_C52	NA	NA	SRP212788_SCRBSeq_P1
#SRS5054021	SRR9628803	SINGLE	Homo sapiens	SCRBSeq	No	SRP212788	Retina	P1	Adult	NA	P1	Tissue	NA	NA	SAMN12188880	NA	Eye	NA	NA	Mac1cell_R57_C51	NA	NA	SRP212788_SCRBSeq_P1
#SRS5054020	SRR9628802	SINGLE	Homo sapiens	SCRBSeq	No	SRP212788	Retina	P1	Adult	NA	P1	Tissue	NA	NA	SAMN12188775	NA	Eye	NA	NA	Mac1cell_R57_C50	NA	NA	SRP212788_SCRBSeq_P1
#SRS5054018	SRR9633760	SINGLE	Homo sapiens	SCRBSeq	No	SRP212788	Retina	P1	Adult	NA	P1	Tissue	NA	NA	SAMN12187718	NA	Eye	NA	NA	Mac1cell_R16_C69	NA	NA	SRP212788_SCRBSeq_P1
#SRS5054019	SRR9633759	SINGLE	Homo sapiens	SCRBSeq	No	SRP212788	Retina	P1	Adult	NA	P1	Tissue	NA	NA	SAMN12187719	NA	Eye	NA	NA	Mac1cell_R16_C64	NA	NA	SRP212788_SCRBSeq_P1
#SRS5054017	SRR9633758	SINGLE	Homo sapiens	SCRBSeq	No	SRP212788	Retina	P1	Adult	NA	P1	Tissue	NA	NA	SAMN12187721	NA	Eye	NA	NA	Mac1cell_R16_C60	NA	NA	SRP212788_SCRBSeq_P1
#SRS5054016	SRR9633757	SINGLE	Homo sapiens	SCRBSeq	No	SRP212788	Retina	P1	Adult	NA	P1	Tissue	NA	NA	SAMN12187722	NA	Eye	NA	NA	Mac1cell_R16_C5	NA	NA	SRP212788_SCRBSeq_P1
#SRS5054015	SRR9633756	SINGLE	Homo sapiens	SCRBSeq	No	SRP212788	Retina	P1	Adult	NA	P1	Tissue	NA	NA	SAMN12187723	NA	Eye	NA	NA	Mac1cell_R16_C56	NA	NA	SRP212788_SCRBSeq_P1
#SRS5054014	SRR9633755	SINGLE	Homo sapiens	SCRBSeq	No	SRP212788	Retina	P1	Adult	NA	P1	Tissue	NA	NA	SAMN12187724	NA	Eye	NA	NA	Mac1cell_R16_C55	NA	NA	SRP212788_SCRBSeq_P1
#SRS5054031	SRR9633754	SINGLE	Homo sapiens	SCRBSeq	No	SRP212788	Retina	P1	Adult	NA	P1	Tissue	NA	NA	SAMN12187726	NA	Eye	NA	NA	Mac1cell_R16_C54	NA	NA	SRP212788_SCRBSeq_P1
#SRS5054013	SRR9633753	SINGLE	Homo sapiens	SCRBSeq	No	SRP212788	Retina	P1	Adult	NA	P1	Tissue	NA	NA	SAMN12187727	NA	Eye	NA	NA	Mac1cell_R16_C50	NA	NA	SRP212788_SCRBSeq_P1
#SRS5054012	SRR9628113	SINGLE	Homo sapiens	SCRBSeq	No	SRP212788	Retina	P1	Adult	NA	P1	Tissue	NA	NA	SAMN12188322	NA	Eye	NA	NA	Mac1cell_R37_C50	NA	NA	SRP212788_SCRBSeq_P1
#SRS5054011	SRR9628112	SINGLE	Homo sapiens	SCRBSeq	No	SRP212788	Retina	P1	Adult	NA	P1	Tissue	NA	NA	SAMN12188324	NA	Eye	NA	NA	Mac1cell_R37_C44	NA	NA	SRP212788_SCRBSeq_P1
#SRS5054009	SRR9628111	SINGLE	Homo sapiens	SCRBSeq	No	SRP212788	Retina	P1	Adult	NA	P1	Tissue	NA	NA	SAMN12188325	NA	Eye	NA	NA	Mac1cell_R37_C43	NA	NA	SRP212788_SCRBSeq_P1
#SRS5054008	SRR9628110	SINGLE	Homo sapiens	SCRBSeq	No	SRP212788	Retina	P1	Adult	NA	P1	Tissue	NA	NA	SAMN12188456	NA	Eye	NA	NA	Mac1cell_R37_C3	NA	NA	SRP212788_SCRBSeq_P1
#SRS5054007	SRR9628109	SINGLE	Homo sapiens	SCRBSeq	No	SRP212788	Retina	P1	Adult	NA	P1	Tissue	NA	NA	SAMN12188457	NA	Eye	NA	NA	Mac1cell_R37_C35	NA	NA	SRP212788_SCRBSeq_P1
#SRS5054006	SRR9628108	SINGLE	Homo sapiens	SCRBSeq	No	SRP212788	Retina	P1	Adult	NA	P1	Tissue	NA	NA	SAMN12188459	NA	Eye	NA	NA	Mac1cell_R37_C31	NA	NA	SRP212788_SCRBSeq_P1
#SRS5054005	SRR9627947	SINGLE	Homo sapiens	SCRBSeq	No	SRP212788	Retina	P1	Adult	NA	P1	Tissue	NA	NA	SAMN12188460	NA	Eye	NA	NA	Mac1cell_R37_C30	NA	NA	SRP212788_SCRBSeq_P1
#SRS5054004	SRR9627946	SINGLE	Homo sapiens	SCRBSeq	No	SRP212788	Retina	P1	Adult	NA	P1	Tissue	NA	NA	SAMN12188461	NA	Eye	NA	NA	Mac1cell_R37_C29	NA	NA	SRP212788_SCRBSeq_P1
#SRS5054003	SRR9633338	SINGLE	Homo sapiens	SCRBSeq	No	SRP212788	Retina	P3	Adult	NA	P3	Tissue	NA	NA	SAMN12201011	NA	Eye	NA	NA	Per_R65_C12	NA	NA	SRP212788_SCRBSeq_P3
#SRS5054002	SRR9633337	SINGLE	Homo sapiens	SCRBSeq	No	SRP212788	Retina	P3	Adult	NA	P3	Tissue	NA	NA	SAMN12201012	NA	Eye	NA	NA	Per_R64_C67	NA	NA	SRP212788_SCRBSeq_P3
#SRS5054001	SRR9633336	SINGLE	Homo sapiens	SCRBSeq	No	SRP212788	Retina	P3	Adult	NA	P3	Tissue	NA	NA	SAMN12201013	NA	Eye	NA	NA	Per_R64_C63	NA	NA	SRP212788_SCRBSeq_P3
#SRS5053999	SRR9633335	SINGLE	Homo sapiens	SCRBSeq	No	SRP212788	Retina	P3	Adult	NA	P3	Tissue	NA	NA	SAMN12201014	NA	Eye	NA	NA	Per_R64_C47	NA	NA	SRP212788_SCRBSeq_P3
#SRS5054000	SRR9633334	SINGLE	Homo sapiens	SCRBSeq	No	SRP212788	Retina	P3	Adult	NA	P3	Tissue	NA	NA	SAMN12201015	NA	Eye	NA	NA	Per_R64_C45	NA	NA	SRP212788_SCRBSeq_P3
#SRS5053998	SRR9633333	SINGLE	Homo sapiens	SCRBSeq	No	SRP212788	Retina	P3	Adult	NA	P3	Tissue	NA	NA	SAMN12201016	NA	Eye	NA	NA	Per_R64_C43	NA	NA	SRP212788_SCRBSeq_P3
#SRS5053997	SRR9633332	SINGLE	Homo sapiens	SCRBSeq	No	SRP212788	Retina	P3	Adult	NA	P3	Tissue	NA	NA	SAMN12201017	NA	Eye	NA	NA	Per_R64_C42	NA	NA	SRP212788_SCRBSeq_P3
#SRS5053996	SRR9633331	SINGLE	Homo sapiens	SCRBSeq	No	SRP212788	Retina	P3	Adult	NA	P3	Tissue	NA	NA	SAMN12201018	NA	Eye	NA	NA	Per_R64_C40	NA	NA	SRP212788_SCRBSeq_P3
#SRS5053994	SRR9632409	SINGLE	Homo sapiens	SCRBSeq	No	SRP212788	Retina	P3	Adult	NA	P3	Tissue	NA	NA	SAMN12201562	NA	Eye	NA	NA	Per_R22_C61	NA	NA	SRP212788_SCRBSeq_P3
#SRS5053995	SRR9632408	SINGLE	Homo sapiens	SCRBSeq	No	SRP212788	Retina	P3	Adult	NA	P3	Tissue	NA	NA	SAMN12201563	NA	Eye	NA	NA	Per_R22_C42	NA	NA	SRP212788_SCRBSeq_P3
#SRS5054010	SRR9632407	SINGLE	Homo sapiens	SCRBSeq	No	SRP212788	Retina	P3	Adult	NA	P3	Tissue	NA	NA	SAMN12201564	NA	Eye	NA	NA	Per_R22_C19	NA	NA	SRP212788_SCRBSeq_P3
#SRS5053993	SRR9632406	SINGLE	Homo sapiens	SCRBSeq	No	SRP212788	Retina	P3	Adult	NA	P3	Tissue	NA	NA	SAMN12201565	NA	Eye	NA	NA	Per_R22_C17	NA	NA	SRP212788_SCRBSeq_P3
#SRS5053992	SRR9632405	SINGLE	Homo sapiens	SCRBSeq	No	SRP212788	Retina	P3	Adult	NA	P3	Tissue	NA	NA	SAMN12201566	NA	Eye	NA	NA	Per_R22_C15	NA	NA	SRP212788_SCRBSeq_P3
#SRS5053991	SRR9632404	SINGLE	Homo sapiens	SCRBSeq	No	SRP212788	Retina	P3	Adult	NA	P3	Tissue	NA	NA	SAMN12201567	NA	Eye	NA	NA	Per_R21_C70	NA	NA	SRP212788_SCRBSeq_P3
#SRS5053989	SRR9632403	SINGLE	Homo sapiens	SCRBSeq	No	SRP212788	Retina	P3	Adult	NA	P3	Tissue	NA	NA	SAMN12201568	NA	Eye	NA	NA	Per_R21_C67	NA	NA	SRP212788_SCRBSeq_P3
#SRS5053988	SRR9632402	SINGLE	Homo sapiens	SCRBSeq	No	SRP212788	Retina	P3	Adult	NA	P3	Tissue	NA	NA	SAMN12201569	NA	Eye	NA	NA	Per_R21_C65	NA	NA	SRP212788_SCRBSeq_P3
#SRS5053990	SRR9631489	SINGLE	Homo sapiens	SCRBSeq	No	SRP212788	Retina	P3	Adult	NA	P3	Tissue	NA	NA	SAMN12200268	NA	Eye	NA	NA	Mac_R23_C58	NA	NA	SRP212788_SCRBSeq_P3
#SRS5053987	SRR9631488	SINGLE	Homo sapiens	SCRBSeq	No	SRP212788	Retina	P3	Adult	NA	P3	Tissue	NA	NA	SAMN12200269	NA	Eye	NA	NA	Mac_R23_C57	NA	NA	SRP212788_SCRBSeq_P3
#SRS5053986	SRR9631487	SINGLE	Homo sapiens	SCRBSeq	No	SRP212788	Retina	P3	Adult	NA	P3	Tissue	NA	NA	SAMN12200270	NA	Eye	NA	NA	Mac_R23_C48	NA	NA	SRP212788_SCRBSeq_P3
#SRS5053985	SRR9631486	SINGLE	Homo sapiens	SCRBSeq	No	SRP212788	Retina	P3	Adult	NA	P3	Tissue	NA	NA	SAMN12200274	NA	Eye	NA	NA	Mac_R23_C10	NA	NA	SRP212788_SCRBSeq_P3
#SRS5053984	SRR9631485	SINGLE	Homo sapiens	SCRBSeq	No	SRP212788	Retina	P3	Adult	NA	P3	Tissue	NA	NA	SAMN12200275	NA	Eye	NA	NA	Mac_R22_C52	NA	NA	SRP212788_SCRBSeq_P3
#SRS5053983	SRR9631484	SINGLE	Homo sapiens	SCRBSeq	No	SRP212788	Retina	P3	Adult	NA	P3	Tissue	NA	NA	SAMN12200271	NA	Eye	NA	NA	Mac_R22_C49	NA	NA	SRP212788_SCRBSeq_P3
#SRS5053982	SRR9631483	SINGLE	Homo sapiens	SCRBSeq	No	SRP212788	Retina	P3	Adult	NA	P3	Tissue	NA	NA	SAMN12200272	NA	Eye	NA	NA	Mac_R22_C30	NA	NA	SRP212788_SCRBSeq_P3
#SRS5053981	SRR9631482	SINGLE	Homo sapiens	SCRBSeq	No	SRP212788	Retina	P3	Adult	NA	P3	Tissue	NA	NA	SAMN12200273	NA	Eye	NA	NA	Mac_R22_C28	NA	NA	SRP212788_SCRBSeq_P3
#SRS5053980	SRR9630137	SINGLE	Homo sapiens	SCRBSeq	No	SRP212788	Retina	P3	Adult	NA	P3	Tissue	NA	NA	SAMN12199440	NA	Eye	NA	NA	sample_R46_C49	NA	NA	SRP212788_SCRBSeq_P3
#SRS5053979	SRR9630136	SINGLE	Homo sapiens	SCRBSeq	No	SRP212788	Retina	P3	Adult	NA	P3	Tissue	NA	NA	SAMN12199441	NA	Eye	NA	NA	sample_R46_C48	NA	NA	SRP212788_SCRBSeq_P3
#SRS5053978	SRR9630135	SINGLE	Homo sapiens	SCRBSeq	No	SRP212788	Retina	P3	Adult	NA	P3	Tissue	NA	NA	SAMN12199442	NA	Eye	NA	NA	sample_R46_C46	NA	NA	SRP212788_SCRBSeq_P3
#SRS5053977	SRR9630134	SINGLE	Homo sapiens	SCRBSeq	No	SRP212788	Retina	P3	Adult	NA	P3	Tissue	NA	NA	SAMN12199443	NA	Eye	NA	NA	sample_R46_C45	NA	NA	SRP212788_SCRBSeq_P3
#SRS5053975	SRR9630133	SINGLE	Homo sapiens	SCRBSeq	No	SRP212788	Retina	P3	Adult	NA	P3	Tissue	NA	NA	SAMN12199444	NA	Eye	NA	NA	sample_R46_C44	NA	NA	SRP212788_SCRBSeq_P3
#SRS5053976	SRR9630132	SINGLE	Homo sapiens	SCRBSeq	No	SRP212788	Retina	P3	Adult	NA	P3	Tissue	NA	NA	SAMN12199445	NA	Eye	NA	NA	sample_R46_C43	NA	NA	SRP212788_SCRBSeq_P3
#SRS5053974	SRR9630131	SINGLE	Homo sapiens	SCRBSeq	No	SRP212788	Retina	P3	Adult	NA	P3	Tissue	NA	NA	SAMN12199446	NA	Eye	NA	NA	sample_R46_C39	NA	NA	SRP212788_SCRBSeq_P3
#SRS5053973	SRR9630130	SINGLE	Homo sapiens	SCRBSeq	No	SRP212788	Retina	P3	Adult	NA	P3	Tissue	NA	NA	SAMN12199447	NA	Eye	NA	NA	sample_R46_C36	NA	NA	SRP212788_SCRBSeq_P3
#SRS5053972	SRR9629129	SINGLE	Homo sapiens	SCRBSeq	No	SRP212788	Retina	P3	Adult	NA	P3	Tissue	NA	NA	SAMN12199916	NA	Eye	NA	NA	sample_R25_C36	NA	NA	SRP212788_SCRBSeq_P3
#SRS5053970	SRR9629128	SINGLE	Homo sapiens	SCRBSeq	No	SRP212788	Retina	P3	Adult	NA	P3	Tissue	NA	NA	SAMN12199917	NA	Eye	NA	NA	sample_R25_C35	NA	NA	SRP212788_SCRBSeq_P3
#SRS5053969	SRR9629127	SINGLE	Homo sapiens	SCRBSeq	No	SRP212788	Retina	P3	Adult	NA	P3	Tissue	NA	NA	SAMN12199918	NA	Eye	NA	NA	sample_R25_C34	NA	NA	SRP212788_SCRBSeq_P3
#SRS5053968	SRR9629126	SINGLE	Homo sapiens	SCRBSeq	No	SRP212788	Retina	P3	Adult	NA	P3	Tissue	NA	NA	SAMN12199919	NA	Eye	NA	NA	sample_R25_C30	NA	NA	SRP212788_SCRBSeq_P3
#SRS5053967	SRR9629125	SINGLE	Homo sapiens	SCRBSeq	No	SRP212788	Retina	P3	Adult	NA	P3	Tissue	NA	NA	SAMN12199802	NA	Eye	NA	NA	sample_R25_C28	NA	NA	SRP212788_SCRBSeq_P3
#SRS5053965	SRR9629124	SINGLE	Homo sapiens	SCRBSeq	No	SRP212788	Retina	P3	Adult	NA	P3	Tissue	NA	NA	SAMN12199803	NA	Eye	NA	NA	sample_R25_C26	NA	NA	SRP212788_SCRBSeq_P3
#SRS5053966	SRR9629123	SINGLE	Homo sapiens	SCRBSeq	No	SRP212788	Retina	P3	Adult	NA	P3	Tissue	NA	NA	SAMN12199804	NA	Eye	NA	NA	sample_R25_C14	NA	NA	SRP212788_SCRBSeq_P3
#SRS5053964	SRR9629122	SINGLE	Homo sapiens	SCRBSeq	No	SRP212788	Retina	P3	Adult	NA	P3	Tissue	NA	NA	SAMN12199805	NA	Eye	NA	NA	sample_R25_C13	NA	NA	SRP212788_SCRBSeq_P3
#SRS5053963	SRR9628209	SINGLE	Homo sapiens	SCRBSeq	No	SRP212788	Retina	P3	Adult	NA	P3	Tissue	NA	NA	SAMN12198776	NA	Eye	NA	NA	Per_R52_C25	NA	NA	SRP212788_SCRBSeq_P3
#SRS5053962	SRR9628208	SINGLE	Homo sapiens	SCRBSeq	No	SRP212788	Retina	P3	Adult	NA	P3	Tissue	NA	NA	SAMN12198787	NA	Eye	NA	NA	Per_R51_C53	NA	NA	SRP212788_SCRBSeq_P3
#SRS5053971	SRR9628207	SINGLE	Homo sapiens	SCRBSeq	No	SRP212788	Retina	P3	Adult	NA	P3	Tissue	NA	NA	SAMN12198798	NA	Eye	NA	NA	Per_R51_C48	NA	NA	SRP212788_SCRBSeq_P3
#SRS5053961	SRR9628206	SINGLE	Homo sapiens	SCRBSeq	No	SRP212788	Retina	P3	Adult	NA	P3	Tissue	NA	NA	SAMN12198816	NA	Eye	NA	NA	Per_R50_C7	NA	NA	SRP212788_SCRBSeq_P3
#SRS5053960	SRR9628205	SINGLE	Homo sapiens	SCRBSeq	No	SRP212788	Retina	P3	Adult	NA	P3	Tissue	NA	NA	SAMN12198832	NA	Eye	NA	NA	Per_R50_C49	NA	NA	SRP212788_SCRBSeq_P3
#SRS5053959	SRR9628204	SINGLE	Homo sapiens	SCRBSeq	No	SRP212788	Retina	P3	Adult	NA	P3	Tissue	NA	NA	SAMN12198853	NA	Eye	NA	NA	Per_R50_C2	NA	NA	SRP212788_SCRBSeq_P3
#SRS5053957	SRR9628203	SINGLE	Homo sapiens	SCRBSeq	No	SRP212788	Retina	P3	Adult	NA	P3	Tissue	NA	NA	SAMN12198866	NA	Eye	NA	NA	Per_R50_C28	NA	NA	SRP212788_SCRBSeq_P3
#SRS5053956	SRR9628202	SINGLE	Homo sapiens	SCRBSeq	No	SRP212788	Retina	P3	Adult	NA	P3	Tissue	NA	NA	SAMN12198879	NA	Eye	NA	NA	Per_R50_C25	NA	NA	SRP212788_SCRBSeq_P3
#SRS5053955	SRR9633824	SINGLE	Homo sapiens	SCRBSeq	No	SRP212788	Retina	P2	Adult	NA	P2	Tissue	NA	NA	SAMN12198725	NA	Eye	NA	NA	M_R54_C12	NA	NA	SRP212788_SCRBSeq_P2
#SRS5053954	SRR9633823	SINGLE	Homo sapiens	SCRBSeq	No	SRP212788	Retina	P2	Adult	NA	P2	Tissue	NA	NA	SAMN12197853	NA	Eye	NA	NA	M_R53_C71	NA	NA	SRP212788_SCRBSeq_P2
#SRS5053953	SRR9633822	SINGLE	Homo sapiens	SCRBSeq	No	SRP212788	Retina	P2	Adult	NA	P2	Tissue	NA	NA	SAMN12197879	NA	Eye	NA	NA	M_R53_C70	NA	NA	SRP212788_SCRBSeq_P2
#SRS5053952	SRR9633821	SINGLE	Homo sapiens	SCRBSeq	No	SRP212788	Retina	P2	Adult	NA	P2	Tissue	NA	NA	SAMN12197894	NA	Eye	NA	NA	M_R53_C61	NA	NA	SRP212788_SCRBSeq_P2
#SRS5053951	SRR9633820	SINGLE	Homo sapiens	SCRBSeq	No	SRP212788	Retina	P2	Adult	NA	P2	Tissue	NA	NA	SAMN12197917	NA	Eye	NA	NA	M_R53_C23	NA	NA	SRP212788_SCRBSeq_P2
#SRS5053950	SRR9633819	SINGLE	Homo sapiens	SCRBSeq	No	SRP212788	Retina	P2	Adult	NA	P2	Tissue	NA	NA	SAMN12197939	NA	Eye	NA	NA	M_R53_C22	NA	NA	SRP212788_SCRBSeq_P2
#SRS5053958	SRR9633818	SINGLE	Homo sapiens	SCRBSeq	No	SRP212788	Retina	P2	Adult	NA	P2	Tissue	NA	NA	SAMN12197942	NA	Eye	NA	NA	M_R53_C21	NA	NA	SRP212788_SCRBSeq_P2
#SRS5053949	SRR9633817	SINGLE	Homo sapiens	SCRBSeq	No	SRP212788	Retina	P2	Adult	NA	P2	Tissue	NA	NA	SAMN12197952	NA	Eye	NA	NA	M_R53_C14	NA	NA	SRP212788_SCRBSeq_P2
#SRS5053948	SRR9632922	SINGLE	Homo sapiens	SCRBSeq	No	SRP212788	Retina	P2	Adult	NA	P2	Tissue	NA	NA	SAMN12191193	NA	Eye	NA	NA	Macular_R69_C39	Macula	NA	SRP212788_SCRBSeq_P2
#SRS5053947	SRR9632921	SINGLE	Homo sapiens	SCRBSeq	No	SRP212788	Retina	P2	Adult	NA	P2	Tissue	NA	NA	SAMN12191194	NA	Eye	NA	NA	Macular_R69_C37	Macula	NA	SRP212788_SCRBSeq_P2
#SRS5053945	SRR9632920	SINGLE	Homo sapiens	SCRBSeq	No	SRP212788	Retina	P2	Adult	NA	P2	Tissue	NA	NA	SAMN12191195	NA	Eye	NA	NA	Macular_R69_C34	Macula	NA	SRP212788_SCRBSeq_P2
#SRS5053944	SRR9632919	SINGLE	Homo sapiens	SCRBSeq	No	SRP212788	Retina	P2	Adult	NA	P2	Tissue	NA	NA	SAMN12191196	NA	Eye	NA	NA	Macular_R69_C32	Macula	NA	SRP212788_SCRBSeq_P2
#SRS5053943	SRR9632918	SINGLE	Homo sapiens	SCRBSeq	No	SRP212788	Retina	P2	Adult	NA	P2	Tissue	NA	NA	SAMN12191197	NA	Eye	NA	NA	Macular_R69_C29	Macula	NA	SRP212788_SCRBSeq_P2
#SRS5053942	SRR9632917	SINGLE	Homo sapiens	SCRBSeq	No	SRP212788	Retina	P2	Adult	NA	P2	Tissue	NA	NA	SAMN12191200	NA	Eye	NA	NA	Macular_R69_C24	Macula	NA	SRP212788_SCRBSeq_P2
#SRS5053941	SRR9632916	SINGLE	Homo sapiens	SCRBSeq	No	SRP212788	Retina	P2	Adult	NA	P2	Tissue	NA	NA	SAMN12191201	NA	Eye	NA	NA	Macular_R69_C22	Macula	NA	SRP212788_SCRBSeq_P2
#SRS5053940	SRR9632915	SINGLE	Homo sapiens	SCRBSeq	No	SRP212788	Retina	P2	Adult	NA	P2	Tissue	NA	NA	SAMN12191203	NA	Eye	NA	NA	Macular_R69_C19	Macula	NA	SRP212788_SCRBSeq_P2
#SRS5053939	SRR9632097	SINGLE	Homo sapiens	SCRBSeq	No	SRP212788	Retina	P2	Adult	NA	P2	Tissue	NA	NA	SAMN12191243	NA	Eye	NA	NA	Macular_R46_C53	Macula	NA	SRP212788_SCRBSeq_P2
#SRS5053946	SRR9632096	SINGLE	Homo sapiens	SCRBSeq	No	SRP212788	Retina	P2	Adult	NA	P2	Tissue	NA	NA	SAMN12191244	NA	Eye	NA	NA	Macular_R46_C49	Macula	NA	SRP212788_SCRBSeq_P2
#SRS5053938	SRR9632095	SINGLE	Homo sapiens	SCRBSeq	No	SRP212788	Retina	P2	Adult	NA	P2	Tissue	NA	NA	SAMN12191245	NA	Eye	NA	NA	Macular_R46_C48	Macula	NA	SRP212788_SCRBSeq_P2
#SRS5053937	SRR9632094	SINGLE	Homo sapiens	SCRBSeq	No	SRP212788	Retina	P2	Adult	NA	P2	Tissue	NA	NA	SAMN12191246	NA	Eye	NA	NA	Macular_R46_C47	Macula	NA	SRP212788_SCRBSeq_P2
#SRS5053936	SRR9632093	SINGLE	Homo sapiens	SCRBSeq	No	SRP212788	Retina	P2	Adult	NA	P2	Tissue	NA	NA	SAMN12191247	NA	Eye	NA	NA	Macular_R46_C46	Macula	NA	SRP212788_SCRBSeq_P2
#SRS5053934	SRR9632092	SINGLE	Homo sapiens	SCRBSeq	No	SRP212788	Retina	P2	Adult	NA	P2	Tissue	NA	NA	SAMN12191248	NA	Eye	NA	NA	Macular_R46_C43	Macula	NA	SRP212788_SCRBSeq_P2
#SRS5053933	SRR9632091	SINGLE	Homo sapiens	SCRBSeq	No	SRP212788	Retina	P2	Adult	NA	P2	Tissue	NA	NA	SAMN12191253	NA	Eye	NA	NA	Macular_R46_C40	Macula	NA	SRP212788_SCRBSeq_P2
#SRS5053932	SRR9632090	SINGLE	Homo sapiens	SCRBSeq	No	SRP212788	Retina	P2	Adult	NA	P2	Tissue	NA	NA	SAMN12191249	NA	Eye	NA	NA	Macular_R46_C37	Macula	NA	SRP212788_SCRBSeq_P2
#SRS5053931	SRR9631305	SINGLE	Homo sapiens	SCRBSeq	No	SRP212788	Retina	P2	Adult	NA	P2	Tissue	NA	NA	SAMN12189929	NA	Eye	NA	NA	Macular_R21_C45	Macula	NA	SRP212788_SCRBSeq_P2
#SRS5053930	SRR9631304	SINGLE	Homo sapiens	SCRBSeq	No	SRP212788	Retina	P2	Adult	NA	P2	Tissue	NA	NA	SAMN12189932	NA	Eye	NA	NA	Macular_R21_C43	Macula	NA	SRP212788_SCRBSeq_P2
#SRS5053929	SRR9631303	SINGLE	Homo sapiens	SCRBSeq	No	SRP212788	Retina	P2	Adult	NA	P2	Tissue	NA	NA	SAMN12189933	NA	Eye	NA	NA	Macular_R21_C41	Macula	NA	SRP212788_SCRBSeq_P2
#SRS5053928	SRR9631302	SINGLE	Homo sapiens	SCRBSeq	No	SRP212788	Retina	P2	Adult	NA	P2	Tissue	NA	NA	SAMN12189934	NA	Eye	NA	NA	Macular_R21_C40	Macula	NA	SRP212788_SCRBSeq_P2
#SRS5053927	SRR9631301	SINGLE	Homo sapiens	SCRBSeq	No	SRP212788	Retina	P2	Adult	NA	P2	Tissue	NA	NA	SAMN12189935	NA	Eye	NA	NA	Macular_R21_C3	Macula	NA	SRP212788_SCRBSeq_P2
#SRS5053926	SRR9631300	SINGLE	Homo sapiens	SCRBSeq	No	SRP212788	Retina	P2	Adult	NA	P2	Tissue	NA	NA	SAMN12189930	NA	Eye	NA	NA	Macular_R21_C37	Macula	NA	SRP212788_SCRBSeq_P2
#SRS5053925	SRR9631299	SINGLE	Homo sapiens	SCRBSeq	No	SRP212788	Retina	P2	Adult	NA	P2	Tissue	NA	NA	SAMN12189931	NA	Eye	NA	NA	Macular_R21_C30	Macula	NA	SRP212788_SCRBSeq_P2
#SRS5053924	SRR9631298	SINGLE	Homo sapiens	SCRBSeq	No	SRP212788	Retina	P2	Adult	NA	P2	Tissue	NA	NA	SAMN12189936	NA	Eye	NA	NA	Macular_R21_C2	Macula	NA	SRP212788_SCRBSeq_P2
#SRS5053935	SRR9630409	SINGLE	Homo sapiens	SCRBSeq	No	SRP212788	Retina	P1	Adult	NA	P1	Tissue	NA	NA	SAMN12190184	NA	Eye	NA	NA	Periph_Nuc_R52_C66	Peripheral	NA	SRP212788_SCRBSeq_P1
#SRS5053923	SRR9630408	SINGLE	Homo sapiens	SCRBSeq	No	SRP212788	Retina	P1	Adult	NA	P1	Tissue	NA	NA	SAMN12190185	NA	Eye	NA	NA	Periph_Nuc_R52_C64	Peripheral	NA	SRP212788_SCRBSeq_P1
#SRS5053921	SRR9630407	SINGLE	Homo sapiens	SCRBSeq	No	SRP212788	Retina	P1	Adult	NA	P1	Tissue	NA	NA	SAMN12190186	NA	Eye	NA	NA	Periph_Nuc_R52_C61	Peripheral	NA	SRP212788_SCRBSeq_P1
#SRS5053922	SRR9630406	SINGLE	Homo sapiens	SCRBSeq	No	SRP212788	Retina	P1	Adult	NA	P1	Tissue	NA	NA	SAMN12190192	NA	Eye	NA	NA	Periph_Nuc_R52_C47	Peripheral	NA	SRP212788_SCRBSeq_P1
#SRS5053919	SRR9630405	SINGLE	Homo sapiens	SCRBSeq	No	SRP212788	Retina	P1	Adult	NA	P1	Tissue	NA	NA	SAMN12190187	NA	Eye	NA	NA	Periph_Nuc_R52_C43	Peripheral	NA	SRP212788_SCRBSeq_P1
#SRS5053918	SRR9630404	SINGLE	Homo sapiens	SCRBSeq	No	SRP212788	Retina	P1	Adult	NA	P1	Tissue	NA	NA	SAMN12190188	NA	Eye	NA	NA	Periph_Nuc_R52_C41	Peripheral	NA	SRP212788_SCRBSeq_P1
#SRS5053917	SRR9630403	SINGLE	Homo sapiens	SCRBSeq	No	SRP212788	Retina	P1	Adult	NA	P1	Tissue	NA	NA	SAMN12190189	NA	Eye	NA	NA	Periph_Nuc_R52_C18	Peripheral	NA	SRP212788_SCRBSeq_P1
#SRS5053916	SRR9630402	SINGLE	Homo sapiens	SCRBSeq	No	SRP212788	Retina	P1	Adult	NA	P1	Tissue	NA	NA	SAMN12190190	NA	Eye	NA	NA	Periph_Nuc_R52_C17	Peripheral	NA	SRP212788_SCRBSeq_P1
#SRS5053915	SRR9629649	SINGLE	Homo sapiens	SCRBSeq	No	SRP212788	Retina	P1	Adult	NA	P1	Tissue	NA	NA	SAMN12189411	NA	Eye	NA	NA	Macu_Nuc_R48_C35	NA	NA	SRP212788_SCRBSeq_P1
#SRS5053914	SRR9629648	SINGLE	Homo sapiens	SCRBSeq	No	SRP212788	Retina	P1	Adult	NA	P1	Tissue	NA	NA	SAMN12189412	NA	Eye	NA	NA	Macu_Nuc_R48_C34	NA	NA	SRP212788_SCRBSeq_P1
#SRS5053912	SRR9629647	SINGLE	Homo sapiens	SCRBSeq	No	SRP212788	Retina	P1	Adult	NA	P1	Tissue	NA	NA	SAMN12189413	NA	Eye	NA	NA	Macu_Nuc_R48_C31	NA	NA	SRP212788_SCRBSeq_P1
#SRS5053913	SRR9629646	SINGLE	Homo sapiens	SCRBSeq	No	SRP212788	Retina	P1	Adult	NA	P1	Tissue	NA	NA	SAMN12189414	NA	Eye	NA	NA	Macu_Nuc_R48_C28	NA	NA	SRP212788_SCRBSeq_P1
#SRS5053911	SRR9629645	SINGLE	Homo sapiens	SCRBSeq	No	SRP212788	Retina	P1	Adult	NA	P1	Tissue	NA	NA	SAMN12189415	NA	Eye	NA	NA	Macu_Nuc_R48_C27	NA	NA	SRP212788_SCRBSeq_P1
#SRS5053909	SRR9629644	SINGLE	Homo sapiens	SCRBSeq	No	SRP212788	Retina	P1	Adult	NA	P1	Tissue	NA	NA	SAMN12189416	NA	Eye	NA	NA	Macu_Nuc_R48_C26	NA	NA	SRP212788_SCRBSeq_P1
#SRS5053910	SRR9629643	SINGLE	Homo sapiens	SCRBSeq	No	SRP212788	Retina	P1	Adult	NA	P1	Tissue	NA	NA	SAMN12189417	NA	Eye	NA	NA	Macu_Nuc_R48_C24	NA	NA	SRP212788_SCRBSeq_P1
#SRS5053908	SRR9629642	SINGLE	Homo sapiens	SCRBSeq	No	SRP212788	Retina	P1	Adult	NA	P1	Tissue	NA	NA	SAMN12189418	NA	Eye	NA	NA	Macu_Nuc_R48_C11	NA	NA	SRP212788_SCRBSeq_P1
#SRS5053907	SRR9627945	SINGLE	Homo sapiens	SCRBSeq	No	SRP212788	Retina	P1	Adult	NA	P1	Tissue	NA	NA	SAMN12188464	NA	Eye	NA	NA	Mac1cell_R37_C25	NA	NA	SRP212788_SCRBSeq_P1
#SRS5053906	SRR9627944	SINGLE	Homo sapiens	SCRBSeq	No	SRP212788	Retina	P1	Adult	NA	P1	Tissue	NA	NA	SAMN12188465	NA	Eye	NA	NA	Mac1cell_R37_C23	NA	NA	SRP212788_SCRBSeq_P1
#SRS5053905	SRR9627943	SINGLE	Homo sapiens	SCRBSeq	No	SRP212788	Retina	P1	Adult	NA	P1	Tissue	NA	NA	SAMN12188467	NA	Eye	NA	NA	Mac1cell_R37_C21	NA	NA	SRP212788_SCRBSeq_P1
#SRS5053904	SRR9627942	SINGLE	Homo sapiens	SCRBSeq	No	SRP212788	Retina	P1	Adult	NA	P1	Tissue	NA	NA	SAMN12188462	NA	Eye	NA	NA	Mac1cell_R37_C18	NA	NA	SRP212788_SCRBSeq_P1
#SRS5053903	SRR9627941	SINGLE	Homo sapiens	SCRBSeq	No	SRP212788	Retina	P1	Adult	NA	P1	Tissue	NA	NA	SAMN12188463	NA	Eye	NA	NA	Mac1cell_R37_C10	NA	NA	SRP212788_SCRBSeq_P1
#SRS5053920	SRR9627940	SINGLE	Homo sapiens	SCRBSeq	No	SRP212788	Retina	P1	Adult	NA	P1	Tissue	NA	NA	SAMN12188468	NA	Eye	NA	NA	Mac1cell_R36_C69	NA	NA	SRP212788_SCRBSeq_P1
#SRS5053902	SRR9627939	SINGLE	Homo sapiens	SCRBSeq	No	SRP212788	Retina	P1	Adult	NA	P1	Tissue	NA	NA	SAMN12188361	NA	Eye	NA	NA	Mac1cell_R36_C60	NA	NA	SRP212788_SCRBSeq_P1
#SRS5053900	SRR9627938	SINGLE	Homo sapiens	SCRBSeq	No	SRP212788	Retina	P1	Adult	NA	P1	Tissue	NA	NA	SAMN12188363	NA	Eye	NA	NA	Mac1cell_R36_C58	NA	NA	SRP212788_SCRBSeq_P1
#SRS5053901	SRR9633330	SINGLE	Homo sapiens	SCRBSeq	No	SRP212788	Retina	P3	Adult	NA	P3	Tissue	NA	NA	SAMN12201019	NA	Eye	NA	NA	Per_R64_C38	NA	NA	SRP212788_SCRBSeq_P3
#SRS5053899	SRR9633329	SINGLE	Homo sapiens	SCRBSeq	No	SRP212788	Retina	P3	Adult	NA	P3	Tissue	NA	NA	SAMN12201020	NA	Eye	NA	NA	Per_R64_C23	NA	NA	SRP212788_SCRBSeq_P3
#SRS5053898	SRR9633328	SINGLE	Homo sapiens	SCRBSeq	No	SRP212788	Retina	P3	Adult	NA	P3	Tissue	NA	NA	SAMN12201021	NA	Eye	NA	NA	Per_R64_C20	NA	NA	SRP212788_SCRBSeq_P3
#SRS5053897	SRR9633327	SINGLE	Homo sapiens	SCRBSeq	No	SRP212788	Retina	P3	Adult	NA	P3	Tissue	NA	NA	SAMN12201022	NA	Eye	NA	NA	Per_R64_C19	NA	NA	SRP212788_SCRBSeq_P3
#SRS5053895	SRR9633326	SINGLE	Homo sapiens	SCRBSeq	No	SRP212788	Retina	P3	Adult	NA	P3	Tissue	NA	NA	SAMN12201023	NA	Eye	NA	NA	Per_R63_C71	NA	NA	SRP212788_SCRBSeq_P3
#SRS5053894	SRR9633325	SINGLE	Homo sapiens	SCRBSeq	No	SRP212788	Retina	P3	Adult	NA	P3	Tissue	NA	NA	SAMN12201024	NA	Eye	NA	NA	Per_R63_C69	NA	NA	SRP212788_SCRBSeq_P3
#SRS5053893	SRR9633324	SINGLE	Homo sapiens	SCRBSeq	No	SRP212788	Retina	P3	Adult	NA	P3	Tissue	NA	NA	SAMN12201025	NA	Eye	NA	NA	Per_R63_C68	NA	NA	SRP212788_SCRBSeq_P3
#SRS5053892	SRR9633323	SINGLE	Homo sapiens	SCRBSeq	No	SRP212788	Retina	P3	Adult	NA	P3	Tissue	NA	NA	SAMN12201026	NA	Eye	NA	NA	Per_R63_C65	NA	NA	SRP212788_SCRBSeq_P3
#SRS5053891	SRR9632401	SINGLE	Homo sapiens	SCRBSeq	No	SRP212788	Retina	P3	Adult	NA	P3	Tissue	NA	NA	SAMN12201570	NA	Eye	NA	NA	Per_R21_C61	NA	NA	SRP212788_SCRBSeq_P3
#SRS5053889	SRR9632400	SINGLE	Homo sapiens	SCRBSeq	No	SRP212788	Retina	P3	Adult	NA	P3	Tissue	NA	NA	SAMN12201571	NA	Eye	NA	NA	Per_R21_C42	NA	NA	SRP212788_SCRBSeq_P3
#SRS5053890	SRR9632399	SINGLE	Homo sapiens	SCRBSeq	No	SRP212788	Retina	P3	Adult	NA	P3	Tissue	NA	NA	SAMN12201572	NA	Eye	NA	NA	Per_R21_C38	NA	NA	SRP212788_SCRBSeq_P3
#SRS5053888	SRR9632398	SINGLE	Homo sapiens	SCRBSeq	No	SRP212788	Retina	P3	Adult	NA	P3	Tissue	NA	NA	SAMN12201573	NA	Eye	NA	NA	Per_R21_C36	NA	NA	SRP212788_SCRBSeq_P3
#SRS5053887	SRR9632397	SINGLE	Homo sapiens	SCRBSeq	No	SRP212788	Retina	P3	Adult	NA	P3	Tissue	NA	NA	SAMN12201574	NA	Eye	NA	NA	Per_R21_C22	NA	NA	SRP212788_SCRBSeq_P3
#SRS5053886	SRR9632396	SINGLE	Homo sapiens	SCRBSeq	No	SRP212788	Retina	P3	Adult	NA	P3	Tissue	NA	NA	SAMN12201575	NA	Eye	NA	NA	Per_R21_C21	NA	NA	SRP212788_SCRBSeq_P3
#SRS5053885	SRR9632395	SINGLE	Homo sapiens	SCRBSeq	No	SRP212788	Retina	P3	Adult	NA	P3	Tissue	NA	NA	SAMN12201576	NA	Eye	NA	NA	Per_R21_C20	NA	NA	SRP212788_SCRBSeq_P3
#SRS5053884	SRR9632394	SINGLE	Homo sapiens	SCRBSeq	No	SRP212788	Retina	P3	Adult	NA	P3	Tissue	NA	NA	SAMN12201577	NA	Eye	NA	NA	Per_R21_C15	NA	NA	SRP212788_SCRBSeq_P3
#SRS5053896	SRR9631481	SINGLE	Homo sapiens	SCRBSeq	No	SRP212788	Retina	P3	Adult	NA	P3	Tissue	NA	NA	SAMN12200323	NA	Eye	NA	NA	Mac_R21_C31	NA	NA	SRP212788_SCRBSeq_P3
#SRS5053883	SRR9631480	SINGLE	Homo sapiens	SCRBSeq	No	SRP212788	Retina	P3	Adult	NA	P3	Tissue	NA	NA	SAMN12200324	NA	Eye	NA	NA	Mac_R21_C29	NA	NA	SRP212788_SCRBSeq_P3
#SRS5053882	SRR9631479	SINGLE	Homo sapiens	SCRBSeq	No	SRP212788	Retina	P3	Adult	NA	P3	Tissue	NA	NA	SAMN12200325	NA	Eye	NA	NA	Mac_R21_C25	NA	NA	SRP212788_SCRBSeq_P3
#SRS5053881	SRR9631478	SINGLE	Homo sapiens	SCRBSeq	No	SRP212788	Retina	P3	Adult	NA	P3	Tissue	NA	NA	SAMN12200326	NA	Eye	NA	NA	Mac_R21_C10	NA	NA	SRP212788_SCRBSeq_P3
#SRS5053879	SRR9631477	SINGLE	Homo sapiens	SCRBSeq	No	SRP212788	Retina	P3	Adult	NA	P3	Tissue	NA	NA	SAMN12200327	NA	Eye	NA	NA	Mac_R21_C0	NA	NA	SRP212788_SCRBSeq_P3
#SRS5053877	SRR9631476	SINGLE	Homo sapiens	SCRBSeq	No	SRP212788	Retina	P3	Adult	NA	P3	Tissue	NA	NA	SAMN12200328	NA	Eye	NA	NA	Mac_R20_C10	NA	NA	SRP212788_SCRBSeq_P3
#SRS5053878	SRR9631475	SINGLE	Homo sapiens	SCRBSeq	No	SRP212788	Retina	P3	Adult	NA	P3	Tissue	NA	NA	SAMN12200329	NA	Eye	NA	NA	Mac_R1_C51	NA	NA	SRP212788_SCRBSeq_P3
#SRS5053875	SRR9631474	SINGLE	Homo sapiens	SCRBSeq	No	SRP212788	Retina	P3	Adult	NA	P3	Tissue	NA	NA	SAMN12200330	NA	Eye	NA	NA	Mac_R1_C50	NA	NA	SRP212788_SCRBSeq_P3
#SRS5053874	SRR9630129	SINGLE	Homo sapiens	SCRBSeq	No	SRP212788	Retina	P3	Adult	NA	P3	Tissue	NA	NA	SAMN12199448	NA	Eye	NA	NA	sample_R46_C34	NA	NA	SRP212788_SCRBSeq_P3
#SRS5053876	SRR9630128	SINGLE	Homo sapiens	SCRBSeq	No	SRP212788	Retina	P3	Adult	NA	P3	Tissue	NA	NA	SAMN12199449	NA	Eye	NA	NA	sample_R46_C30	NA	NA	SRP212788_SCRBSeq_P3
#SRS5053873	SRR9630127	SINGLE	Homo sapiens	SCRBSeq	No	SRP212788	Retina	P3	Adult	NA	P3	Tissue	NA	NA	SAMN12199450	NA	Eye	NA	NA	sample_R46_C2	NA	NA	SRP212788_SCRBSeq_P3
#SRS5053872	SRR9630126	SINGLE	Homo sapiens	SCRBSeq	No	SRP212788	Retina	P3	Adult	NA	P3	Tissue	NA	NA	SAMN12199395	NA	Eye	NA	NA	sample_R46_C22	NA	NA	SRP212788_SCRBSeq_P3
#SRS5053871	SRR9630125	SINGLE	Homo sapiens	SCRBSeq	No	SRP212788	Retina	P3	Adult	NA	P3	Tissue	NA	NA	SAMN12199396	NA	Eye	NA	NA	sample_R46_C20	NA	NA	SRP212788_SCRBSeq_P3
#SRS5053870	SRR9630124	SINGLE	Homo sapiens	SCRBSeq	No	SRP212788	Retina	P3	Adult	NA	P3	Tissue	NA	NA	SAMN12199451	NA	Eye	NA	NA	sample_R46_C13	NA	NA	SRP212788_SCRBSeq_P3
#SRS5053869	SRR9630123	SINGLE	Homo sapiens	SCRBSeq	No	SRP212788	Retina	P3	Adult	NA	P3	Tissue	NA	NA	SAMN12199452	NA	Eye	NA	NA	sample_R46_C11	NA	NA	SRP212788_SCRBSeq_P3
#SRS5053868	SRR9630122	SINGLE	Homo sapiens	SCRBSeq	No	SRP212788	Retina	P3	Adult	NA	P3	Tissue	NA	NA	SAMN12199453	NA	Eye	NA	NA	sample_R45_C6	NA	NA	SRP212788_SCRBSeq_P3
#SRS5053867	SRR9629121	SINGLE	Homo sapiens	SCRBSeq	No	SRP212788	Retina	P3	Adult	NA	P3	Tissue	NA	NA	SAMN12199806	NA	Eye	NA	NA	sample_R25_C10	NA	NA	SRP212788_SCRBSeq_P3
[truncated: 4,605 more rows]
