# Supplementary material for: PLAE Web App Enables Powerful Searching and Multiple Visualizations Across One Million Unified Single-Cell Ocular Transcriptomes
Source: Transl Vis Sci Technol. 2023 Sep 25;12(9):18. doi: 10.1167/tvst.12.9.18 (PMC10578359; doi:10.1167/tvst.12.9.18)
Supplement: Supplement 3 [file tvst-12-9-18_s003.zip]

Archive with 1 entries (1 files):
- differential_expression_table.csv
