# Supplementary material for: PLAE Web App Enables Powerful Searching and Multiple Visualizations Across One Million Unified Single-Cell Ocular Transcriptomes
Source: Transl Vis Sci Technol. 2023 Sep 25;12(9):18. doi: 10.1167/tvst.12.9.18 (PMC10578359; doi:10.1167/tvst.12.9.18)
Supplement: Supplement 3 [file tvst-12-9-18_s003.zip › differential_expression_table.csv]

CellType (Predict)	Homo sapiens	Mus musculus	Macaca fascicularis
AC/HC Precursor	134	106	0
Amacrine Cell	1238	1169	27
Astrocyte	134	0	0
B-Cell	718	48	0
Beam	43	2	72
Bipolar Cell	1101	932	18
Blood Vessel	479	35	0
Ciliary Body	16	0	0
Ciliary Margin	62	0	0
Ciliary Muscle	48	94	95
Cone	949	661	75
Conjunctival Epithelial	197	27	0
Corneal Epithelial	285	15	0
Corneal Nerve	51	0	0
Corneal Progenitor	28	9	0
Early RPC	123	260	0
Endothelial	1028	1215	393
Epithelial	204	49	0
Fibroblast	867	209	0
Horizontal Cell	685	726	23
JCT	5	0	83
Keratocyte	3	0	0
Late RPC	145	315	0
Limbal	115	0	0
Macrophage	1109	596	166
Melanocyte	453	97	63
Microglia	1081	758	234
Monocyte	1026	38	0
Muller Glia	1060	927	95
Neurogenic Cell	71	340	0
Pericyte	565	752	337
Photoreceptor Precursor	43	75	0
Proliferating Cornea	4	0	0
Red Blood Cell	280	260	0
Retinal Ganglion Cell	1244	1285	56
Rod	995	612	64
Rod Bipolar Cell	414	154	0
RPC	151	463	0
RPE	628	10	0
Schwann	629	36	85
Smooth Muscle Cell	340	40	0
T/NK-Cell	837	43	95
